# Supplementary material for: FATP2-mediated lipid metabolism enhances chimeric antigen receptor T-cell therapy resistance in B-cell acute lymphoblastic leukemia
Source: Leukemia. 2026 Jun 30;40(8):1763–77. doi: 10.1038/s41375-026-03030-0 (PMC13421331; doi:10.1038/s41375-026-03030-0)
Supplement: Supplementary file 3 — Supplementary Table 1 [file 41375_2026_3030_MOESM3_ESM.xlsx]

## Sheet: Sheet1
Supplementary Table 1: Brunello CRISPR Screen Log2FC value (CAR/Mock)
Target Gene	697 TP53wt	697 TP53mut	SEM TP53mut	NALM6 TP53 wt	NALM6 TP53mut
44986	-0.111348	-0.478708	-0.197913	-0.0246762	0.0813269
44986	-0.0648791	0.431344	0.0270735	0.216782	0.155103
44987	0.338636	0.0598259	0.0746184	0.043138	-0.0940897
44987	0.470994	0.297182	0.200435	0.0709958	0.120116
44988	-0.177145	0.0278856	-0.299764	0.0924857	-0.00685078
44989	-0.322871	0.171006	-0.198338	-0.150991	0.0171394
44990	-0.630674	0.302012	-0.532782	0.0526959	-0.0906942
44991	-0.232769	-0.17781	0.217219	0.100686	0.12491
44992	0.353723	-0.462332	-0.327476	0.0878767	0.106451
44993	-0.429245	0.0817692	-0.197606	-0.239855	0.16153
44994	0.464293	-0.190271	0.165649	-0.255071	0.108097
44995	0.0513371	-0.184959	0.109427	0.103428	0.0132222
44996	-0.0616567	0.32957	0.173362	0.194447	0.102868
45170	0.266556	-0.48251	-0.519658	0.156303	0.371069
45171	0.0837619	0.47066	-0.0182037	-0.15006	0.0417953
45172	0.338461	0.485554	-0.162682	0.13217	0.225765
45173	0.796502	-0.506417	0.00284665	0.152773	0.131875
45174	-0.0799397	0.0466761	-0.0910312	0.108977	0.0434318
45175	0.984296	0.0966575	0.217372	0.380999	0.0717195
45176	0.443321	-0.409956	-0.218184	-0.0143058	0.124055
45177	0.227692	-0.162859	-0.201974	-0.0869771	0.00357833
45178	-0.118072	-0.406145	0.378032	0.0405954	0.0437709
45179	0.363365	0.0496886	0.00441102	0.0912904	0.0504344
45180	-0.258949	0.200668	0.223773	0.170169	0.10162
45181	0.12957	-0.688711	0.0888713	-0.083869	0.147009
45183	0.279422	-0.487368	-0.0503838	0.192313	0.171216
45184	0.738496	-0.324398	-0.0461644	-0.0153944	0.123602
45261	0.295414	0.380523	-0.00468519	-0.0583207	-0.000530397
A1BG	-0.134786	0.0883397	0.202626	-0.0569207	0.1917
A1CF	0.337976	-0.35032	0.0176894	0.030718	-0.023886
A2M	0.157201	-0.428332	0.101199	0.0282095	-0.162702
A2ML1	0.469657	0.0675993	-0.375138	0.113595	0.122047
A3GALT2	0.492451	-0.20708	-0.296814	-0.116109	0.0679206
A4GALT	0.448628	0.0996689	0.159315	-0.251808	-0.358178
A4GNT	-0.205722	0.4008	0.0983937	0.0941997	-0.0311686
AAAS	-0.125325	-0.825994	0.0124255	0.295432	-0.0518786
AACS	-0.117893	0.0302618	-0.32094	0.109546	-0.192485
AADAC	-0.174785	0.107755	0.0722999	0.168452	0.0321838
AADACL2	0.258277	-0.273548	-0.651615	-0.150985	0.0501152
AADACL3	0.421896	-0.544537	-0.35647	0.346695	-0.215222
AADACL4	-0.2093	0.0792816	-0.00916177	0.0956115	0.286207
AADAT	-0.193902	-0.138361	-0.00846982	0.165425	-0.113622
AAED1	-0.0485441	-0.395612	0.159483	-0.0811667	0.219325
AAGAB	-0.497126	0.133212	-0.25601	0.0424432	-0.0119913
AAK1	0.251873	-0.451799	-0.131991	0.247585	-0.0929863
AAMDC	0.43189	-0.337847	0.223412	0.168017	-0.0530973
AAMP	-0.062712	0.265683	0.238549	-0.0982774	0.156687
AANAT	0.0850702	0.249547	0.0569451	0.0597201	0.0162332
AAR2	-0.192945	-0.270444	-0.00126243	-0.118031	-0.118324
AARD	-0.0867394	-0.346435	-0.354849	0.2308	0.141978
AARS	-0.00593687	0.157101	0.186337	0.188173	0.290861
AARS2	0.441515	0.187999	0.550052	0.16861	-0.255022
AARSD1	-0.105003	-0.0534658	-0.458423	0.118608	0.0937989
AASDH	0.325543	-0.313544	0.247798	-0.0642348	-0.186456
AASDHPPT	0.214126	-0.0580169	-0.459439	-0.0314785	-0.101195
AASS	0.108126	0.0477353	0.290381	0.180544	0.178846
AATF	-0.101812	0.929094	-0.696178	-0.213051	0.093216
AATK	-0.0259025	0.590205	0.0161963	0.0386751	-0.0278966
ABAT	0.47308	0.477706	-0.00826309	-0.150301	-0.00936648
ABCA1	0.164886	0.376106	0.400156	-0.163004	0.163307
ABCA10	0.4694	-0.314027	0.413333	0.0566682	0.135347
ABCA12	0.363327	-0.186987	-0.313527	-0.0418133	0.269459
ABCA13	-0.0146567	0.396655	0.141636	0.0625695	0.0569402
ABCA2	0.0617566	-0.0766091	0.17476	-0.250816	-0.125627
ABCA3	0.105723	-0.160989	0.0579389	0.234557	0.240132
ABCA4	-0.14439	-0.358061	0.290434	0.120681	-0.0786965
ABCA5	0.62006	0.814052	0.26346	-0.156355	-0.0987668
ABCA6	-0.576568	-0.0759513	-0.138703	-0.0506582	0.327334
ABCA7	-0.452516	-0.284936	-0.444629	0.166865	0.0662618
ABCA8	0.00706052	0.534315	0.461049	0.0861724	-0.267379
ABCA9	0.149307	0.604255	-0.13882	-0.0979995	-0.192362
ABCB1	0.392246	0.402505	0.0802285	-0.166163	0.126175
ABCB10	-0.0835323	-0.134162	0.0287097	0.00669809	0.0878746
ABCB11	-0.17597	-0.184299	0.230794	0.0856996	-0.0358814
ABCB4	0.37278	0.628371	0.466823	-0.106252	0.467073
ABCB5	-0.282406	-0.748261	0.105703	-0.180246	0.125376
ABCB6	0.502879	0.0274277	0.426623	0.0670284	0.215266
ABCB7	0.927928	0.803128	-0.0559551	-0.305613	-0.362328
ABCB8	0.312002	0.436039	0.324198	-0.0312673	-0.227402
ABCB9	0.783738	-0.443923	0.108611	0.315966	0.120074
ABCC1	-0.114065	0.225516	-0.177999	0.0120824	-0.165043
ABCC10	-0.0162045	0.5521	-0.184516	-0.00946496	0.435081
ABCC11	0.375205	-0.00276495	-0.0271906	-0.0763563	0.00733835
ABCC12	-0.180326	0.00820284	-0.634944	-0.0531334	-0.0293064
ABCC2	0.472102	-0.401049	-0.149279	0.28374	-0.186651
ABCC3	-0.281577	0.286622	0.309261	0.0770099	0.104088
ABCC4	1.10795	0.114827	-0.302104	0.124531	0.245645
ABCC5	-0.193221	0.329635	-0.645706	-0.104628	-0.232577
ABCC6	-0.519946	-0.0803144	0.189828	0.0451943	-0.0291371
ABCC8	0.597053	-0.446027	0.263597	0.22261	-0.0433318
ABCC9	-0.39337	0.103845	-0.110809	-0.405728	0.186281
ABCD1	0.222187	-0.216909	0.120765	0.0712481	-0.045244
ABCD2	0.175791	-0.282993	0.0219278	0.0928318	0.0725996
ABCD3	-0.0938828	0.0303289	-0.152756	-0.0120632	0.140508
ABCD4	0.223359	-0.696304	0.0920545	-0.126559	-0.0491352
ABCE1	0.659501	0.222956	0.0890341	-0.195669	0.0317813
ABCF1	-0.530056	0.398744	-0.50406	-0.252136	0.303705
ABCF2	-0.122752	0.736205	0.105086	-0.0752771	0.00371598
ABCF3	-0.374721	-0.258213	-0.0323674	-0.0952457	0.0537482
ABCG1	-0.34297	-0.284978	0.128911	0.170963	-0.0393055
ABCG2	0.648234	-0.0414843	-0.272868	-0.103904	0.0670124
ABCG4	0.280855	0.0191937	0.201522	0.0650165	-0.226805
ABCG5	-0.427132	-0.315119	-0.205851	-0.0330894	0.394104
ABCG8	-0.133698	0.141015	-0.00186613	0.0246186	0.0504913
ABHD1	0.0625043	-0.373361	-0.323713	-0.0433662	0.172118
ABHD10	-0.24865	-0.21934	0.169259	0.105514	-0.134438
ABHD11	0.0530513	0.718856	0.0994897	-0.0202785	0.0125006
ABHD12	0.597745	0.362095	-0.170817	0.0275897	-0.184035
ABHD12B	0.75926	0.555659	-0.314476	-0.0560364	0.171413
ABHD13	0.504634	0.122744	0.268652	-0.0699336	-0.0396464
ABHD14A	-0.582396	0.0589718	-0.417921	-0.0322036	0.0793805
ABHD14B	-0.157172	0.232166	-0.137346	-0.00578411	-0.115743
ABHD15	0.010488	-0.0977078	-0.213687	0.160855	0.0205664
ABHD16A	-0.164852	-0.259167	-0.0690628	0.0328233	0.0547764
ABHD16B	1.02404	-0.382451	0.34578	0.0444218	0.00577392
ABHD17A	0.193341	0.0475261	-0.610105	-0.0472254	-0.147862
ABHD17B	0.471855	-0.162041	-0.00733249	0.194342	-0.0339191
ABHD17C	-0.162276	-0.163933	0.00511289	0.0961415	-0.0966808
ABHD2	-0.45385	-0.00934503	-0.12897	0.166327	-0.293561
ABHD3	0.462355	0.262555	-0.157606	-0.195833	0.117925
ABHD4	0.392212	0.180604	0.0190636	0.324651	0.0263961
ABHD5	-1.15388	-0.0960606	-0.0632414	-0.0423274	0.165924
ABHD6	0.91937	-0.011104	-0.391978	0.156589	0.0172969
ABHD8	0.246619	-0.145099	0.095902	0.0215152	0.0913121
ABI1	-0.354023	0.190667	-0.203334	0.141865	0.032181
ABI2	-0.48472	0.229746	0.262585	-0.0381697	0.352533
ABI3	-0.0275788	0.114023	0.109928	-0.0140222	0.152101
ABI3BP	1.01401	-0.628697	-0.199956	0.130109	0.0743672
ABL1	-0.352918	-0.0918505	-0.0472013	0.125359	-0.00999773
ABL2	0.093703	-0.353604	-0.0867253	-0.183014	0.114133
ABLIM1	-0.0124465	0.0766095	-0.333636	0.138927	-0.104393
ABLIM2	-0.542374	-0.595923	-0.24031	-0.109352	-0.0784906
ABLIM3	-0.253658	-0.517557	0.0294025	-0.0643434	0.161438
ABO	-0.427348	-0.12027	-0.214517	0.197665	-0.142117
ABR	-0.250698	-0.206395	0.225229	0.122027	-0.0913284
ABRA	-0.252625	-0.149472	-0.330559	0.0404174	0.0683578
ABRACL	0.220952	-0.270458	0.122205	-0.274099	0.0612237
ABT1	-0.121073	-0.586413	-0.458313	-0.171374	-0.00766558
ABTB1	0.714304	0.399859	0.317492	-0.145086	-0.281013
ABTB2	0.425996	-0.0314888	-0.441189	-0.0247339	0.0103092
ACAA1	-0.531675	-0.230503	0.170951	0.146244	0.0484443
ACAA2	0.590304	0.616266	-0.00605548	-0.117257	0.0677315
ACACA	0.519666	0.376058	-0.0387769	0.397878	0.0284885
ACACB	-0.589573	-0.672064	0.238943	-0.033517	0.315633
ACAD10	0.251555	-0.292766	0.0260674	0.0935246	0.251307
ACAD11	0.435601	-0.0340832	0.29247	-0.00831874	0.299327
ACAD8	-0.263664	0.184888	-0.282169	0.00329088	-0.0450989
ACAD9	0.132859	0.268784	-0.0941214	0.159743	0.226174
ACADL	-0.321397	0.491813	0.0424196	0.130963	-0.0320357
ACADM	-0.52517	0.552702	-0.283309	-0.250148	-0.000786824
ACADS	0.180222	0.108187	0.344838	-0.157359	0.0110228
ACADSB	0.215475	0.0352512	-0.399144	-0.23244	0.0712699
ACADVL	0.281808	-0.00268633	0.226041	0.248116	0.210837
ACAN	0.0431782	0.0110638	0.133241	0.0497209	0.148739
ACAP1	0.0139619	-0.618334	0.0410315	-0.0510861	0.0360402
ACAP2	-0.675054	-0.567377	-0.0940237	0.157825	0.0360775
ACAP3	0.775346	-0.181556	-0.0263753	-0.0835662	0.0931039
ACAT1	-0.400356	0.41721	0.121014	0.133002	0.163244
ACAT2	0.199777	0.469413	0.443244	-0.134755	0.0344777
ACBD3	-0.278457	0.107343	0.135531	-0.0567007	0.000557307
ACBD4	-0.470401	0.149459	0.0307835	-0.0661826	-0.154361
ACBD5	-0.0132194	0.150904	0.0240331	0.0722964	-0.0544276
ACBD6	-0.714038	0.239352	-0.183721	0.108614	0.183558
ACBD7	-0.371198	-0.262548	0.0628433	0.0776558	0.0418212
ACCS	-0.684777	-0.160792	0.00757295	-0.0104771	0.170893
ACCSL	0.636034	-0.108531	-0.345735	-0.0545169	-0.0033961
ACD	0.399008	-0.308326	-0.347303	0.312968	-0.0106741
ACE	0.289572	-0.109478	-0.244755	0.126863	0.224133
ACE2	-0.187185	-0.673711	-0.142038	0.176059	0.120752
ACER1	0.573174	0.367904	0.0107484	-0.100779	-0.240746
ACER2	-0.483637	-0.546183	-0.0285489	0.0703116	-0.140155
ACER3	0.0759329	-0.0901884	0.13829	0.0698254	0.161581
ACHE	-0.323746	0.378584	-0.0528834	-0.0270551	-0.149864
ACIN1	0.243621	0.338049	0.171687	0.355732	-0.141252
ACKR1	-0.147501	-0.34703	-0.117752	-0.158126	0.233008
ACKR2	0.0859355	0.0454889	-0.0350894	-0.0361066	-0.0478847
ACKR3	0.756324	-0.270313	-0.216955	-2.66687e-05	0.016458
ACKR4	0.576059	0.144237	0.103971	-0.0369771	-0.0187615
ACLY	-0.743638	0.304919	0.261871	-0.00673039	0.201812
ACMSD	0.453279	-0.318459	-0.0752804	0.150074	0.0106892
ACO1	0.108733	0.0389921	-0.0511844	-0.04359	0.219387
ACO2	0.455175	0.0888417	-0.206227	0.098958	0.0376574
ACOT1	-0.676014	-0.61981	-0.362601	-0.137824	0.0322079
ACOT11	-0.0657856	-0.292446	0.048236	0.0511835	0.177204
ACOT12	0.489182	-0.11466	-0.358825	-0.088105	-0.0506738
ACOT13	0.161447	0.371122	-0.0452465	0.0235806	0.0563759
ACOT2	0.104523	-0.178049	0.321938	-0.0334319	0.0748234
ACOT4	-0.268154	-0.394149	-0.0450457	0.0917966	-0.0336725
ACOT6	0.239109	-0.200173	0.273572	-0.115172	-0.0518236
ACOT7	0.277156	-0.284355	0.0224305	-0.234233	0.116521
ACOT8	-0.980898	-0.043419	-0.0512945	0.27339	0.112848
ACOT9	-0.327098	0.0210162	0.221625	0.0681471	-0.0571268
ACOX1	-0.530721	0.116444	-0.576141	-0.0284191	-0.208299
ACOX2	0.466717	-0.125248	0.302106	0.192518	-0.0811867
ACOX3	0.570512	0.58299	-0.387057	0.0206081	-0.110743
ACOXL	0.513061	-0.102301	-0.0913052	0.0867586	0.105867
ACP1	-0.258172	-0.0508622	-0.111835	-0.0593146	-0.11745
ACP2	0.288366	-0.1583	-0.12492	0.110228	-0.0659331
ACP5	0.43498	-0.0327248	-0.311652	-0.114535	-0.361505
ACP6	0.330669	0.332488	0.150141	0.0555005	-0.157257
ACPP	-0.0649009	-0.0172352	0.125543	0.121424	-0.211997
ACPT	-0.262608	-0.255302	0.0648896	0.154963	-0.236035
ACR	-0.690967	-0.199063	0.230531	0.138541	-0.0925885
ACRBP	-0.159938	0.440968	-0.0246291	0.155787	-0.157921
ACRC	0.226549	0.180533	0.298863	-0.264436	0.111227
ACRV1	-0.256221	0.341827	0.063676	-0.425142	-0.0547581
ACSBG1	0.126906	-0.0190496	0.23188	0.0943414	0.165215
ACSBG2	0.534766	-0.117278	0.420583	0.0958277	-0.0758725
ACSF2	-0.420566	-0.0256774	0.233867	0.054252	0.121607
ACSF3	-0.68006	0.0408828	0.0597794	0.00202787	0.0156945
ACSL1	0.593642	-0.718953	-0.295666	-0.156806	-0.0379292
ACSL3	-0.668691	0.225409	0.077464	-0.0174826	-0.0589229
ACSL4	0.0365204	-0.137431	-0.229277	-0.159196	0.130698
ACSL5	0.40606	-0.254678	0.33744	-0.168481	-0.143635
ACSL6	-0.329193	0.115063	-0.267175	-0.07948	0.117362
ACSM1	-0.419875	0.223587	-0.267549	-0.184869	0.014241
ACSM2A	-0.0497565	0.569481	0.23804	0.156207	0.440308
ACSM2B	0.263455	0.409699	-0.0710514	-0.263454	-0.0975889
ACSM3	0.376607	0.00307154	0.339804	-0.0773319	-0.200145
ACSM4	0.580556	-0.00822911	-0.125278	-0.145338	-0.320737
ACSM5	-0.177512	0.534869	0.107478	0.228875	0.0845016
ACSM6	-0.0199844	0.300098	0.0117804	-0.0811187	-0.113229
ACSS1	-0.154394	-0.639264	0.0848383	0.138008	-0.223069
ACSS2	-0.17184	-0.231055	-0.253194	0.0285548	-0.101262
ACSS3	0.303389	-0.108496	0.458132	-0.12966	0.283334
ACTA1	0.0693785	-0.984896	0.0807153	-0.0597478	-0.475056
ACTA2	0.260697	-0.131853	0.364578	-0.394511	0.0552888
ACTB	-0.260696	-0.104496	0.10556	-0.069646	0.0521829
ACTBL2	0.795727	-0.824282	0.297456	0.10926	0.0989736
ACTC1	-0.0143586	-0.380028	-0.12551	-0.0546925	0.132662
ACTG1	0.443515	-0.139693	0.319629	0.15193	0.317614
ACTG2	0.452256	-0.0673249	-0.12255	-0.0252415	0.243283
ACTL10	-0.0392684	-0.399109	0.0160705	0.0209546	-0.0137594
ACTL6A	-0.624158	0.480386	-0.220385	0.2574	0.262946
ACTL6B	0.653063	0.44555	-0.0594719	0.0271446	0.156081
ACTL7A	0.215821	0.0288723	0.088788	-0.0889406	-0.0214187
ACTL7B	0.00982344	0.0669449	-0.0170695	0.0520334	-0.0556406
ACTL8	0.171143	0.0406896	0.438061	0.157579	-0.0253008
ACTL9	0.206557	0.579959	-0.538268	0.182838	-0.138578
ACTN1	0.0949955	-0.366323	0.18011	0.0531593	0.00538587
ACTN2	0.419422	-0.318241	0.213024	0.131201	0.104084
ACTN3	0.144908	0.00147803	-0.0319627	0.0221916	0.117779
ACTN4	0.372245	0.523666	-0.354877	0.00549137	0.146509
ACTR10	0.802921	0.760679	0.174541	0.0915087	-0.0782593
ACTR1A	-0.137613	0.0858242	0.0248453	0.229561	0.172039
ACTR1B	0.220933	-0.0654623	-0.577102	0.327754	-0.150997
ACTR2	0.0106725	0.0596466	-0.128224	0.0390118	0.120986
ACTR3	0.175247	-0.257131	0.02852	0.0787699	0.146827
ACTR3B	0.0636553	1.14809	0.217712	-0.0827793	0.16631
ACTR3C	0.52277	0.128733	0.0645748	0.108725	0.308706
ACTR5	-0.0776412	0.45162	-0.120909	0.0442031	-0.142668
ACTR6	0.481973	-0.278776	0.0960663	-0.153738	-0.0820573
ACTR8	-0.508696	0.435176	-0.0903359	-0.230692	0.154018
ACTRT1	0.0424128	0.681893	0.132434	0.266683	0.421946
ACTRT2	0.0542366	0.306513	0.135025	0.0157837	-0.123593
ACTRT3	-0.437829	-0.297369	0.428997	0.111016	0.161934
ACVR1	0.0332609	-0.224275	0.295848	0.221282	-0.0211035
ACVR1B	-0.320762	0.317922	0.048808	0.0744424	-0.202039
ACVR1C	0.0223888	-0.199054	0.559143	-0.0275946	0.0775538
ACVR2A	1.2613	0.0434035	0.117115	-0.13582	-0.00937676
ACVR2B	-0.219957	-0.0904759	0.245294	-0.105269	0.122213
ACVRL1	0.030931	0.123878	-0.103092	-0.0448141	0.188081
ACY1	-0.307271	0.123594	0.173409	-0.0708316	-0.078084
ACY3	0.517115	0.335613	0.098741	-0.00188192	-0.0317079
ACYP1	0.207386	0.445877	0.189107	-0.0190727	-0.0404327
ACYP2	0.613315	-0.00188385	0.247352	-0.113735	-0.0932445
ADA	-0.0562971	-0.446279	0.0129476	-0.0868417	-0.212006
ADAD1	-0.259709	-0.19638	-0.113948	0.13367	0.0239699
ADAD2	0.157004	0.0279387	0.0540533	-0.0428517	-0.00410004
ADAL	-0.254875	0.156455	0.234386	0.0259275	0.0837745
ADAM10	-0.345823	-0.311121	0.31294	0.00355139	0.0220761
ADAM11	0.0180029	0.126934	0.162105	0.0572619	0.105889
ADAM12	-0.576752	-0.124194	-0.00814677	0.00698615	0.125046
ADAM15	-0.156244	-0.0113452	0.108611	0.0616592	0.0296219
ADAM17	-0.0410304	-0.377577	-0.0223534	0.0929384	-0.082933
ADAM18	0.225583	-0.341844	-0.342788	0.218793	-0.0383018
ADAM19	0.00964056	0.207843	-0.100407	-0.0988289	-0.148184
ADAM2	0.0216078	-0.00339183	-0.137612	-0.150292	0.139651
ADAM20	-0.308994	-0.0566831	-0.166706	-0.105885	-0.0236535
ADAM21	0.316645	-0.388803	0.200414	-0.0290056	-0.0594883
ADAM22	-0.264637	-0.386679	-0.108654	-0.740289	0.211389
ADAM23	-0.0843047	0.252261	-0.182329	-0.160593	0.0983016
ADAM28	-0.145589	-0.492447	0.0626232	0.298898	0.197815
ADAM29	0.411368	-0.437105	-0.235875	0.494898	-0.211909
ADAM30	0.300231	-0.0706655	0.0190633	-0.136694	-0.0978066
ADAM32	0.323114	0.2215	0.23793	-0.029358	0.133874
ADAM33	0.16704	-0.385265	0.510473	0.0714237	0.526994
ADAM7	0.141804	0.263143	0.286351	0.0320685	-0.131479
ADAM8	-0.502536	0.00887721	-0.0752118	0.146064	0.0744539
ADAM9	0.0693829	0.0575452	0.00911926	-0.0660811	-0.232313
ADAMDEC1	0.805679	0.189752	-0.456623	0.180171	-0.0914247
ADAMTS1	-0.0262583	-0.239792	0.327514	0.123648	0.010635
ADAMTS10	0.428374	-0.0754698	0.0277759	-0.356815	-0.0612565
ADAMTS12	0.30391	0.426863	-0.221232	-0.052682	-0.14383
ADAMTS13	0.0576808	0.13839	-0.127793	0.0606248	0.195247
ADAMTS14	-0.0414227	-0.191405	-0.000182268	-0.323659	-0.356625
ADAMTS15	0.118059	0.319786	0.0631841	-0.0131754	0.0676848
ADAMTS16	-0.19256	-0.172128	-0.174459	-0.012034	0.231773
ADAMTS17	-0.622461	-0.0556407	0.136637	-0.0794674	-0.00175068
ADAMTS18	-0.254361	0.161238	0.250437	0.0365038	-0.0411842
ADAMTS19	-0.355611	-0.0601161	-0.0154144	0.105277	0.04618
ADAMTS2	-0.537199	-0.571796	0.110491	-0.131853	0.0796632
ADAMTS20	-0.834426	0.798791	-0.188463	0.286633	-0.116701
ADAMTS3	0.102933	0.30611	-0.592921	-0.516809	0.360854
ADAMTS4	0.393679	0.225623	-0.0361051	0.00495216	0.17587
ADAMTS5	0.637494	-0.240294	-0.0710373	0.00832876	-0.0601292
ADAMTS6	0.598454	0.578743	0.230851	0.0418893	-0.110884
ADAMTS7	0.105875	-0.58952	-0.205117	-0.180624	-0.123239
ADAMTS8	0.20638	0.513377	-0.0748257	0.0430322	-0.0127589
ADAMTS9	0.145408	-0.329252	-0.345742	-0.0234199	-0.33645
ADAMTSL1	-0.0722788	-0.0591195	0.476034	-0.0906691	0.0419186
ADAMTSL2	-0.166805	0.180834	0.158626	0.246906	0.0986138
ADAMTSL3	0.0429217	-0.00299535	-0.135958	0.229954	-0.12155
ADAMTSL4	-0.26935	0.341015	0.135964	0.170967	0.0723965
ADAMTSL5	0.200093	0.200281	0.00557747	-0.277572	0.00426803
ADAP1	-0.268881	-0.120633	-0.49126	0.111648	-0.0272675
ADAP2	-0.133774	-0.839674	-0.0126147	0.381949	0.186666
ADAR	0.465766	-0.464677	-0.126233	-0.0958557	0.317315
ADARB1	-0.246218	-0.0818346	-0.0278287	0.183416	0.0201735
ADARB2	0.234233	0.109725	-0.107817	0.0795805	0.0627285
ADAT1	-0.16987	0.100325	-0.3076	0.13292	0.198002
ADAT2	0.570987	0.445472	0.573463	0.291784	-0.10962
ADAT3	-0.368122	-0.204649	-0.594109	-0.0218166	-0.114491
ADCK1	-0.0590967	0.434641	-0.0966655	-0.0423197	-0.070842
ADCK2	-0.0847607	0.0952906	-0.161507	0.0482884	0.127565
ADCK3	0.615495	-0.287436	-0.117388	-0.0155692	0.275068
ADCK4	-0.801915	-0.128363	-0.472487	0.0844113	-0.286373
ADCK5	0.077667	0.0350409	0.141239	-0.210008	-0.0719981
ADCY1	-0.574769	-0.519644	0.333599	-0.00287395	-0.0603515
ADCY10	-0.0322661	-0.0660372	0.0216203	0.0243201	-0.0828329
ADCY2	0.0973113	0.0944289	-0.366963	-0.0819942	-0.154413
ADCY3	-0.212438	0.693153	-0.219781	0.0118715	-0.066356
ADCY4	-0.760748	-0.585186	0.416054	-0.420815	-0.155719
ADCY5	0.680591	-0.21104	0.203295	-0.0594448	0.211519
ADCY6	0.126245	-0.258201	-0.0214139	0.00830271	0.0707828
ADCY7	-1.06389	0.0545495	-0.151698	-0.0283924	0.186483
ADCY8	0.428489	0.406495	0.0759163	0.225949	-0.155229
ADCY9	-0.0217994	-0.163012	0.205341	0.141215	0.0207632
ADCYAP1	0.297985	-0.27243	0.26268	-0.151076	0.0546229
ADCYAP1R1	0.0902701	-0.185464	-0.120222	-0.0349255	-0.0560671
ADD1	-0.483482	-0.10863	0.138519	-0.0216884	0.0707496
ADD2	-0.0264173	-0.012019	0.0115391	0.0130273	-0.394802
ADD3	0.348694	0.0694207	0.181453	-0.16067	-0.305116
ADGB	0.0841068	-0.926562	-0.178835	-0.209964	-0.0939873
ADGRA1	-0.401214	-0.336954	-0.384641	-0.174833	0.0879857
ADGRA2	-0.0209609	-0.256351	-0.101536	-0.1216	-0.000597712
ADGRA3	0.306188	-0.460153	-0.0356991	-0.129398	-0.118554
ADGRB1	0.47628	-0.510416	-0.11906	-0.194609	0.173796
ADGRB2	-0.180382	-0.152493	0.160728	-0.0721173	0.245057
ADGRB3	-0.0850869	-0.340056	0.182335	0.127831	-0.162149
ADGRD1	-0.0504355	-0.490606	0.133647	-0.0564487	0.218045
ADGRE1	0.0584604	0.0651292	-0.307242	-0.0636819	0.191396
ADGRE2	0.289162	0.570603	0.216974	-0.107166	-0.254331
ADGRE3	0.182436	-0.330454	0.144026	0.0212563	0.193958
ADGRE5	0.41124	0.380442	0.373677	0.207525	0.0732879
ADGRF1	-0.551094	-0.780565	-0.24064	-0.149416	-0.271268
ADGRF2	0.443749	0.569321	0.30372	0.361383	0.191512
ADGRF3	0.167621	-0.0622413	-0.371262	-0.0801358	0.161916
ADGRF4	0.125135	-0.788786	-0.156283	0.0454433	0.0604112
ADGRF5	-0.194731	0.114452	0.00744993	0.0371904	-0.178598
ADGRG1	0.3459	0.127247	-0.102628	0.0334746	-0.14021
ADGRG2	0.40083	0.164173	0.441379	0.100128	0.0189199
ADGRG3	0.18227	0.414197	-0.188685	0.133866	-0.0654894
ADGRG4	1.02722	0.864525	0.667308	0.585323	0.054094
ADGRG5	-0.33102	-0.0186861	0.50113	-0.0240472	0.288935
ADGRG6	0.238595	0.447146	-0.137957	-0.0178358	0.173227
ADGRG7	-0.585999	-0.583137	0.192979	0.189135	0.182479
ADGRL1	0.590677	0.741174	0.0580399	-0.0841332	-0.131464
ADGRL2	-0.443343	-0.778132	0.331693	0.15495	0.0909923
ADGRL3	0.627245	0.285029	-0.336768	0.137514	0.0686594
ADGRL4	0.449074	0.389584	0.352261	-0.389257	-0.0108729
ADGRV1	-0.107339	0.240047	0.271364	0.192469	0.0679555
ADH1A	0.990803	0.247125	-0.131188	-0.285859	0.0722068
ADH1B	0.592276	0.417752	-0.350902	-0.109229	0.152343
ADH1C	0.0322215	0.0679617	0.32627	0.148808	0.0761932
ADH4	-0.230526	-0.608716	0.221945	0.0843213	0.0392626
ADH5	-0.215813	0.470513	0.111697	0.0353023	-0.244498
ADH6	-0.666873	0.0328016	-0.152613	-0.01301	-0.101556
ADH7	-0.454214	0.0306166	0.457856	0.0597126	-0.118721
ADHFE1	0.606888	-0.136448	-0.163782	-0.0442391	-0.0266745
ADI1	0.18216	-0.0418102	0.628814	0.429167	0.11469
ADIG	-0.261806	-0.430635	0.27265	0.170909	-0.052589
ADIPOQ	0.298481	-0.0458514	0.0206351	0.173228	-0.0395514
ADIPOR1	0.205347	0.0377194	-0.372997	0.305107	-0.173869
ADIPOR2	-0.561097	-0.483376	-0.0595345	0.11672	0.099397
ADIRF	0.0769068	0.229644	-0.436737	0.0250581	-0.34109
ADK	0.223662	-0.16018	-0.123847	0.0997251	-0.178089
ADM	-0.328191	-0.366481	0.00763945	-0.128962	-0.0188463
ADM2	0.0384582	-0.332035	-0.343195	0.0282712	-0.272013
ADM5	0.177311	0.302395	0.357707	-0.128788	0.0866918
ADNP	0.169827	0.170445	-0.0396103	0.282968	-0.288517
ADNP2	-0.148407	0.106276	-0.0367147	-0.128274	-0.170484
ADO	0.00184066	-0.432285	0.145016	-0.247167	0.0863513
ADORA1	-0.348101	-0.148529	0.114182	0.0748083	0.0364657
ADORA2A	-0.99887	-0.255692	0.134358	0.132995	0.015585
ADORA2B	0.237261	-0.028843	-0.271709	0.125234	-0.0153871
ADORA3	-0.44077	-0.538219	-0.123341	0.281685	-0.116635
ADPGK	0.53196	-0.202236	0.0861082	-0.102862	0.143292
ADPRH	0.265617	0.173256	-0.234417	-0.19687	-0.176755
ADPRHL1	-0.517974	-0.104118	0.113186	-0.108163	0.121634
ADPRHL2	-0.172642	0.353436	0.448943	0.286426	-0.0485351
ADPRM	-0.112801	0.457061	0.317696	0.128925	-0.00628583
ADRA1A	0.0346957	0.150321	0.283967	-0.000791205	-0.0923982
ADRA1B	-0.106845	-0.808792	-0.0594009	-0.0129188	0.0332613
ADRA1D	0.213257	0.349831	0.238542	-0.0919389	-0.0692988
ADRA2A	0.0509646	0.0920646	-0.00986595	-0.0653233	0.114516
ADRA2B	0.0282917	-0.029374	0.305568	-0.0653891	-0.133518
ADRA2C	0.165938	-0.120641	-0.105473	-0.10833	0.0227996
ADRB1	-0.470715	-0.569484	0.771189	-0.0131767	-0.03348
ADRB2	-0.177064	0.0756562	0.265529	0.0988285	-0.0682336
ADRB3	-0.0470619	-0.174053	0.0294385	0.352118	-0.182359
ADRBK1	-0.178175	-0.413117	0.0887855	0.00990828	0.169402
ADRBK2	0.206033	-0.224659	-0.418285	0.0493051	-0.104812
ADRM1	0.196916	-0.514706	0.0975624	-0.0328237	0.0552691
ADSL	0.695137	0.530672	-0.165595	0.143303	0.0964355
ADSS	0.0443956	0.524514	0.371967	0.150562	-0.448157
ADSSL1	0.0907598	0.307519	0.193496	0.0165212	0.275916
ADTRP	0.675111	0.0464191	0.0281372	-0.0728425	0.165282
AEBP1	-0.235592	-0.514097	-0.0935299	0.143821	-0.144996
AEBP2	-0.435765	0.229589	-0.193939	0.108378	-0.0800823
AEN	-0.163938	-0.305109	-0.15053	-0.0702675	0.0456572
AES	-0.264267	-0.240082	0.0222174	0.0429477	0.167008
AFAP1	0.564056	0.0393756	-0.00284938	-0.0428895	-0.191099
AFAP1L1	-0.0465552	0.108676	-0.139105	-0.0343743	-0.0901961
AFAP1L2	0.111598	-0.290239	0.407807	0.0896615	0.0859374
AFF1	0.0792277	-0.137509	-0.196119	-0.0482205	0.221834
AFF2	0.800838	0.34792	-0.249127	0.0971627	-0.03146
AFF3	0.532661	-0.45859	-0.593362	-0.0544989	-0.0471473
AFF4	0.0276857	0.0385138	-0.144011	-0.198534	0.145765
AFG3L2	-0.258387	-0.170591	0.240748	-0.0688134	0.0394135
AFM	-0.177355	0.372627	0.118929	0.0456758	-0.038327
AFMID	0.507286	-0.456796	0.0721499	-0.0692462	0.132248
AFP	-0.16889	-0.0936835	0.00445478	0.0776516	-0.0161267
AFTPH	-0.593971	-0.0430215	-0.384362	0.099523	-0.0893876
AGA	-0.672199	0.356524	-0.186353	0.0877144	-0.285141
AGAP1	0.735645	0.377384	0.141403	-0.294038	-0.0348791
AGAP11	-0.328393	0.170959	-0.147848	0.146839	0.081088
AGAP2	-0.310873	-0.0478061	-0.129525	0.0374999	0.0529881
AGAP3	-0.392159	0.337342	0.649231	-0.0694558	0.0345941
AGAP4	0.133167	-0.218002	-0.0119677	0.0193073	-0.0800435
AGAP5	-0.398576	-0.305293	0.130085	0.132171	0.00726074
AGAP6	-0.566507	0.0500516	0.0463125	0.0223094	0.0586412
AGAP9	-0.296469	-0.0857737	0.330324	0.0553961	0.409264
AGBL1	-0.607403	0.480247	0.339449	0.0110059	0.271639
AGBL2	0.0746483	0.169269	0.559551	0.177695	-0.105806
AGBL3	-0.0730544	0.791953	-0.104926	-0.0341395	-0.0310849
AGBL4	0.432029	-0.213847	-0.236348	-0.118488	-0.00189626
AGBL5	0.0777395	0.474966	0.500083	0.0277825	0.284989
AGER	0.725789	-0.0068847	-0.39392	-9.20518e-05	-0.0882939
AGFG1	0.439033	0.491328	0.0364177	0.152302	-0.371322
AGFG2	0.372247	-0.136038	-0.0730705	-0.0905608	-0.142549
AGGF1	0.0743362	0.345698	0.28697	0.231474	-0.0316322
AGK	-0.483333	0.314336	-0.199964	0.155932	0.0844794
AGL	0.158858	-0.389987	0.181363	0.148304	0.118495
AGMAT	-0.470481	-0.553765	-0.373118	0.0156402	-0.0697805
AGMO	-0.530396	0.158596	0.12437	-0.0600099	0.0124689
AGO1	0.412779	-0.236146	-0.166903	0.0823101	-0.0512514
AGO2	-0.022981	-0.0556557	0.0203067	-0.171618	0.0931875
AGO3	-0.606308	-0.0424777	-0.451477	-0.296369	0.07282
AGO4	-0.00221341	-0.130476	-0.265914	0.211131	-0.0218013
AGPAT1	-0.216855	-0.326906	0.0388918	0.0733599	-0.0431496
AGPAT2	0.760917	0.497342	0.18981	-0.207481	-0.578173
AGPAT3	0.298911	0.0632584	-0.140272	0.0306505	0.0361607
AGPAT4	0.271617	0.116643	-0.0256762	0.141561	0.00767067
AGPAT5	-0.171585	0.406967	-0.531186	0.232993	0.0341391
AGPAT6	-0.0753253	0.169999	-0.420901	-0.119743	0.0579727
AGPAT9	1.14566	0.579804	0.118695	0.154798	0.00171211
AGPS	0.21071	0.0819873	0.101165	-0.0613855	-0.0370406
AGR2	-0.0966261	0.203718	-0.106856	0.0703163	-0.188087
AGR3	-0.455933	-1.21242	0.186808	-0.0755745	0.0409289
AGRN	-0.221154	-0.275068	-0.28784	-0.121154	0.104717
AGRP	-0.506732	0.0342715	0.0448399	-0.128617	0.121156
AGT	-0.0318984	-0.0145334	-0.272703	0.225288	-0.00910984
AGTPBP1	0.0372581	-0.00473237	0.0590711	0.0654622	0.0295784
AGTR1	-0.423455	0.0862757	-0.238139	0.289652	0.242946
AGTR2	0.0709072	0.490771	-0.0570239	-0.193856	0.0014942
AGTRAP	-0.316558	-0.179658	-0.125238	-0.0504215	0.062442
AGXT	0.221712	0.283178	0.0713125	-0.0511303	-0.1605
AGXT2	0.0944957	-0.0646048	-0.597011	0.417968	0.198337
AHCTF1	0.315938	0.856331	-0.259168	-0.0216067	0.0123695
AHCY	0.151142	0.0434199	-0.281366	-0.225711	-0.0988098
AHCYL1	0.220662	0.329258	-0.402248	0.0767908	-0.0470095
AHCYL2	-0.224778	0.124142	0.697995	0.194369	0.169323
AHDC1	-0.275957	0.116464	0.235605	0.288896	-0.0565135
AHI1	-0.213475	0.136412	-0.0744297	0.0231742	0.208997
AHNAK	0.394762	-0.0839856	-0.0949934	-0.0606811	-0.0643239
AHNAK2	-0.27974	-0.219846	-0.000472197	0.102988	0.0693404
AHR	0.458592	0.162852	-0.11155	0.0851297	0.07057
AHRR	0.189021	0.36019	-0.286557	-0.0241178	0.111423
AHSA1	0.342158	0.0402992	-0.0137538	0.334658	-0.288081
AHSA2	-0.37344	-0.0624308	-0.406042	0.0948092	-0.208704
AHSG	0.370561	-0.574232	-0.277645	-0.222583	-0.247936
AHSP	0.0551662	0.279202	0.28786	0.060745	0.25799
AICDA	-0.0382412	-0.184569	-0.290862	0.017212	-0.0232695
AIDA	0.205473	-0.0343425	0.379458	-0.0137557	-0.02532
AIF1	-0.183525	0.0820236	0.14237	0.352893	-0.00348821
AIF1L	0.0885347	1.03816	0.199895	-0.20354	-0.0912132
AIFM1	-0.594967	-0.175025	0.690157	-0.0546165	-0.34107
AIFM2	0.0116201	0.544512	0.103879	0.166203	-0.0498788
AIFM3	0.249507	-0.0983316	-0.0804431	0.0444877	-0.19782
AIG1	-0.439512	0.0117684	0.21513	0.0902555	0.0410219
AIM1	-0.714927	0.331608	0.2665	-0.0455876	0.157646
AIM1L	-0.0721212	0.271692	-0.3683	0.170454	-0.120572
AIM2	0.409491	0.189823	0.186546	-0.117086	0.277443
AIMP1	-0.284395	-0.0203681	-0.152533	0.030731	-0.165046
AIMP2	-0.197787	-0.227153	0.0843011	-0.474972	-0.123277
AIP	-0.720903	-0.498995	-0.232657	-0.0784988	0.107782
AIPL1	0.136642	0.13573	-0.137863	-0.128539	-0.148002
AIRE	-0.800428	0.45615	0.181705	0.0334711	-0.166884
AJAP1	0.896747	-0.405767	-0.466036	0.318883	-0.120715
AJUBA	0.36274	-0.0576254	-0.455023	0.148928	-0.184812
AK1	0.419315	-0.51899	0.263396	-0.0987488	0.183408
AK2	-0.0585383	0.552115	0.0257788	0.435261	-0.165354
AK3	0.0987436	0.108579	-0.0796279	0.067787	0.0760582
AK4	0.00234892	0.103232	-0.187159	0.00178344	0.0272888
AK5	0.346818	-0.404464	-0.64984	-0.225891	0.0963894
AK6	0.125102	0.734309	0.172095	0.212709	0.226704
AK7	-0.387564	-0.375984	0.296567	-0.0553798	0.069579
AK8	-0.14132	-0.336781	-0.0887618	0.0385396	-0.00231604
AK9	0.29551	0.131986	-0.00402625	-0.0171079	0.0457267
AKAP1	0.527817	-0.744788	-0.228617	0.266225	0.0731577
AKAP10	-0.10353	0.468275	-0.184715	0.0834439	0.0787869
AKAP11	0.163405	0.310838	-0.00727202	-0.334653	-0.285369
AKAP12	0.511165	0.204739	0.540618	-0.0948393	-0.217125
AKAP13	-0.478238	-0.44413	0.459867	0.0641412	0.0858074
AKAP14	-0.0478681	0.0070162	-0.0237326	0.00931268	0.143523
AKAP17A	-0.448231	-0.162379	-0.273963	0.0752101	0.0668696
AKAP2	0.598531	0.383057	0.281886	-0.122773	0.0864665
AKAP3	-0.181706	0.00137771	0.392565	0.108592	-0.0575543
AKAP4	-0.00967368	-0.502753	-0.00684325	-0.14366	-0.256869
AKAP5	0.412487	0.272606	-0.059972	0.164994	0.128004
AKAP6	0.599308	0.449547	0.0215627	0.17496	0.397939
AKAP7	0.592126	0.361284	-0.153029	0.0246149	-0.025999
AKAP8	-0.653803	0.624524	-0.0334881	-0.111994	-0.0141937
AKAP8L	-0.606002	-0.713869	0.510847	-0.187001	0.0346602
AKAP9	0.294799	0.106262	-0.184704	-0.106438	-0.103328
AKIP1	0.193191	-0.203378	-0.0805717	0.308216	0.154438
AKIRIN1	0.266919	-0.261182	-0.311829	0.141884	0.284938
AKIRIN2	0.279676	0.990718	0.162234	0.205697	0.194223
AKNA	0.797067	0.577742	-0.135639	-0.0599988	-0.0102902
AKNAD1	-0.0787893	-0.51716	0.204256	-0.318061	0.0568272
AKR1A1	-0.212431	-0.171196	-0.0173618	0.0156431	-0.0339501
AKR1B1	-0.293069	-0.281235	-0.326089	0.339491	0.0926568
AKR1B10	0.0891515	0.048876	0.104883	0.00945917	0.0743347
AKR1B15	-0.214388	-0.280402	0.0699494	-0.123563	-0.208386
AKR1C1	0.504021	0.00510972	0.053399	-0.0323012	-0.0354832
AKR1C2	-0.563444	-0.434393	-0.270087	-0.0606591	-0.188505
AKR1C3	-0.53679	0.0755102	-0.241969	-0.168114	-0.247984
AKR1C4	-0.342799	0.249426	-0.0150806	-0.139574	-0.032966
AKR1D1	-0.0661148	0.203798	-0.297783	-0.162501	0.208269
AKR1E2	-0.0474431	0.134992	0.26118	0.146539	-0.0102192
AKR7A2	-0.594973	0.0231878	0.292986	0.149645	0.16494
AKR7A3	-0.578104	-0.139504	0.268294	-0.0631006	-0.111327
AKT1	0.278203	0.513901	0.323537	-0.0570173	-0.0360335
AKT1S1	0.121047	-0.476903	-0.146702	0.21595	0.0586667
AKT2	0.27456	0.318979	0.230121	-0.0493482	-0.0941317
AKT3	0.589371	0.24793	-0.142699	0.0116051	0.0093307
AKTIP	0.373967	-0.327324	-0.0223948	0.0234282	0.280854
ALAD	-0.180025	0.016695	0.0546899	0.163254	0.0300613
ALAS1	-0.506634	0.370403	-0.116671	0.184545	-0.262958
ALAS2	0.25214	0.105918	-0.717805	0.101462	-0.0143065
ALB	0.316929	0.371867	0.298321	-0.0222389	-0.234802
ALCAM	-0.393026	0.0556333	0.135859	0.110204	0.189973
ALDH16A1	-0.320445	0.0394232	0.251195	-0.107261	0.054879
ALDH18A1	-0.269124	-0.1891	-0.0137997	-0.00838165	-0.145466
ALDH1A1	-0.104207	-0.121918	-0.175376	-0.112324	-0.00680947
ALDH1A2	-0.167858	-0.239237	-0.346264	0.348262	-0.0112964
ALDH1A3	-0.224854	0.340512	0.212881	0.103553	-0.27258
ALDH1B1	-0.0882554	0.00570467	0.191475	0.381308	-0.178196
ALDH1L1	0.283407	0.56166	-0.460364	0.121242	-0.0268069
ALDH1L2	-0.144988	-0.187466	-0.0679282	0.0118406	0.249066
ALDH2	-0.640409	0.0421791	-0.187076	0.110347	0.0446588
ALDH3A1	1.08903	0.345196	0.019963	0.21597	0.0351949
ALDH3A2	-0.223535	0.0556341	0.4268	0.0615975	-0.226114
ALDH3B1	0.254612	0.209268	0.139106	0.0134342	0.192273
ALDH3B2	-0.116025	0.171872	0.124001	-0.0285093	-0.05198
ALDH4A1	-0.00104087	0.0754221	-0.260593	-0.280386	-0.0473613
ALDH5A1	0.430877	0.181704	-0.481339	0.420081	-0.319535
ALDH6A1	0.227555	0.354042	-0.0536323	0.0351045	-0.0180613
ALDH7A1	0.397919	-0.169888	0.00502712	-0.0795298	0.0360972
ALDH8A1	0.244778	0.40257	0.262321	0.219549	0.0752841
ALDH9A1	0.0215292	-0.286715	0.0761842	-0.0727597	0.107372
ALDOA	0.393829	0.141372	0.603616	0.168857	0.210401
ALDOB	-0.248842	-0.427609	-0.247391	-0.214517	-0.0887313
ALDOC	0.0491993	0.0144132	0.0929548	-0.0908642	0.119735
ALG1	0.564284	0.238033	0.5074	0.0173345	-0.205214
ALG10	0.129577	-0.10154	0.092885	-0.0492495	0.0321361
ALG10B	0.2939	0.286872	0.0722374	0.0720371	-0.0108222
ALG11	-0.18497	0.166766	0.0508062	-0.445533	-0.209348
ALG12	-0.304894	0.588106	-0.227607	-0.265384	-0.255752
ALG13	0.703455	-0.16332	-0.173935	-0.0528295	0.0844537
ALG14	0.252356	-0.0250128	-0.128621	0.0548602	0.37034
ALG1L	0.101946	0.36325	-0.129518	-0.088054	-0.0301586
ALG1L2	0.614072	0.366316	0.55539	0.148416	0.290458
ALG2	-0.720707	0.627245	0.0281024	-0.14179	0.305905
ALG3	0.0747562	0.138557	0.411995	0.0398814	0.0136164
ALG5	-0.27504	0.174277	0.153158	-0.150946	-0.116621
ALG6	0.215643	0.291796	-0.33631	0.334	0.0877278
ALG8	-0.199579	-0.462332	0.0311958	0.122214	0.0626414
ALG9	-0.317593	0.342024	-0.694433	-0.103737	-0.0028905
ALK	-0.0361705	-0.458387	-0.0264476	0.0299277	-0.0271034
ALKBH1	0.02955	0.711392	-0.196152	-0.153394	0.00516857
ALKBH2	-0.476393	0.237207	-0.142787	0.224157	-0.100012
ALKBH3	0.482974	-0.0663159	0.0349738	0.203358	0.199352
ALKBH4	0.0676981	0.0739455	0.191976	-0.0263861	0.0605516
ALKBH5	0.116725	0.343312	0.113476	0.0627202	0.121829
ALKBH6	-0.432197	0.550746	0.0955012	0.0808128	0.0144063
ALKBH7	-0.286394	-0.653755	0.0850948	0.317473	-0.148542
ALKBH8	-0.178645	-0.263042	0.0618419	-0.271712	-0.253076
ALLC	-0.235573	-0.195088	0.206142	-0.000274343	0.00132827
ALMS1	0.487539	0.111346	0.287658	0.0578743	-0.137212
ALOX12	0.305821	-0.452105	-0.0302904	-0.0562513	0.0262729
ALOX12B	0.041552	0.0960544	0.0764646	0.13131	0.024899
ALOX15	0.480238	0.0501845	0.44537	0.0687401	-0.153452
ALOX15B	-0.207218	-0.195141	0.146793	0.0427342	-0.0446155
ALOX5	0.359907	0.267817	0.207752	0.0427682	0.189051
ALOX5AP	-0.536322	0.109492	0.185901	-0.144554	0.132485
ALOXE3	0.423292	0.214458	-0.316886	0.0235727	0.191966
ALPI	0.0688454	0.103854	0.538823	0.33042	0.160853
ALPK1	0.707308	-0.335918	-0.210844	0.0351912	0.122932
ALPK2	0.0643687	-0.135586	-0.309595	-0.0393983	0.0239727
ALPK3	-0.483162	0.371562	0.0334053	0.0952887	0.0646431
ALPL	0.388804	-0.460684	0.220008	-0.0061998	-0.127742
ALPP	-0.496658	0.619035	0.0449649	0.114276	0.174533
ALPPL2	-0.0823736	-0.106177	0.158219	0.0687373	-0.0174542
ALS2	-1.03856	-0.184863	-0.0639352	0.127275	-0.248066
ALS2CL	-0.434745	-0.256921	-0.295048	-0.0679599	-0.0715791
ALS2CR11	0.449951	0.114892	0.0626966	0.0857076	0.0749561
ALS2CR12	0.013364	0.16791	-0.0959214	0.332225	-0.135456
ALX1	0.584183	-0.52129	-0.184354	-0.0544808	0.0554347
ALX3	-0.0452002	-0.111079	0.0314514	-0.129	0.00670591
ALX4	-0.986482	-0.20513	0.336539	0.251854	-0.0963974
ALYREF	0.227154	-0.0623103	0.280535	-0.178371	-0.336713
AMACR	-0.22766	0.606869	0.114882	0.0729908	0.199413
AMBN	-0.0652971	-0.209414	-0.165718	0.0448416	-0.020922
AMBP	-0.090151	0.336367	0.143102	0.0603303	-0.0249291
AMBRA1	-0.450229	-0.411245	-0.148106	0.0652517	-0.0840538
AMD1	0.00908725	0.325507	-0.364597	-0.107193	-0.459225
AMDHD1	-0.260056	-0.178325	0.0282035	-0.0842288	-0.270285
AMDHD2	-0.489223	-0.26374	0.030793	-0.201373	-0.0348996
AMELX	0.205825	-0.152007	0.3509	-0.00991779	0.292431
AMELY	-0.276407	-0.154702	-0.624829	-0.231269	0.00164154
AMER1	0.350428	-0.489915	-0.148949	-0.311148	0.440276
AMER2	-0.614686	0.0703949	-0.313492	-0.172926	-0.142587
AMER3	1.29794	0.0528386	-0.794248	0.252741	0.115759
AMFR	0.252811	-0.566702	0.0244946	-0.0200899	0.036705
AMH	0.0499455	0.134885	-0.0622441	-0.150295	-0.106701
AMHR2	-0.00517656	-0.642175	0.0264184	-0.0793859	0.0765438
AMICA1	0.157315	0.946419	-0.141209	-0.108824	-0.0705801
AMIGO1	0.67229	-0.138338	0.231834	-0.23425	0.10757
AMIGO2	0.267867	-0.0956855	-0.213872	-0.0347123	0.205967
AMIGO3	-0.365079	0.105518	0.0372393	-0.167758	-0.060655
AMMECR1	-0.489278	0.250472	0.0481217	0.255619	0.189767
AMMECR1L	0.0882152	-0.0120866	-0.118631	0.163061	-0.0223707
AMN	0.351802	0.0438918	0.129708	0.172535	-0.158048
AMN1	0.623185	0.272198	-0.149598	0.154325	-0.20634
AMOT	0.507613	0.0123773	-0.220344	-0.28309	0.0262329
AMOTL1	-0.0050849	0.474922	-0.164894	-0.0495336	0.198597
AMOTL2	-0.654754	-0.495158	-0.0378028	-0.242138	0.00977351
AMPD1	-0.230694	-0.727282	-0.38544	0.00768076	0.012862
AMPD2	0.00635427	-0.307453	0.0847663	0.304944	0.0724793
AMPD3	0.579285	-0.161226	0.0946768	0.138386	0.0787681
AMPH	0.101809	0.261672	0.0933701	0.422641	-0.138872
AMT	0.363914	0.464699	0.35927	0.113989	0.134154
AMTN	0.0248999	0.0612624	-0.0921678	0.0321019	-0.0544368
AMY1A	0.142494	-0.176988	0.0514829	0.172387	-0.125617
AMY1B	-0.0444	0.0559061	0.519739	-0.0598233	-0.0472543
AMY1C	-0.0440514	-0.12938	0.030624	0.013457	-0.0474967
AMY2A	-0.179194	0.327333	0.124636	0.635791	0.00933251
AMY2B	0.810773	-0.305966	0.16904	0.482307	-0.091484
AMZ1	1.00596	0.658612	0.497194	-0.456572	0.095807
AMZ2	0.111856	-0.23349	0.18877	-0.178658	-0.0485258
ANAPC1	0.197862	0.231855	-0.464691	0.0932829	0.432862
ANAPC10	-0.301318	-0.252881	-0.662137	0.181381	0.071544
ANAPC11	0.195911	0.270763	0.50432	-0.196073	-0.0376518
ANAPC13	-0.0420505	0.0371444	-0.144916	0.341647	0.29786
ANAPC15	0.200502	-0.12755	-0.289609	-0.0470967	0.185908
ANAPC16	-0.147672	-0.678092	0.193856	-0.0172923	0.134763
ANAPC2	-0.254595	0.335869	0.192251	0.385251	-0.107811
ANAPC4	-0.60183	-0.49872	-0.0482181	-0.0862588	-0.0470011
ANAPC5	0.0477607	-0.0603611	-0.190755	0.0545771	-0.0615486
ANAPC7	-0.784806	-0.469686	-0.0733425	-0.146424	-0.0525653
ANG	-0.0784114	-0.443298	-0.0937227	0.214754	0.0413268
ANGEL1	0.0662132	-0.284725	-0.547495	-0.25802	-0.175572
ANGEL2	0.751607	-0.121184	-0.136229	0.0207954	-0.23056
ANGPT1	-0.0963791	0.21696	-0.0766196	-0.200657	0.215641
ANGPT2	0.378099	-0.106228	-0.364266	0.0519901	-0.119486
ANGPT4	-0.492122	-0.15572	0.198549	-0.135459	0.0583454
ANGPTL1	-0.723238	-0.0139864	0.324312	-0.204767	-0.0113825
ANGPTL2	-0.158789	0.0224555	0.218441	0.316949	0.366033
ANGPTL3	-0.483682	-0.663869	-0.414406	-0.105009	-0.0777066
ANGPTL4	0.0589645	0.19216	-0.0616065	0.280115	0.165405
ANGPTL5	0.509942	0.757337	0.089015	0.381255	0.182135
ANGPTL6	-0.421385	0.404479	-0.479851	0.0092356	0.361373
ANGPTL7	-0.216343	-0.1036	-0.100643	-0.153154	0.0318079
ANHX	0.238019	-0.394406	-0.0652069	0.240931	-0.0610916
ANK1	-0.684976	-0.0683752	0.114103	0.238471	-0.0682643
ANK2	-0.158452	-0.0920987	0.0478143	0.221933	0.0688516
ANK3	0.0664772	0.1544	0.0167431	0.00638715	0.0885559
ANKAR	0.640894	0.504768	0.142073	0.0300934	0.00298285
ANKDD1A	0.0710728	0.573818	-0.400899	0.132235	0.380402
ANKDD1B	0.0687375	0.114154	0.106671	0.101576	-0.0453876
ANKEF1	0.051143	-0.34812	0.403232	-0.328565	0.152664
ANKFN1	0.171545	0.17361	-0.31493	0.397016	-0.0774862
ANKFY1	0.183646	-0.462206	-0.865487	0.397974	-0.131838
ANKH	-0.364823	-0.328336	-0.0204356	-0.1433	0.166621
ANKHD1	-0.192356	0.192383	0.275695	-0.0825052	-0.0552642
ANKHD1-EIF4EBP3	-0.254481	0.162775	-0.350032	0.259309	0.02978
ANKIB1	-0.530287	0.683283	-0.0222161	-0.170364	0.103547
ANKK1	1.34481	0.205696	-0.0116748	-0.0634043	0.0886268
ANKLE1	0.130268	0.442863	0.238789	0.293794	0.118331
ANKLE2	-0.0688649	0.439117	-0.222483	0.11349	-0.054798
ANKMY1	-1.11263	0.0921849	0.0275102	0.12145	0.0496616
ANKMY2	0.17637	-0.243092	-0.498704	-0.181373	0.180722
ANKRA2	-0.174826	0.20432	-0.523567	-0.149235	-0.222104
ANKRD1	0.122492	-0.556206	-0.1604	-0.0634031	0.144057
ANKRD10	0.125407	-0.117983	-0.126441	0.286808	-0.0760391
ANKRD11	0.0873068	0.677963	-0.091038	0.148308	0.156268
ANKRD12	0.102496	-0.452511	-0.141564	-0.153883	0.0119355
ANKRD13A	-0.400367	-0.380834	0.120475	-0.148456	-0.0740077
ANKRD13B	0.187889	-0.463878	-0.368893	0.158189	0.0851288
ANKRD13C	0.227348	-0.14285	-0.0845409	-0.0443467	-0.0220975
ANKRD13D	0.552036	0.0679495	-0.0478459	0.0716945	0.245721
ANKRD16	-0.20684	-0.122359	0.0633779	-0.0095516	-0.168588
ANKRD17	0.341747	0.299186	-0.171935	0.0403477	-0.0514948
ANKRD18A	-0.471558	1.07199	-0.220363	0.196286	0.1147
ANKRD18B	-0.32695	0.752945	-0.111096	-0.0916437	0.0997842
ANKRD2	-0.139184	0.187171	-0.164949	0.0872819	0.130191
ANKRD20A1	0.0880311	-0.366313	0.337015	0.0758611	-0.175329
ANKRD20A2	0.504154	0.485045	-0.58061	0.245153	0.149853
ANKRD20A3	-0.29415	-0.276641	0.22605	0.0294922	-0.173503
ANKRD20A4	0.208158	0.399019	-0.174742	0.0780213	0.175155
ANKRD22	-0.098971	-0.940215	-0.274214	0.196371	-0.0955499
ANKRD23	-0.294104	0.0744114	-0.163682	-0.107784	-0.0347411
ANKRD24	0.983086	0.141281	-0.242375	-0.0308666	0.075215
ANKRD26	-0.266612	-0.0531472	0.0272999	0.01032	-0.0667274
ANKRD27	0.141001	0.114768	-0.0882382	-0.0308045	-0.124099
ANKRD28	0.0797304	-0.0477997	-0.00446339	0.204651	-0.0709178
ANKRD30A	0.163243	-0.29817	0.0115968	-0.0651903	-0.0316464
ANKRD30B	0.161987	0.300704	0.0159178	0.105506	0.0181489
ANKRD31	-0.278316	0.63275	0.155322	-0.23376	0.163334
ANKRD32	-0.279563	0.0419764	-0.192448	-0.0220062	0.26362
ANKRD33	0.493436	0.0756498	0.107336	-0.0562543	-0.135847
ANKRD33B	0.51433	0.142995	-0.0592962	0.0282838	0.00331777
ANKRD34A	0.216887	-0.2602	0.0426295	0.267721	0.181809
ANKRD34B	0.109244	0.664753	0.177976	-0.0613612	-0.0771122
ANKRD34C	0.289216	-0.00122085	-0.0864639	-0.172253	-0.0873744
ANKRD35	-0.160964	0.785893	-0.451014	-0.463575	0.0269476
ANKRD36	0.69946	0.290979	-0.722823	0.225686	0.0450302
ANKRD36B	-0.0755492	-0.13391	-0.0102767	0.161906	-0.246656
ANKRD37	-0.0770473	0.120611	0.117102	-0.144775	0.071866
ANKRD39	-0.0849521	-0.126381	-0.0861559	0.100209	-0.00938451
ANKRD40	-0.291811	-0.361696	-0.21216	-0.0592556	0.0284609
ANKRD42	-0.359298	-0.161207	0.0263892	0.000386947	-0.0766789
ANKRD44	0.507387	0.211104	-0.489681	0.0574651	-0.107693
ANKRD45	0.280012	-0.0642368	0.200446	0.0716346	-0.130254
ANKRD46	-0.471194	0.313217	0.214981	-0.0214408	0.0474824
ANKRD49	0.467157	0.332039	0.223319	0.157798	0.342656
ANKRD50	0.26605	-0.0591927	0.0245954	-0.00317345	0.123427
ANKRD52	0.138969	-0.454827	0.0424576	-0.128297	0.102514
ANKRD53	-0.206003	-0.429381	0.0281685	-0.148577	-0.328137
ANKRD54	-0.00258771	0.0969786	0.0669301	-0.180442	0.0324399
ANKRD55	0.909771	0.496016	-0.0389299	-0.0568213	0.148892
ANKRD6	-0.399942	0.681923	-0.255193	-0.0821175	-0.375528
ANKRD60	0.983326	-0.58751	0.0350083	-0.199619	0.164168
ANKRD61	-0.284197	-0.240712	-0.243725	0.429878	0.211504
ANKRD62	0.451526	0.209014	0.193084	0.106352	-0.104992
ANKRD63	-0.794248	0.118816	-0.0556764	0.0442323	0.155833
ANKRD65	-0.196962	-0.0244568	-0.0314233	0.206108	0.0336801
ANKRD66	-0.276058	-0.408089	-0.0123771	-0.118792	-0.0494274
ANKRD7	0.276159	-0.535215	0.663429	-0.0580791	0.287234
ANKRD9	-0.203577	-0.200733	-0.142468	0.226352	0.0634735
ANKS1A	-0.725287	-0.156923	-0.0465339	0.128531	0.0729493
ANKS1B	0.677018	-0.486892	0.522501	0.116015	0.0400007
ANKS3	-0.00800258	0.105122	-0.633429	-0.064483	-0.229044
ANKS4B	-0.0845457	0.0966332	-0.204876	-0.093146	-0.118758
ANKS6	0.0925838	-0.274889	0.265697	0.00628509	0.128148
ANKUB1	0.196351	-0.0323109	0.120088	0.16018	0.145427
ANKZF1	-0.193653	0.0456354	-0.343455	0.0624099	0.262483
ANLN	-0.0649605	0.0930531	0.447733	-0.0066078	-0.0775888
ANO1	-0.209263	0.282097	-0.254132	-0.175038	0.329213
ANO10	0.852852	0.320575	-0.192757	0.0739613	-0.170906
ANO2	-0.295034	0.29004	0.176956	0.0646288	-0.0110766
ANO3	-0.371514	0.065944	0.102375	-0.0164603	0.157645
ANO4	0.499453	0.367083	0.428316	-0.137533	0.0737339
ANO5	0.231537	0.0914266	-0.135349	-0.0223637	-0.0222952
ANO6	0.256066	-0.481364	0.533264	-0.111702	0.107253
ANO7	-0.820693	-0.114246	0.0905589	0.0495116	-0.0167288
ANO8	0.344651	0.13033	0.341472	-0.116777	0.166014
ANO9	0.088236	-0.213038	0.0672987	-0.0548137	0.11463
ANOS1	1.14647	0.427642	-0.420543	0.649233	0.163444
ANP32A	-0.489686	-0.602794	-0.161384	-0.316768	-0.0844854
ANP32B	-0.306343	0.234743	-0.293365	-0.0101402	-0.0418107
ANP32C	-0.257782	-0.234951	-0.0544836	0.304585	-0.172237
ANP32D	0.154681	0.246752	0.00355003	0.182289	0.103643
ANP32E	0.00471061	-0.308109	-0.158068	0.0424129	-0.12533
ANPEP	0.193176	0.0439306	-0.178101	-0.0716949	0.0252146
ANTXR1	0.0181893	0.183623	0.0852304	0.0710198	-0.268984
ANTXR2	0.1724	-0.28807	-0.24614	0.0190611	0.039069
ANTXRL	-0.660241	-0.55517	-0.0604073	-0.0293329	0.0346408
ANXA1	0.787169	0.24179	0.038618	0.0499117	-0.125779
ANXA10	-0.159879	0.0590297	0.0911473	0.203007	0.016448
ANXA11	-0.140971	0.114518	0.119022	0.0716166	-0.177699
ANXA13	0.197989	0.270481	-0.290029	-0.25508	0.26467
ANXA2	-0.164667	0.00673368	0.264069	-0.0717657	0.0925126
ANXA2R	-0.807802	-0.241582	0.0341837	0.174166	0.18965
ANXA3	0.227597	-0.0117076	0.0915852	0.139676	0.0540439
ANXA4	-0.233971	-0.177893	-0.0603534	0.175803	0.0664338
ANXA5	0.289474	-0.0568344	0.195697	-0.0852416	-0.0731
ANXA6	0.0559412	-0.126065	0.00804611	-0.00564458	0.0704851
ANXA7	0.160331	-0.283716	-0.471915	-0.0553424	0.0685793
ANXA8	-0.519847	0.205874	0.0273299	0.0905461	-0.0639606
ANXA8L1	0.213319	-0.551336	0.537512	0.0392058	-0.0837901
ANXA9	0.152027	0.501764	0.353254	0.0819846	0.174804
AOAH	-0.0454907	-0.113516	-0.099702	-0.0065764	-0.107661
AOC1	0.831711	0.418073	-0.0601332	0.151031	0.204358
AOC2	0.100314	-0.243593	0.14309	-0.0821241	0.15681
AOC3	0.0115917	-0.445255	-0.0253865	0.143989	0.0349386
AOX1	-0.495622	-0.000243313	-0.183493	-0.329281	-0.395583
AP1AR	-0.0591508	0.0635274	-0.148342	0.142984	-0.0418963
AP1B1	0.373881	0.122987	-0.0579884	0.125196	-0.170259
AP1G1	0.0195112	0.0277035	0.349724	0.00401067	0.112653
AP1G2	-0.290978	-0.0806395	-0.108991	0.15525	-0.014572
AP1M1	0.0652665	0.151593	0.259004	-0.0816583	-0.223625
AP1M2	0.109686	0.148687	-0.0608248	0.159458	-0.086944
AP1S1	0.0942875	-0.119512	-0.278387	0.134165	-0.0860843
AP1S2	0.400213	-0.344254	-0.0136712	0.129144	0.0797751
AP1S3	-0.308701	0.283384	-0.102562	0.0593836	0.135965
AP2A1	-0.00867006	-0.959345	-0.167441	0.0110168	-0.0878232
AP2A2	0.0169623	0.431659	0.0929281	-0.152203	0.450657
AP2B1	-0.711237	-0.147073	-0.0787948	0.224851	-0.070341
AP2M1	0.306041	-0.167447	-0.246672	0.0255695	-0.188298
AP2S1	0.830365	-0.321649	0.062944	-0.129647	-0.0656503
AP3B1	0.879188	-0.445992	0.45449	0.15213	0.254217
AP3B2	-0.134297	-0.192371	-0.258854	0.138073	0.21343
AP3D1	-0.210748	-0.244139	0.0823336	0.00960556	0.0777057
AP3M1	0.860801	0.401299	0.100767	-0.0761681	-0.081636
AP3M2	-0.358148	-0.232207	0.221601	-0.0301779	0.153583
AP3S1	0.329692	-0.469435	-0.0700812	-0.104643	0.134098
AP3S2	-0.229886	-0.255621	-0.123116	-0.0517981	-0.287285
AP4B1	-0.148489	-0.328992	0.0148833	0.0747033	0.0612983
AP4E1	0.16441	0.0527061	0.103732	0.0980569	-0.0946011
AP4M1	-0.414025	0.519488	-0.0441959	0.102259	0.0271415
AP4S1	-0.269288	0.109425	-0.12046	-0.113483	0.302345
AP5B1	0.841489	-0.429823	-0.297397	-0.029723	0.0191739
AP5M1	0.0839167	-0.343856	0.0700105	-0.0318851	0.177226
AP5S1	0.152395	0.215534	0.0667348	-0.0256057	0.0125399
AP5Z1	0.229038	-0.172922	0.017079	0.016205	-0.0375296
APAF1	-0.326494	0.254026	-0.151223	-0.0711004	-0.0842672
APBA1	0.116142	-0.066003	-0.0859917	-0.1004	0.211488
APBA2	0.305855	-0.269798	0.538218	0.161495	0.216053
APBA3	-0.385366	0.431698	0.114492	-0.199327	-0.185423
APBB1	0.499694	-0.0932841	-0.0333085	0.337742	-0.0109398
APBB1IP	0.229163	0.0944974	0.0160928	-0.221887	-0.248962
APBB2	0.59516	0.469191	-0.113172	-0.032805	0.13306
APBB3	-0.157277	0.19748	-0.14921	0.212018	0.0498292
APC	0.292286	0.525954	0.00583224	0.158157	-0.0246227
APC2	-1.45068	0.412343	-0.264876	-0.0487331	-0.0147431
APCDD1	0.612313	-0.373065	0.169008	-0.0713168	0.0967776
APCDD1L	-0.353213	-0.600503	-0.218214	-0.195525	-0.208802
APCS	0.239404	0.19809	0.0174968	-0.0434119	-0.0566008
APEH	0.455889	-0.849019	0.0265513	0.104862	0.204508
APELA	-0.217425	0.0735745	-0.720539	-0.2044	-0.0604042
APEX1	-0.364324	-0.280555	0.340335	-0.0291316	0.144707
APEX2	-0.0931342	0.309328	0.0864933	0.0772648	-0.011419
APH1A	-0.0627965	0.00304973	-0.0331143	0.0965391	-0.03653
APH1B	0.161636	-0.096729	-0.509246	0.0546886	-0.0600417
API5	0.222222	-0.156002	-0.139141	-0.110194	-0.0579871
APIP	-0.38967	0.347173	0.681473	-0.162389	0.107303
APITD1	-0.145498	0.639531	-0.262823	0.00957458	-0.16449
APITD1-CORT	0.27606	-0.372628	0.38347	-0.324906	-0.0449693
APLF	-0.246474	0.786472	0.114848	-0.100556	-0.145107
APLN	-0.127038	-0.0475499	0.0443572	0.0104744	0.153761
APLNR	-0.0284184	-0.154463	0.317104	-0.360873	0.0672876
APLP1	-0.394705	-0.380447	0.182121	-0.0883691	-0.0352408
APLP2	0.0693805	-0.294699	0.170403	0.270412	0.104079
APMAP	0.145064	0.00392365	-0.387227	-0.0403992	-0.105308
APOA1	0.479173	-0.181578	-0.502642	-0.132004	-0.225932
APOA1BP	-0.205899	-0.518123	-0.0693678	0.256623	0.184755
APOA2	-0.0871894	0.213581	-0.289822	0.111374	-0.162382
APOA4	-0.111435	-0.190383	-0.239181	0.0228714	-0.0622119
APOA5	0.727289	0.332129	0.204421	0.314133	0.117064
APOB	0.0853484	-0.02802	0.046761	0.0336546	-0.0310904
APOBEC1	0.520703	-0.279699	0.0317386	-0.20498	-0.0606849
APOBEC2	0.530859	-0.337954	-0.132361	-0.0152108	0.361494
APOBEC3A	-0.00463314	0.00695393	-0.207131	-0.0723757	-0.154537
APOBEC3B	1.13996	-0.305546	-0.224903	-0.0791563	-0.0102565
APOBEC3C	-0.337245	-0.417401	-0.0973932	0.156954	0.0777923
APOBEC3D	0.100642	-0.0295419	0.191425	0.144183	0.213163
APOBEC3F	-0.153628	0.11577	-0.476777	-0.173153	-0.0788211
APOBEC3G	1.02084	-0.632629	-0.133964	-0.0596171	0.164368
APOBEC3H	-0.118806	-0.0113654	0.316362	-0.154989	0.081229
APOBEC4	0.270771	-0.258706	-0.0966338	0.14106	-0.197227
APOBR	-0.153932	0.40042	0.0273279	-0.160585	0.071865
APOC1	0.075658	0.107204	-0.158675	-0.00854251	0.0145789
APOC2	-0.0615199	-0.91469	-0.0385871	0.00290768	0.0364171
APOC3	-0.0775484	-0.0648309	-0.26382	-0.0991801	-0.000898518
APOC4	-0.380808	0.160611	-0.158861	0.180281	0.0383013
APOD	-0.397301	-0.147773	0.374684	-0.137477	-0.203829
APOE	-0.106861	-0.242917	0.396774	0.0642063	0.18637
APOF	0.502712	0.575819	0.147255	0.190946	-0.0756718
APOH	0.789772	-0.168284	0.446012	-0.370504	-0.171765
APOL1	-0.496558	-0.456111	0.127508	-0.0263346	-0.0108601
APOL2	0.394233	0.915509	0.393013	-0.0265304	0.193243
APOL3	-0.670298	-0.18978	-0.248393	-0.0325817	0.454973
APOL4	0.226766	0.415721	-0.623591	0.233663	-0.216696
APOL5	-0.927505	0.210867	-0.238562	-0.110281	-0.120011
APOL6	-0.689873	-0.208399	0.0480768	0.0373254	0.238651
APOLD1	0.10929	0.248344	-0.467339	-0.0645108	-0.133566
APOM	-0.356987	0.252131	0.0554354	0.142275	-0.0641209
APOO	-0.208507	-0.344756	0.074318	-0.0633084	-0.0269399
APOOL	0.348026	0.154762	0.140559	0.0593546	0.234368
APOPT1	-0.143115	-0.266113	0.255259	0.134888	0.214216
APP	0.0636993	0.0417887	0.532568	0.0790625	0.00152987
APPBP2	-0.181367	0.103673	0.0571538	0.255134	0.0544228
APPL1	-0.367422	-0.140438	0.329941	0.0016499	-0.102919
APPL2	0.442137	-0.372987	0.242113	-0.125559	0.312219
APRT	0.47435	0.195948	0.163501	-0.175985	0.0210637
APTX	0.210561	0.382567	-0.110998	-0.0145715	0.19048
AQP1	-0.0224557	0.339814	-0.139777	-0.0177345	-0.243505
AQP10	-0.522512	-0.300133	0.0464201	0.183835	-0.159645
AQP11	0.203117	0.383181	0.0478679	0.357862	-0.199495
AQP12A	0.599857	0.289555	-0.053312	-0.00494965	0.140921
AQP12B	0.352908	0.244163	-0.0157369	-0.137696	-0.21452
AQP2	0.055217	-0.531103	-0.0424276	-0.00194009	-0.00162172
AQP3	0.0336603	-0.0758496	-0.107678	0.0807622	0.134067
AQP4	0.523842	0.298148	-0.215487	0.0615544	0.185218
AQP5	0.0344687	0.243131	0.447344	-0.166425	-0.145598
AQP6	-0.238232	-0.539478	-0.245716	0.0136165	-0.000981953
AQP7	-0.830769	0.310724	-0.14206	0.0724007	-0.00901219
AQP8	0.120839	-0.300437	-0.00704208	-0.033914	0.000769749
AQP9	-0.201359	-0.114838	-0.0467655	0.208943	-0.212523
AQR	0.378372	0.0673154	0.0125739	-0.2979	-0.138934
AR	-0.43413	0.144725	0.0564413	0.149211	0.202565
ARAF	0.545444	-0.0379132	0.0645467	-0.265058	-0.106838
ARAP1	0.423433	-0.572114	-0.216584	0.0173548	0.121143
ARAP2	-0.369144	-0.286612	-0.114276	-0.166535	0.151327
ARAP3	0.275229	0.0321913	0.866974	-0.127873	-0.00886011
ARC	-0.0807522	0.0736149	0.0437532	0.0418095	0.174009
ARCN1	0.247157	-0.186615	-0.223587	-0.00261451	-0.173865
AREG	0.280939	-0.11761	0.0146993	-0.108177	0.160441
AREL1	-0.125716	0.0219504	-0.0181171	0.180063	0.0801186
ARF1	0.0415642	0.199265	-0.0966881	-0.0954649	-0.21896
ARF3	-0.0978141	-0.25989	-0.0525865	-0.0516429	0.200976
ARF4	0.583945	-0.0236272	-0.0161427	-0.00563714	-0.0293626
ARF5	-0.254242	-0.39912	-0.298011	0.132991	0.151333
ARF6	-0.719922	-0.0293771	0.304939	0.108352	0.244802
ARFGAP1	-0.706629	0.551339	-0.0847311	0.171421	0.00298936
ARFGAP2	0.889221	-0.226865	0.054782	0.00926677	0.0589619
ARFGAP3	0.329138	-0.245408	-0.0337349	0.353963	-0.605217
ARFGEF1	0.747862	0.0394517	-0.14967	0.0948544	0.478164
ARFGEF2	-0.18824	-0.608414	-0.0913129	0.184486	0.119971
ARFGEF3	0.852871	0.253296	0.418343	0.100072	0.0186862
ARFIP1	-0.332031	-0.163269	-0.141733	0.0665227	0.0745438
ARFIP2	-0.683485	0.207022	-0.39908	0.0464794	0.101064
ARFRP1	0.40404	0.109836	-0.252566	-0.0590974	0.149044
ARG1	0.533193	0.585801	-0.0672401	-0.173228	0.0123685
ARG2	1.06309	-0.389116	-0.045675	-0.0684122	0.020742
ARGFX	-0.400773	0.116012	0.0366979	0.0970646	-0.064918
ARGLU1	-0.113021	0.217943	0.652479	0.401987	-0.165841
ARHGAP1	-0.307862	0.449102	0.37151	0.136676	0.254652
ARHGAP10	0.19998	0.0821535	-0.190469	0.0564976	-0.0414396
ARHGAP11A	0.264228	-0.502881	0.243113	-0.0894127	-0.0592316
ARHGAP11B	0.170118	-0.184373	-0.329528	0.0361688	0.0173943
ARHGAP12	0.386679	0.102061	0.25122	-0.175975	0.334531
ARHGAP15	0.616786	0.0199867	-0.690138	0.470105	0.0345868
ARHGAP17	-0.0741068	-0.374599	-0.117773	0.08368	-0.0875822
ARHGAP18	-0.0413055	-0.103333	-0.0780113	0.0608523	0.0338802
ARHGAP19	-1.00666	0.34608	-0.446528	-0.151985	-0.244492
ARHGAP20	0.0320324	0.385564	0.210809	0.102117	-0.0691595
ARHGAP21	-0.134119	-0.280376	0.0913588	-0.0713531	0.0541032
ARHGAP22	-0.338521	0.217973	-0.139016	0.0118455	-0.121575
ARHGAP23	-0.143289	0.595105	0.107118	0.437822	0.221845
ARHGAP24	0.159291	-0.0652123	0.123684	-0.226929	-0.0636507
ARHGAP25	-0.398103	-0.349264	-0.0325843	0.00291469	-0.037737
ARHGAP26	-0.418216	-0.171349	0.260328	0.00743353	0.0755601
ARHGAP27	0.818506	-0.163423	-0.180548	0.0483026	0.106338
ARHGAP28	-0.32786	0.136371	-0.0812523	-0.0727072	0.00306688
ARHGAP29	-0.274379	-0.132615	-0.133229	0.0214053	-0.13678
ARHGAP30	0.179389	0.358805	-0.278454	0.152068	-0.278192
ARHGAP31	0.477255	-0.0969311	0.164264	-0.18261	-0.100956
ARHGAP32	-0.144964	0.181018	-0.151499	0.0157471	-0.199734
ARHGAP33	0.486771	0.483688	-0.491996	0.169608	0.0655482
ARHGAP35	0.167419	0.143449	0.477844	-0.223289	0.281794
ARHGAP36	-0.0575552	0.409202	-0.429419	-0.237855	-0.129537
ARHGAP4	0.152086	-0.113361	0.115514	0.0720623	0.0738926
ARHGAP40	0.871416	-0.152953	0.140553	-0.0934886	-0.0609052
ARHGAP42	0.231545	0.0482512	0.0835961	0.0532213	0.0389221
ARHGAP44	0.147311	0.359411	-0.0939488	0.103099	-0.0555517
ARHGAP5	0.262703	0.378085	0.121735	0.314814	0.204534
ARHGAP6	0.32972	0.509925	-0.265945	0.169824	-0.108316
ARHGAP8	-0.142968	-0.371269	-0.0952244	0.0081089	0.157014
ARHGAP9	-0.0618111	0.0125577	0.0662553	-0.0901571	-0.12671
ARHGDIA	-0.513025	0.182069	-0.154424	0.366539	0.0512841
ARHGDIB	0.255207	-0.352032	-0.105422	0.00832493	0.098142
ARHGDIG	0.851142	0.216667	-0.206348	0.0850507	-0.0573418
ARHGEF1	-0.101078	-0.469927	0.465316	0.291602	0.234536
ARHGEF10	-0.0011651	-0.097598	-0.167253	-0.0454229	-0.164417
ARHGEF10L	0.0949868	0.365274	0.216108	-0.0646068	-0.0117689
ARHGEF11	0.52668	-0.187147	-0.106745	0.397474	-0.0623412
ARHGEF12	-0.48725	-0.693211	0.113478	0.0349822	-0.0448277
ARHGEF15	0.160526	0.218759	-0.0618527	-0.101963	0.0424428
ARHGEF16	-0.837597	-0.722726	-0.0987465	0.0185541	-0.132531
ARHGEF17	-0.0862282	-0.372274	0.0636198	-0.068374	0.18802
ARHGEF18	-0.11652	-0.311183	0.135003	0.0305212	0.0187947
ARHGEF19	-0.511368	0.378714	-0.666384	0.0777002	-0.23202
ARHGEF2	-0.337897	0.485719	-0.297424	-0.204645	-0.0644617
ARHGEF25	-0.292809	0.262138	0.083091	-0.067464	-0.255979
ARHGEF26	0.378385	0.165231	-0.142718	-0.0288551	-0.349203
ARHGEF28	-0.228522	0.0703931	0.164374	0.0819941	-0.108674
ARHGEF3	0.720715	-0.326302	0.188156	-0.104344	0.0556583
ARHGEF33	0.734329	0.449356	-0.0209234	-0.0848927	0.380977
ARHGEF35	-0.182086	-0.168097	-0.125923	0.0503694	-0.266286
ARHGEF37	0.791578	-0.370687	-0.40314	-0.0138493	0.0376593
ARHGEF38	-0.00242636	0.319121	0.260373	-0.0625541	0.126647
ARHGEF39	0.293254	0.440264	0.247781	0.0509403	0.0722639
ARHGEF4	0.355214	-0.00118446	0.412038	0.283342	-0.307325
ARHGEF40	-0.000755646	-0.6093	0.19161	0.150816	-0.0987988
ARHGEF5	-0.431402	-0.0768612	0.0845452	-0.0984867	0.0403399
ARHGEF6	-0.264137	0.147033	-0.040425	-0.0890044	-0.490838
ARHGEF7	-0.286251	0.121026	0.0224752	0.0911843	0.35599
ARHGEF9	0.162654	-0.477903	0.177905	0.147164	0.0885292
ARID1A	0.251311	0.313171	-0.388796	-0.180403	-0.282018
ARID1B	0.0301221	0.509837	-0.142433	0.0242215	-0.187395
ARID2	-0.68563	0.000189458	-0.0753498	-0.230938	0.104454
ARID3A	0.170727	0.00577157	0.479446	0.398596	-0.138996
ARID3B	-0.144389	0.138614	-0.0189072	-0.0694853	-0.127935
ARID3C	0.588955	0.479051	0.278783	0.046118	-0.167958
ARID4A	-0.748206	-0.158636	-0.318365	-0.139742	-0.500719
ARID4B	-0.0406442	0.447039	-0.0139876	-0.114954	0.0225112
ARID5A	-0.106361	0.00539823	-0.152153	0.00999034	-0.0551105
ARID5B	0.615598	-0.105505	0.337398	-0.22701	-0.0274593
ARIH1	-0.0448559	0.222775	-0.477399	-0.297144	-0.0291605
ARIH2	-0.222996	0.0667908	-0.327655	-0.0156368	-0.0025343
ARIH2OS	-0.686363	-0.522182	-0.0386455	-0.0637022	0.02701
ARL1	-0.296842	0.111222	-0.272904	0.102354	0.0502264
ARL10	0.0316729	0.308746	-0.15537	-0.0428746	0.154829
ARL11	0.75172	0.460312	0.0188241	0.0966312	0.0621724
ARL13A	-0.318161	0.137249	0.376103	0.0619679	-0.0583766
ARL13B	0.439983	0.194335	0.167328	0.0974036	0.00600294
ARL14	0.593434	0.106444	-0.423065	0.0902736	0.121277
ARL14EP	0.162686	-0.00274298	0.000674599	-0.160484	0.172821
ARL14EPL	-0.0926689	0.0531553	-0.173535	0.0196806	0.0559967
ARL15	-0.11166	0.161453	-0.383483	-0.0144763	0.134669
ARL16	-0.0510488	0.267364	0.390427	0.170144	-0.229259
ARL17A	-0.248916	-0.21384	0.374435	-0.0714068	-0.0954699
ARL17B	-0.0226026	0.102765	-0.0757681	-0.162133	-0.274925
ARL2	0.497679	-0.0677599	0.265144	0.0699183	0.1783
ARL2BP	-0.132077	-0.247976	-0.104897	0.211087	-0.00644309
ARL3	0.571452	-0.156452	0.294606	0.100565	-0.0599806
ARL4A	-1.34369	0.736193	-0.274548	0.216543	-0.143902
ARL4C	0.0533394	-0.264492	0.0441601	-0.019031	-0.147925
ARL4D	-0.245477	0.151478	0.433147	0.100324	-0.0366932
ARL5A	-0.398534	0.139985	-0.325087	-0.0382936	0.0168338
ARL5B	0.912586	0.102795	0.0275968	0.0118154	0.162517
ARL5C	0.0322448	0.418759	-0.128838	0.114956	-0.0867655
ARL6	0.548451	0.0416104	-0.0509157	0.338029	0.099119
ARL6IP1	-0.801695	0.309197	0.161453	-0.0850282	0.130312
ARL6IP4	0.149944	-0.448353	0.247719	-0.0236312	0.0904977
ARL6IP5	-0.151126	0.0043475	0.030977	-0.189482	-0.047946
ARL6IP6	1.19235	0.19799	-0.0944413	-0.0551369	0.0964565
ARL8A	0.199348	-0.415428	0.253168	0.365039	0.0953985
ARL8B	-0.220485	0.477928	-0.047235	0.0113044	-0.15164
ARL9	-0.090043	0.0585979	-0.260716	0.0560958	0.0219933
ARMC1	-0.131987	0.220894	-0.355579	0.355644	-0.0918347
ARMC10	-0.246937	-0.186702	-0.104802	-0.31717	0.124324
ARMC12	0.752954	0.160664	0.203115	0.105159	-0.0651855
ARMC2	0.387514	0.130783	-0.0514678	-0.168523	-0.17667
ARMC3	-0.467253	-0.0889817	0.375414	0.186782	-0.413941
ARMC4	1.03284	0.208349	-0.0966359	-0.123095	0.147784
ARMC5	0.574009	0.459047	0.212298	0.228321	0.0397759
ARMC6	0.611505	0.431785	0.204348	-0.032601	-0.0705662
ARMC7	0.636135	-0.127605	-0.0442446	-0.260304	0.520565
ARMC8	-0.172262	-0.0330624	0.195866	-0.0620904	-0.0955059
ARMC9	0.120735	-0.00669491	-0.0876326	-0.0968955	-0.16487
ARMCX1	-0.255655	0.717147	-0.104495	0.0577069	0.235754
ARMCX2	-0.262054	0.0951097	0.264009	0.125568	-0.0898525
ARMCX3	-0.0189525	0.151502	-0.126837	0.194294	-0.0610849
ARMCX4	0.329803	-0.0552815	-0.194119	0.186898	-0.239176
ARMCX5	-0.00713294	-0.122654	0.159734	-0.35815	0.0435153
ARMCX5-GPRASP2	-0.385639	-0.0504008	-0.365656	0.11003	0.204287
ARMCX6	0.297112	-0.0823283	0.0313429	0.13052	0.0445023
ARMS2	-0.481154	0.473812	0.28709	0.0377857	-0.0368233
ARMT1	0.19614	0.350941	0.338426	-0.129825	-0.0492552
ARNT	0.0798366	-0.515482	-0.166501	0.0736522	0.216319
ARNT2	0.061839	-0.424092	-0.198087	-0.218861	0.0832571
ARNTL	0.0731482	-0.30531	-0.252943	-0.162525	-0.00349304
ARNTL2	-0.0465262	-0.96964	0.102081	-0.0322905	0.0780187
ARPC1A	0.248168	-0.342293	0.0553242	-0.00536735	0.0548424
ARPC1B	0.214704	-0.0454432	0.215091	-0.0460171	0.108164
ARPC2	0.132341	0.101695	0.058603	0.0968135	0.0661854
ARPC3	0.448986	0.559415	0.347318	0.108689	0.0788095
ARPC4	0.246716	0.254416	0.277135	0.0952441	-0.1892
ARPC4-TTLL3	-0.834309	-0.185078	-0.340767	-0.0492489	-0.197417
ARPC5	-0.149073	0.252262	-0.720527	0.0562394	0.30402
ARPC5L	-0.0538317	-0.271797	0.0720182	-0.0177365	-0.0108251
ARPIN	0.15593	0.224728	0.16128	-0.0982409	0.0886124
ARPP19	-0.643081	0.0414181	0.030514	-0.0254232	-0.00432425
ARPP21	0.0910533	0.37907	0.239893	0.0280606	-0.0116666
ARR3	0.0120991	-0.227693	0.548916	-0.0290956	-0.0263906
ARRB1	0.749498	0.419042	-0.34209	0.182674	0.109673
ARRB2	0.00561025	-0.434001	0.115405	0.19346	0.0821379
ARRDC1	0.291196	-0.0950035	0.0765439	0.110597	0.302459
ARRDC2	-0.683276	0.0806709	0.0583538	-0.124016	-0.055119
ARRDC3	-0.0333982	-0.0501068	0.2838	0.0873714	-0.118311
ARRDC4	-0.0524227	0.109835	0.141083	-0.0710114	0.26151
ARRDC5	0.0511359	-0.0417314	-0.43367	0.00716959	0.0195171
ARSA	-0.662728	-0.0998886	-0.238797	0.246939	0.0657322
ARSB	0.0538187	0.105285	-0.200771	0.157859	-0.0944307
ARSD	0.0597596	-0.0224387	0.133192	0.143538	-0.127792
ARSE	0.0867762	-0.0421335	-0.432265	0.0779114	0.0693701
ARSF	-0.339678	-0.117766	-0.0506801	-0.0360051	-0.0894844
ARSG	0.250219	-0.115546	-0.224805	-0.0183504	0.205059
ARSH	-0.67526	-0.102313	0.256078	-0.146854	0.19441
ARSI	0.295055	0.187606	-0.265005	0.00894711	-0.369209
ARSJ	-0.572683	0.235175	-0.282199	-0.0602675	0.342796
ARSK	-0.181632	-0.0792064	-0.333281	0.0884025	0.00860595
ART1	-0.868702	0.357962	0.0068935	0.161577	-0.0953271
ART3	0.203006	0.0638512	0.147294	0.0192538	-0.196604
ART4	0.0752673	0.202751	-0.308126	-0.032772	0.0737715
ART5	-0.475772	-0.116273	-0.223065	-0.0589997	0.107228
ARTN	-0.042484	0.104547	0.0893733	0.0633801	-0.141777
ARV1	0.275243	-0.357515	-0.304577	0.279605	-0.0379359
ARVCF	-0.588298	0.452127	-0.0256594	-0.148388	-0.159704
ARX	-0.250846	-0.33155	-0.119801	-0.246053	0.0949058
AS3MT	-0.368027	0.909996	-0.0907349	0.0786512	-0.102347
ASAH1	0.159702	-0.0678453	0.229378	-0.138661	0.0376348
ASAH2	0.024654	0.291329	0.00649306	-0.214837	0.0519853
ASAH2B	0.224379	0.361721	-0.0861934	-0.023691	0.322793
ASAP1	-0.0186051	0.737787	0.151134	0.0280324	0.0349196
ASAP2	-0.213873	0.705083	0.284597	0.436288	0.106893
ASAP3	-0.56573	-0.34067	0.365991	-0.00224958	0.361039
ASB1	0.368429	0.155116	0.347344	0.0924559	0.0465189
ASB10	0.521757	0.428741	-0.189917	0.0464198	-0.00414567
ASB11	0.139953	-0.667602	0.336776	0.085799	0.154333
ASB12	0.381296	0.0209182	0.319018	-0.0493555	0.379563
ASB13	-0.316282	0.112207	0.311073	-0.135614	-0.384294
ASB14	-0.149687	-0.0582357	0.0120198	-0.0600771	0.181661
ASB15	-0.419712	-0.277091	0.345454	-0.0931374	0.0116812
ASB16	0.328015	0.057985	0.0370766	-0.382038	0.190011
ASB17	0.044172	0.430356	0.0141183	0.0486791	0.274095
ASB18	0.889328	-0.136396	-0.143417	0.220942	-0.20535
ASB2	-0.365012	0.136934	0.224366	-0.0962675	-0.0205983
ASB3	-0.023565	-0.673232	-0.552575	-0.000461057	-0.185189
ASB4	0.308736	-0.211343	-0.00995971	-0.14914	-0.0131425
ASB5	-0.0694015	0.11261	0.294351	-0.166638	-0.0352348
ASB6	-0.324281	0.372105	-0.0574958	0.0965456	0.0194489
ASB7	0.685462	-0.30497	0.0697077	0.00955053	0.157881
ASB8	0.247888	0.148621	-0.07235	-0.150529	0.04375
ASB9	-0.160472	-0.407372	0.0391661	-0.0312479	-0.110561
ASCC1	-0.344729	-0.475766	-0.10504	-0.00478187	-0.436306
ASCC2	-0.30928	0.0477451	0.25032	0.060224	-0.198371
ASCC3	0.758793	-0.0359781	-0.165973	0.0681864	-0.172178
ASCL1	0.149185	-0.698743	-0.191614	-0.00533171	0.0444568
ASCL2	-0.63429	-0.0223219	-0.087801	-0.236618	0.182802
ASCL3	0.0583409	0.1096	0.0216409	-0.0970091	0.204144
ASCL4	-0.551463	-0.0267756	0.0253708	-0.0331446	-0.065718
ASCL5	0.685646	0.118318	-0.13726	-0.18954	-0.132806
ASF1A	0.56201	0.0898936	-0.165477	-0.278843	-0.201613
ASF1B	-0.0218766	0.116085	-0.326104	0.133837	-0.112036
ASGR1	0.0551428	0.0167081	-0.0649944	-0.0519486	0.152855
ASGR2	0.94241	-0.507093	-0.0845036	-0.262019	0.426503
ASH1L	-0.521461	0.29213	0.0270218	-0.0868908	-0.0171887
ASH2L	0.311356	0.21079	-0.0882549	0.0348215	-0.0440885
ASIC1	-0.238048	-0.0837279	-0.12006	0.00413083	-0.0996171
ASIC2	-0.260035	-0.161253	-0.194536	-0.0148398	0.26672
ASIC3	-0.00710331	0.466879	-0.39541	-0.209461	0.0151574
ASIC4	-0.190669	-0.0894565	-0.022962	0.00258086	-0.032933
ASIC5	0.108334	0.451165	-0.180381	0.215283	-0.0921194
ASIP	0.270939	0.458705	-0.0400921	-0.182389	0.288141
ASL	0.0649376	-0.346726	-0.301637	-0.116385	-0.0570172
ASMT	-0.260462	0.129765	0.0413806	-0.0471523	-0.0476017
ASMTL	-0.0645696	-0.245029	-0.0827103	0.322643	0.176089
ASNA1	-0.240582	0.272966	-0.354342	-0.313007	0.0806941
ASNS	0.0996272	0.472161	0.271374	0.0554059	0.0302535
ASNSD1	-0.594159	0.512026	0.126946	-0.199526	0.0564363
ASPA	0.0681152	-0.16243	-0.311331	0.0938227	0.0625248
ASPDH	-0.457691	-0.0938177	0.0898048	-0.0820844	-0.108926
ASPG	0.0780755	0.256707	0.385241	-0.147153	-0.200851
ASPH	0.157431	0.269396	-0.268335	-0.191145	0.0616791
ASPHD1	-0.0452993	-0.605573	0.393061	-0.0841301	0.208925
ASPHD2	0.507926	-0.302342	-0.176975	-0.0110708	0.0474013
ASPM	-0.0872666	0.30433	-0.199983	0.108332	-0.133442
ASPN	-0.0342475	-0.228001	0.205178	0.0055361	-0.190972
ASPRV1	0.406398	-0.27063	0.0703943	0.178493	0.0810755
ASPSCR1	0.513276	0.135865	-0.0350444	0.0978187	0.318678
ASRGL1	-0.0905792	0.125679	0.204065	-0.0435997	0.0416033
ASS1	-0.0742644	-0.126017	0.293465	-0.0520948	-0.00639076
ASTE1	0.0416763	0.0847168	-0.249842	0.33292	-0.221541
ASTL	0.194668	0.585231	-0.0463481	-0.188472	0.115335
ASTN1	-0.183583	-0.430143	0.120189	-0.0204902	0.172915
ASTN2	-0.797667	-0.833247	-0.307352	0.167121	0.0903251
ASUN	0.119987	-0.00613224	-0.254134	-0.122661	-0.0931613
ASXL1	0.317615	0.19017	0.0934122	0.0103011	-0.262667
ASXL2	-0.499149	-0.889184	0.0602461	-0.0441591	-0.0728788
ASXL3	-0.00028817	-0.333594	0.21245	0.0595543	-0.347115
ASZ1	0.136087	-0.0144889	0.198706	-0.103702	-0.0773233
ATAD1	-0.682215	-0.141153	0.245626	-0.0160419	0.0635519
ATAD2	0.236439	-0.263779	0.267782	0.0306014	-0.104395
ATAD2B	0.450458	0.106856	0.390403	0.0865129	0.0766851
ATAD3A	0.925496	0.105143	0.117691	0.172462	0.10631
ATAD3B	0.0443044	0.2656	-0.0247393	-0.0604684	-0.02109
ATAD3C	-0.282201	-0.516712	-0.090884	0.100871	0.225096
ATAD5	0.312182	0.609526	-0.581389	0.00597388	-0.121971
ATAT1	-0.353416	0.505827	-0.589895	-0.135808	-0.13187
ATCAY	-0.423802	0.556021	-0.167119	-0.0386323	0.145814
ATE1	0.88189	-0.224705	-0.0547803	-0.0597658	0.0641961
ATF1	-0.316489	0.638964	-0.445525	0.311268	0.0859958
ATF2	-0.703118	0.324173	0.124351	0.291671	0.120029
ATF3	0.483437	-0.418543	-0.366329	0.173066	0.0926436
ATF4	0.551496	-0.307091	0.411443	-0.203068	0.217803
ATF5	0.424348	-0.297527	-0.278143	-0.0861417	-0.305727
ATF6	-0.362138	0.15008	0.041396	0.168052	0.138311
ATF6B	-0.0253719	-0.210452	0.16634	0.103617	0.0918955
ATF7	-0.475108	0.498207	0.298158	-0.0358276	0.0238685
ATF7IP	1.05357	0.263603	-0.200284	-0.295255	0.177123
ATF7IP2	-0.150291	0.454053	0.255951	0.0147839	-0.1112
ATG10	-0.358216	0.0908709	-0.127754	-0.057287	0.0764282
ATG101	0.807726	0.461884	-0.58782	-0.206588	-0.0268463
ATG12	-0.402806	-0.119935	-0.448875	-0.0342364	-0.125595
ATG13	-0.36679	-0.199861	-0.00303291	-0.0463338	-0.0859146
ATG14	-0.283713	-0.0621122	0.114922	-0.00709246	0.171476
ATG16L1	-0.0494162	0.183941	-0.572503	-0.102517	-0.000744366
ATG16L2	-0.24924	0.157839	-0.140562	0.0249842	-0.0643128
ATG2A	-0.461633	0.349785	0.0591428	0.0802575	-0.0604784
ATG2B	0.0226345	-0.118248	0.0222547	-0.26769	-0.284449
ATG3	-0.165608	0.140656	-0.00684859	0.352108	0.0563972
ATG4A	0.538181	-0.239706	0.284001	-0.116114	0.112318
ATG4B	0.0533737	-0.295099	0.145141	-0.336602	0.0261931
ATG4C	0.551695	0.234561	-0.156741	0.164895	0.00249473
ATG4D	-0.373124	-0.715302	-0.0513167	0.0027624	-0.132975
ATG5	0.556049	0.402673	0.0112089	0.0770261	0.510562
ATG7	-0.598462	0.241953	0.123841	-0.213427	0.157045
ATG9A	0.122257	-0.629844	-0.651268	-0.101671	-0.274445
ATG9B	-0.506851	0.374061	0.167015	0.127066	-0.150174
ATHL1	0.0862651	-0.0624435	0.367092	0.137551	-0.301218
ATIC	-0.295754	-0.0234438	0.0971544	-0.0262995	0.218253
ATL1	-0.515257	-0.142973	0.0294261	0.0952924	-0.0752629
ATL2	0.250662	0.0363215	0.169854	-0.437421	-0.352563
ATL3	0.0545703	-0.235813	0.247836	-0.135022	-0.0236165
ATM	0.617641	-0.0377438	0.120588	0.0576538	-0.328231
ATMIN	-0.0146719	0.14207	-0.418501	-0.295483	0.0490117
ATN1	-0.274871	-0.287194	-0.148032	0.0374944	0.226098
ATOH1	0.207416	-0.135238	-0.123721	-0.170453	-0.199942
ATOH7	-0.578107	0.0684972	-0.0380132	-0.0259536	0.0246823
ATOH8	-0.353593	-0.100844	0.204039	0.0830849	-0.0983943
ATOX1	0.00481004	0.12455	-0.535596	0.0430859	0.150532
ATP10A	0.237275	-0.161659	0.118699	0.13524	0.164221
ATP10B	0.519476	-0.127274	0.440948	0.0695615	-0.054465
ATP10D	-0.129216	0.395863	-0.63391	0.102677	0.0593466
ATP11A	0.737601	-0.403944	0.572919	0.0244423	-0.0814865
ATP11AUN	0.106523	0.105638	-0.0177718	0.302567	0.00232493
ATP11B	-0.198304	-0.427044	-0.0532083	0.260174	-0.0972129
ATP11C	1.14698	0.582306	-0.209236	0.0808539	-0.219005
ATP12A	-0.299208	-0.0738171	0.0584173	0.0161528	0.0500783
ATP13A1	-0.469921	0.814126	0.0316979	0.125673	0.084728
ATP13A2	0.348019	-0.247365	0.224671	-0.0611267	0.00427771
ATP13A3	-0.246497	0.0332609	-0.121302	-0.243718	0.103559
ATP13A4	-0.256969	-0.197657	0.224156	0.16065	0.152129
ATP13A5	-0.259554	0.139789	0.101227	0.0177237	-0.250645
ATP1A1	0.503239	-0.235116	0.396628	0.0335452	0.221812
ATP1A2	0.281619	0.319285	0.205783	-0.00101802	0.0590419
ATP1A3	0.26108	-0.227821	-0.391768	0.433548	0.314431
ATP1A4	0.13311	-0.0487736	0.447801	-0.253977	0.0110676
ATP1B1	-0.244492	-0.165348	0.215965	-0.00607447	-0.0395417
ATP1B2	-0.591899	0.0655193	0.0991458	-0.024014	0.00132175
ATP1B3	0.84211	-0.271299	-0.166159	0.283598	0.191466
ATP1B4	0.273159	-0.138931	-0.109921	0.157368	-0.00471497
ATP2A1	0.221268	-0.254942	-0.166682	-0.114761	0.0991657
ATP2A2	0.138738	-0.504495	0.0489679	-0.00515131	-0.0506602
ATP2A3	-0.109913	0.332057	0.263032	0.0775747	0.117327
ATP2B1	-0.651756	0.139672	-0.0364281	0.0963101	-0.0947312
ATP2B2	0.0969394	0.270559	0.0722564	0.2996	-0.0530153
ATP2B3	-0.631107	0.197892	-0.477014	-0.283181	0.0865408
ATP2B4	0.728495	0.5748	-0.432479	-0.0162129	0.186775
ATP2C1	0.41198	0.128229	0.258372	-0.215293	-0.135901
ATP2C2	-0.21857	0.0668725	-0.119242	0.159894	0.119426
ATP4A	-0.292396	-0.108387	-0.380291	0.23796	-0.100028
ATP4B	0.584349	-0.109898	0.0893277	0.150571	0.207451
ATP5A1	-0.252036	0.288026	-0.0787071	0.00718311	-0.0810129
ATP5B	0.558948	0.213663	0.142409	0.158064	-0.15558
ATP5C1	0.521438	-0.261768	-0.0847665	-0.125326	0.374074
ATP5D	0.0523989	0.437801	-0.217466	0.423587	-0.256545
ATP5E	0.163633	0.0295956	-0.129469	-0.0672063	0.194554
ATP5F1	0.225961	-0.54977	0.237795	0.0224359	-0.0699585
ATP5G1	0.398466	0.372881	-0.0548422	0.227605	-0.164696
ATP5G2	-0.0386775	0.0512001	0.546915	-0.208174	-0.263177
ATP5G3	-0.715849	0.378511	0.00200675	-0.291868	-0.177126
ATP5H	0.245554	-0.0180808	-0.177028	0.00953054	-0.0145853
ATP5I	0.278233	0.584238	0.0245676	0.208902	0.0635579
ATP5J	-0.11855	-0.112174	-0.377328	0.0226387	-0.162167
ATP5J2	0.59077	0.119414	-0.265852	0.363951	-0.0187461
ATP5J2-PTCD1	0.866281	0.0615319	-0.55162	0.103674	0.0771866
ATP5L	-0.24492	-0.056236	0.287735	-0.20658	0.213634
ATP5L2	0.84684	-0.0790382	-0.129375	-0.208773	0.297972
ATP5O	0.369616	-0.169526	-0.00726431	0.349193	0.150577
ATP5S	0.10007	0.198896	0.0404114	0.110197	-0.104105
ATP5SL	-0.0414866	0.192165	-0.256076	0.287597	0.0943572
ATP6AP1	-0.469613	0.00308517	-0.343274	-0.0207713	-0.268542
ATP6AP1L	0.210075	-0.0814351	0.569002	-0.118862	-0.0102401
ATP6AP2	0.0649498	0.230655	0.290066	-0.442078	0.202889
ATP6V0A1	0.521444	0.221071	-0.364609	-0.0467984	0.137447
ATP6V0A2	-0.446898	0.626201	0.709955	0.0836547	0.437782
ATP6V0A4	0.51151	0.012293	0.250519	-0.192826	-0.290487
ATP6V0B	0.469425	0.127488	0.0593535	-0.0971858	-0.107371
ATP6V0C	0.350435	0.342801	-0.301057	-0.0586751	0.0243094
ATP6V0D1	0.517972	0.3468	0.380727	-0.0885002	0.125301
ATP6V0D2	-0.467191	-0.0820557	-0.354109	0.0412608	0.148571
ATP6V0E1	0.281234	0.710356	0.154802	-0.113266	0.302024
ATP6V0E2	-0.629545	-0.121536	0.148534	-0.000172309	-0.0703155
ATP6V1A	0.478767	0.209595	-0.0275483	0.0355024	0.0437737
ATP6V1B1	-0.369629	-0.268499	0.0986041	0.0939209	-0.144496
ATP6V1B2	-0.14732	0.14319	0.321084	0.0544152	-0.0530192
ATP6V1C1	0.878856	-0.507097	-0.359228	0.0685464	-0.100827
ATP6V1C2	-0.0782263	0.207252	0.331137	0.00225169	0.10748
ATP6V1D	-0.758235	0.404228	-0.125705	0.0273594	-0.17239
ATP6V1E1	-0.217015	0.297644	0.120407	-0.028856	-0.305555
ATP6V1E2	0.807699	0.0813661	0.0267757	-0.0747036	-0.0160013
ATP6V1F	0.103878	0.201569	0.103017	-0.0376794	0.0195791
ATP6V1G1	0.560972	0.65088	0.3346	-0.210103	-0.0440143
ATP6V1G2	0.313907	-0.276623	-0.00600449	-0.057018	0.154229
ATP6V1G3	0.172823	-0.12269	-0.198848	0.00152412	0.177079
ATP6V1H	1.04232	0.218785	-0.0926669	-0.114231	0.185304
ATP7A	-0.0928661	0.0370715	-0.580723	-0.162813	-0.0291883
ATP7B	0.305416	0.134537	0.129866	-0.485843	-0.0487749
ATP8A1	0.690695	0.414104	-0.010117	0.0864306	0.0557185
ATP8A2	-0.658832	0.130829	-0.219595	-0.144719	0.0566146
ATP8B1	0.201569	0.112597	0.161111	0.0734199	-0.083077
ATP8B2	-1.01054	-0.303912	0.262824	0.144468	0.253192
ATP8B3	0.38792	0.345767	0.168807	0.320129	-0.135622
ATP8B4	0.602119	0.0952956	0.065367	0.0101056	-0.117526
ATP9A	0.242406	-0.272495	0.0409839	0.0828647	0.0467258
ATP9B	0.0532393	0.755853	0.664933	0.115621	0.0434173
ATPAF1	0.566139	-0.176837	0.0422305	0.120091	0.118615
ATPAF2	-0.238247	0.348248	0.412203	0.285704	-0.149558
ATPIF1	0.0307374	-0.229593	-0.0315478	-0.0195372	-0.0225503
ATR	0.0283332	-0.00456919	0.216331	-0.295709	0.256837
ATRAID	-0.61769	-0.166691	0.0602167	-0.21793	-0.0156974
ATRIP	-0.744437	-0.171065	0.369816	0.107052	-0.159923
ATRN	0.0259403	-0.00559066	-0.0439345	0.209065	-0.495867
ATRNL1	0.174295	-0.264579	-0.00373456	-0.0983128	0.0344895
ATRX	0.361449	0.0518818	-0.0110584	-0.108041	-0.200219
ATXN1	3.59855e-05	0.187422	-0.0403319	0.0167224	-0.0197723
ATXN10	0.0844999	-0.116115	-0.0187842	0.142616	-0.0432064
ATXN1L	-0.345172	-0.0631611	0.0433837	-0.049275	0.0581686
ATXN2	-0.299505	-0.105937	0.0134452	0.0534705	-0.125501
ATXN2L	0.268001	0.200694	0.0868288	0.142649	-0.529161
ATXN3	-0.390622	-0.638536	0.0866467	-0.18875	-0.190638
ATXN3L	-0.3786	0.0212082	0.211269	-0.126017	0.117569
ATXN7	-0.179413	-0.0635867	-0.236317	-0.0823232	-0.228469
ATXN7L1	0.244207	-0.0597727	0.109673	0.0944428	0.123421
ATXN7L2	-0.0247895	-0.0551087	0.108571	0.108229	0.0320597
ATXN7L3	-0.263165	0.167063	0.217187	0.0592132	-0.177133
ATXN7L3B	-0.364909	-0.144335	-0.131121	0.240676	0.282663
AUH	-0.28105	0.301545	-0.167136	0.0249059	-0.0415238
AUNIP	0.230487	-0.0277845	0.262527	0.187717	-0.130743
AUP1	-0.658502	-0.327024	-0.319307	0.528571	0.000110053
AURKA	-0.519143	0.855114	0.351077	-0.00785062	1.93768e-05
AURKAIP1	-0.157526	-0.800318	-0.502623	0.221648	0.0440225
AURKB	-0.187894	0.638675	-0.0656259	0.607255	0.0997184
AURKC	0.249829	-0.188412	-0.0041431	0.0832512	-0.0947917
AUTS2	-0.720816	-0.333281	0.206449	-0.231905	-0.0519856
AVEN	0.038088	-0.0443526	-0.0109913	-0.00052997	0.00864687
AVIL	-0.520919	-0.630878	0.165757	0.102181	-0.15513
AVL9	0.151192	-0.311967	0.162022	0.0777762	0.217259
AVP	0.108943	0.412538	-0.116176	-0.0808848	-0.0125235
AVPI1	-0.292088	0.0668466	-0.346606	-0.184921	-0.0829305
AVPR1A	-0.0497531	0.0580451	0.0366814	-0.0295701	0.124614
AVPR1B	-0.0504279	0.0264427	0.227793	0.172964	0.0797638
AVPR2	-0.15656	-0.0288343	0.0789205	0.132426	-0.0944612
AWAT1	0.392188	-0.0744774	-0.0938935	-0.0998182	-0.109768
AWAT2	0.399141	0.206877	0.803801	0.0785345	0.0987698
AXDND1	-0.113069	-0.218903	0.400583	-0.0428528	0.0730375
AXIN1	0.777721	-0.379017	0.0665812	-0.103943	0.285564
AXIN2	0.263203	-0.291104	0.220237	-0.133975	0.130267
AXL	0.525534	0.181034	-0.187961	-0.114612	0.0355192
AZGP1	0.217429	-0.485746	0.0395692	-0.168677	-0.060299
AZI2	0.0441488	0.104716	0.22766	-0.0193968	0.105537
AZIN1	0.0289808	0.546586	0.240708	0.0566896	-0.133346
AZIN2	-0.7505	-0.208098	0.0276583	0.0187898	-0.0812577
AZU1	-0.498998	0.187371	0.166954	0.0008512	0.181232
B2M	0.502662	0.235565	0.0757759	0.0403887	0.0314466
B3GALNT1	0.155654	0.0608615	-0.0683631	-0.02134	0.233977
B3GALNT2	0.814735	-0.428396	0.104379	0.00826509	-0.15686
B3GALT1	0.351832	0.487255	-0.229671	0.0175561	-0.171874
B3GALT2	-0.652914	-0.14324	0.169896	0.135821	-0.214634
B3GALT4	0.335575	0.112114	0.531465	-0.144586	0.0189301
B3GALT5	0.299872	-0.14661	0.750334	0.0752671	-0.165065
B3GALT6	0.591543	0.117948	-0.0752207	0.146248	-0.0604293
B3GALTL	0.188787	0.602376	0.468627	-0.269377	-0.169362
B3GAT1	-0.106991	-0.271149	-0.203274	-0.116231	0.0452849
B3GAT2	-0.304851	0.0803836	0.0594398	-0.304981	-0.0411349
B3GAT3	-0.737835	-1.47136	-0.371888	0.13916	-0.0963756
B3GNT2	-0.00933791	-0.0779613	0.0517208	0.0441127	0.0775768
B3GNT3	0.879921	-0.113883	-0.59082	0.111981	0.383008
B3GNT4	1.37562	0.0361297	-0.532228	0.134819	-0.190362
B3GNT5	0.534954	-0.348341	0.219903	-0.105664	0.069258
B3GNT6	-0.787569	-0.105242	-0.063078	-0.0813065	0.0714011
B3GNT7	0.0204214	0.0909584	0.20544	0.0741411	0.174091
B3GNT8	0.241407	-0.147835	-0.236753	-0.18203	0.157641
B3GNT9	-0.136955	0.208605	0.112779	0.337099	-0.21972
B3GNTL1	-0.479115	-0.0200312	0.216547	0.190901	-0.0414537
B4GALNT1	0.0873086	0.0631439	-0.0477394	-0.0374608	0.12694
B4GALNT2	-0.523473	0.462194	-0.0646546	-0.0500633	0.267416
B4GALNT3	0.230182	0.762706	-0.286716	-0.251897	0.133419
B4GALNT4	-0.368377	-0.405113	0.110958	-0.220327	0.183192
B4GALT1	-0.202998	0.452062	0.0925105	-0.122959	0.230666
B4GALT2	0.473551	0.0431126	0.0739776	-0.203413	-0.058581
B4GALT3	-0.507639	0.0440137	-0.111918	-0.0689458	0.167999
B4GALT4	-0.271441	0.0449642	0.187367	0.0704076	-0.0557665
B4GALT5	-0.93899	-0.0944978	-0.300075	0.156974	0.062783
B4GALT6	-0.128047	1.16836	-0.154151	-0.104468	-0.0206097
B4GALT7	0.289803	-0.110928	0.806698	0.0135795	0.00308692
B4GAT1	0.207313	0.00367421	-0.512603	0.023598	0.0695698
B9D1	0.19613	-0.243655	0.0146857	-0.0918924	-0.00352926
B9D2	-0.0383603	0.354359	0.0474986	-0.0208539	0.0685221
BAALC	0.198384	0.132323	0.0539389	-0.0621421	-0.0111991
BAAT	-0.240225	0.20401	0.135386	-0.0360837	-0.0514662
BABAM1	-0.341853	-0.404467	-0.121852	-0.0727136	0.173396
BACE1	-0.395793	-0.0458309	-0.131363	-0.153259	0.13038
BACE2	0.103368	0.294149	-0.0321138	-0.0272195	-0.0039901
BACH1	-0.138479	-0.0512061	-0.18796	0.329505	0.364503
BACH2	-0.596452	-0.0373242	0.186108	-0.230349	-0.113115
BAD	0.344801	0.100165	-0.137724	0.0638008	0.157092
BAG1	-0.302149	0.385151	0.64008	0.00278537	-0.137001
BAG2	0.650174	-0.199661	-0.576583	0.0348362	-0.0794347
BAG3	0.45908	-0.0813697	0.376018	0.00810558	0.00277112
BAG4	0.134612	0.181046	-0.450967	-0.0469785	0.21831
BAG5	0.4024	-0.104413	-0.137538	-0.0717406	0.273065
BAG6	0.307722	-0.503448	0.20637	0.138463	-0.114813
BAGE2	0.0293118	0.0598723	0.0496973	0.30831	0.299013
BAHCC1	0.336717	-0.0394351	-0.281563	0.128667	-0.019759
BAHD1	-0.356172	-0.724341	0.327128	-0.406354	0.242839
BAIAP2	0.225883	-0.529685	0.265041	-0.287773	-0.109717
BAIAP2L1	-0.404223	0.0312548	-0.158795	-0.035847	-0.175643
BAIAP2L2	-0.417241	-0.100113	-0.0889608	0.0233709	0.00782443
BAIAP3	0.0863696	-0.0863192	-0.439367	-0.130088	0.314994
BAK1	-0.344405	-0.684043	-0.01111	0.053808	0.119675
BAMBI	-0.292891	0.507113	0.270757	-0.14755	-0.041384
BANF1	0.651796	-0.00974493	0.292832	0.0957899	-0.115154
BANF2	0.402886	-0.0346976	-0.194049	-0.335323	0.124442
BANK1	0.406063	0.319145	-0.231465	0.0148439	0.050692
BANP	1.27495	0.532508	-0.026318	-0.338013	-0.210508
BAP1	0.0388599	0.198115	-0.00835734	-0.41684	0.0218129
BARD1	0.0228846	0.362491	-0.157342	-0.0984439	0.192255
BARHL1	-0.392675	0.15144	0.27958	-0.030956	0.312937
BARHL2	0.170909	0.0590262	-0.175462	0.109402	-0.221701
BARX1	0.133381	0.366433	0.165151	-0.170093	0.0317581
BARX2	0.246394	-0.409656	0.0531137	-0.225744	0.0972284
BASP1	0.524912	0.334784	-0.00197793	-0.000382181	-0.101321
BATF	-0.616258	0.121966	-0.187348	-0.0912929	-0.0731883
BATF2	-0.193123	-0.478666	-0.108802	-0.0656627	0.0128848
BATF3	-0.179997	0.115913	0.163952	0.234838	-0.0702532
BAX	0.316979	-0.199811	0.146431	0.0694663	0.214469
BAZ1A	-0.160083	-0.125776	0.0509375	-0.0648348	-0.127953
BAZ1B	-0.0243758	0.374777	0.117998	-0.177477	-0.173842
BAZ2A	0.658898	0.289891	0.29149	-0.102099	-0.0199156
BAZ2B	-0.195865	-0.196737	-0.246778	0.0359758	-0.0256556
BBC3	0.125809	-0.0600385	0.437376	-0.00474097	0.362726
BBIP1	0.509655	-0.504222	0.461602	-0.0450814	0.356527
BBOX1	0.31822	-0.252569	-0.409022	0.202135	-0.16491
BBS1	-1.29236	-0.076536	0.134784	-0.120878	0.066969
BBS10	-0.320332	-0.679817	-0.345066	0.0575685	0.124894
BBS12	0.190795	-0.0210118	-0.158194	-0.130215	0.173759
BBS2	0.248149	-0.0236012	0.0504188	0.0474153	0.144176
BBS4	-0.366028	-0.243404	0.00327932	0.151853	0.228028
BBS5	0.689593	-0.215206	0.210918	0.0182131	-0.0137157
BBS7	0.473704	0.260243	-0.173358	-0.195902	0.435606
BBS9	-0.72593	0.102872	-0.411515	-0.0448744	-0.0188921
BBX	-0.24991	-0.308322	0.356737	-0.0594132	0.196832
BCAM	-0.138227	0.0350057	-0.0404122	-0.120059	-0.0862169
BCAN	0.353525	-0.173874	-0.14896	-0.0206978	0.147889
BCAP29	-0.0101705	1.13088	-0.42462	0.118604	0.379337
BCAP31	-0.57462	0.011105	0.0454497	0.272886	-0.123115
BCAR1	-0.733153	0.272424	0.326448	-0.275457	0.0324309
BCAR3	0.116767	-0.157171	0.331144	-0.0527346	-0.108034
BCAS1	-0.610959	-0.00501892	-0.294394	-0.026081	0.352936
BCAS2	0.00803644	-0.735422	0.129938	0.0428186	-0.229998
BCAS3	0.474568	-0.215272	-0.28123	0.152361	0.0387598
BCAS4	-0.133877	-0.043675	0.11662	0.138397	0.0907514
BCAT1	0.419094	0.282886	0.248149	0.185388	0.127415
BCAT2	0.368385	-0.117075	-0.335011	0.358059	0.0904036
BCCIP	0.879052	0.350262	0.326094	0.0389787	0.154811
BCDIN3D	-0.489853	0.1253	0.196037	0.365132	0.0528482
BCHE	-0.494516	-0.483648	0.0610923	-0.0458518	0.189428
BCKDHA	-0.0258302	-0.606319	-0.0136483	0.000657462	-0.115592
BCKDHB	0.0481679	0.335244	-0.172511	-0.0135802	-0.0534319
BCKDK	-0.695294	-0.545153	0.076518	-0.0947035	0.15193
BCL10	0.618806	-0.149567	0.166458	-0.00987041	0.0336165
BCL11A	0.101286	-0.0993597	-0.424939	0.042329	-0.0218241
BCL11B	0.132233	0.560868	0.565077	-0.201474	-0.114437
BCL2	0.0386512	0.710591	0	-0.225254	-0.253219
BCL2A1	-0.163827	0.221012	0.232844	0.213473	0.0296296
BCL2L1	-0.609053	1.08158	-0.284901	0.263121	-0.0724984
BCL2L10	-0.299782	0.694736	-0.0968509	0.173559	-0.045171
BCL2L11	0.315538	0.572541	0.151447	0.308097	-0.0253135
BCL2L12	0.461866	0.0968364	-0.00583266	0.0728891	0.12856
BCL2L13	0.0768806	-0.210897	0.0533368	0.116452	-0.0990751
BCL2L14	-0.271974	-0.144149	-0.0253511	0.105845	0.00319178
BCL2L15	-0.133355	-0.28916	-0.255335	0.0152721	0.0169114
BCL2L2	0.13174	0.265679	-0.030158	0.00492114	0.0485081
BCL2L2-PABPN1	-0.107829	0.151829	0.3591	-0.0357267	-0.113605
BCL3	-0.308548	-0.33314	-0.00479149	0.222011	0.23385
BCL6	-0.104853	-0.287282	0.100607	-0.0569194	-0.00372874
BCL6B	0.355324	-0.126881	-0.193229	0.00131462	0.0186285
BCL7A	0.610785	0.0235732	-0.298369	0.0576581	-0.0461252
BCL7B	0.944215	0.192209	0.011197	0.041521	-0.109427
BCL7C	0.483147	-0.00920941	0.222276	-0.0214891	0.190018
BCL9	0.567775	-0.226486	-0.0593022	0.11016	0.0146845
BCL9L	-0.383379	-0.857234	-0.0507853	-0.308825	0.370225
BCLAF1	0.125148	-0.0794759	-0.0488374	-0.148253	-0.076834
BCO1	0.236626	0.624036	-0.236452	0.0945181	-0.180944
BCO2	0.894863	0.267318	-0.222397	0.204886	-0.37233
BCOR	0.519778	-0.0887525	0.665048	-0.259371	0.4563
BCORL1	0.000183705	-0.290375	0.160404	-0.0168214	0.247425
BCR	-0.524952	-0.326884	-0.331743	0.103622	0.313566
BCS1L	-0.181453	0.0395141	0.361626	0.0011363	-0.17388
BDH1	0.588093	-0.463121	0.00744735	0.334358	0.104856
BDH2	0.0750989	-0.588429	-0.149289	-0.202751	-0.216665
BDKRB1	0.045852	-0.130044	0.542047	-0.187892	0.00242203
BDKRB2	-0.145441	-0.0855304	-0.286088	0.00182831	0.0250503
BDP1	-0.339592	-0.0435836	-0.0553676	0.218765	-0.00155322
BEAN1	0.138688	-0.226372	0.0262902	-0.0655253	0.0633387
BECN1	0.750351	-0.312113	0.0773907	-0.12911	-0.0088572
BECN2	-0.402628	0.449572	0.440796	0.100197	0.224942
BEGAIN	-0.510454	-0.754683	0.00965322	0.0830323	0.241988
BEND2	0.813917	0.262417	0.0976747	-0.155585	0.198183
BEND3	0.302524	0.138525	0.16301	0.0318019	-0.0387376
BEND4	0.281801	0.0275874	-0.542708	0.0495364	-0.0012805
BEND5	1.12298	-0.548319	-0.232213	0.133008	0.0479274
BEND6	-0.493421	-0.0605063	-0.0319215	-0.23776	0.161821
BEND7	0.957826	-0.601614	0.462331	0.0515349	-0.271152
BEST1	0.175328	-0.180574	-0.396352	0.0149473	-0.134624
BEST2	-0.0175334	0.504638	-0.0635586	0.164258	-0.39582
BEST3	-0.192928	0.265755	0.0117879	-0.270429	0.296752
BEST4	0.00230171	0.0563947	-0.410937	-0.155363	0.215087
BET1	1.12824	0.0619554	0.374129	-0.0716228	-0.0616125
BET1L	0.346044	0.486334	-0.167564	-0.0340786	0.0887642
BEX1	0.0393627	-0.0907625	-0.0237696	0.155131	0.0233338
BEX2	-0.572358	0.280108	0.170072	-0.049422	0.0334684
BEX4	0.329558	0.35213	-0.0133075	-0.0360979	-0.0763545
BEX5	0.20671	-0.0709798	-0.252884	0.0709044	-0.0932255
BFAR	0.5392	-0.2334	0.139303	0.12627	-0.0202116
BFSP1	-0.0866123	-0.292982	-0.0166325	0.156346	0.172585
BFSP2	-0.563234	-0.439757	-0.22056	-0.0528848	0.0191205
BGLAP	-0.237282	-0.067549	0.192139	0.125154	0.0415288
BGN	0.432174	-0.257849	-0.277517	0.0857716	-0.138947
BHLHA15	0.452715	-0.0557198	-0.0142081	0.0134877	-0.0790201
BHLHA9	-0.557541	0.111191	-0.066973	-0.158262	-0.126364
BHLHB9	-0.272496	0.441827	-0.180809	0.134049	0.0317663
BHLHE22	-0.00287113	-0.160047	-0.00091073	-0.074242	-0.021802
BHLHE23	-0.766203	-0.0876307	0.11188	0.0530114	-0.154075
BHLHE40	0.482231	-0.54172	-0.158518	0.0171147	-0.175824
BHLHE41	-0.301515	-0.388162	-0.0492846	-0.0245094	0.00520023
BHMT	0.174593	0.0535283	0.187925	0.175252	-0.304255
BHMT2	-0.133036	-0.107059	-0.213129	-0.0317765	0.00013445
BICC1	-0.101738	-0.299144	0.125851	0.0446122	0.0410491
BICD1	-0.480724	0.250018	0.185216	0.190651	-0.0083801
BICD2	0.627452	-0.237805	-0.000143684	0.0264548	0.123456
BID	0.0675866	0.168247	0.199756	0.115647	0.0703018
BIK	0.696043	0.0918916	-0.0351356	0.111481	-0.134523
BIN1	0.440678	0.129965	-0.223596	0.110783	0.0490775
BIN2	0.328406	-0.0544746	-0.21394	0.217274	-0.0972001
BIN3	0.814401	0.0874547	-0.254845	-0.0498452	0.182803
BIRC2	0.774976	0.385475	0.208037	-0.265747	-0.542219
BIRC3	0.397222	0.219163	0.316045	0.299902	-0.126606
BIRC5	0.453005	1.22412	-0.0952788	0.346464	-0.0713913
BIRC6	-0.182677	-0.00510573	0.221954	0.18982	0.0110532
BIRC7	0.00676206	-0.297662	-0.0817913	0.26591	-0.0134218
BIRC8	-0.726286	-0.373584	0.0824882	0.042192	-0.0143442
BIVM	0.0477611	0.119125	-0.0986134	0.174897	-0.125872
BIVM-ERCC5	-0.469568	0.243982	0.450764	0.0778659	-0.0670585
BLCAP	0.214668	0.44739	0.233663	-0.0470729	-0.123132
BLID	0.374534	0.356193	0.0979893	-0.0127539	0.13077
BLK	0.152094	0.419351	0.179093	0.237282	0.16931
BLM	-0.17851	-0.512188	0.0148614	0.222747	0.243716
BLMH	0.125193	0.123116	0.0104167	-0.151528	0.101695
BLNK	-0.427204	0.102662	-0.103785	0.0502559	-0.190504
BLOC1S1	0.284436	-0.227564	0.225458	0.0784383	-0.277155
BLOC1S2	0.0762512	0.721773	0.040134	0.0325341	0.070082
BLOC1S3	0.153831	-0.0114339	-0.541326	0.0854861	0.333229
BLOC1S4	0.239747	-0.0602325	0.285159	-0.185903	-0.0302903
BLOC1S5	0.000649253	0.0395845	0.00873961	0.078386	0.0512043
BLOC1S6	-0.271393	0.232633	0.0556522	-0.203746	-0.23742
BLVRA	-0.439335	0.218669	0.23391	-0.0386302	0.131135
BLVRB	-0.22908	-0.186376	0.384077	-0.0967675	0.23708
BLZF1	0.0987143	0.00270868	0.026858	-0.00270984	-0.238387
BMF	0.185017	0.115282	-0.0432843	-0.168253	0.312506
BMI1	-0.0355251	0.132578	0.639024	0.0581101	0.194103
BMP1	0.277848	-0.0942518	-0.0729456	-0.0892457	-0.0218072
BMP10	-0.37414	0.0383809	-0.36205	-0.22034	-0.0459456
BMP15	0.654885	0.351183	0.118836	-0.16656	0.0248297
BMP2	-0.329126	0.176627	-0.134197	0.0577027	-0.0607462
BMP2K	-0.97423	-0.296173	-0.202138	-0.067546	0.165786
BMP3	-0.328545	-0.28173	-0.195023	0.137988	-0.0518992
BMP4	-0.345132	-0.122206	-0.729391	0.0849611	0.0762234
BMP5	-0.0646274	-0.0991442	-0.0333995	0.00939456	0.0595781
BMP6	0.169428	0.132709	0.166667	0.122044	-0.0768069
BMP7	-0.203696	0.0181175	0.0525882	-0.43639	-0.0809628
BMP8A	-0.179319	-0.306618	0.204166	-0.255641	-0.171326
BMP8B	-0.790435	-0.0612991	-0.0903984	0.154781	0.0406175
BMPER	0.252781	0.2976	-0.392938	0.0508416	0.31115
BMPR1A	-0.314386	-0.141737	0.105419	0.0334918	0.102441
BMPR1B	-0.0256945	-0.392173	-0.0842549	-0.139292	-0.0685782
BMPR2	-0.0392681	0.247048	-0.0661316	0.130027	-0.117329
BMS1	-0.405869	-0.48334	-0.56098	0.0195152	0.204879
BMX	0.00325153	-0.236309	-0.0464997	0.0116663	-0.193526
BNC1	0.297661	-0.269752	0.00910308	0.0192255	0.122983
BNC2	0.124963	-0.156457	-0.0443363	0.145851	0.350286
BNIP1	-0.352545	0.168797	0.059387	0.0119695	-0.0747198
BNIP2	0.171559	0.234947	-0.252041	-0.0519328	-0.160374
BNIP3	-0.4357	-0.478094	-0.376268	-0.166458	0.0920314
BNIP3L	0.448342	-0.347725	0.121428	0.307327	-0.027732
BNIPL	-0.307636	0.213534	-0.117258	-0.00719161	0.287868
BOC	-0.0927126	0.230706	0.261703	0.112195	0.127997
BOD1	0.175785	0.644935	0.24428	0.0877907	-0.0813271
BOD1L1	-0.420272	0.409637	0.138835	-0.0961421	0.0939525
BOD1L2	-0.390582	-0.340235	-0.226806	0.291733	-0.0499963
BOK	-0.142293	0.616545	-0.0877276	0.0790676	-0.0419735
BOLA1	-0.320416	0.0073536	0.159822	-0.147564	-0.160429
BOLA2	0.216642	0.0227437	-0.593244	0.154334	0.0684763
BOLA2B	-0.104206	0.343623	0.349995	-0.0906563	0.193017
BOLA3	-0.0131896	-0.472867	0.352995	0.00803879	-0.0740696
BOLL	1.25717	0.473808	-0.0526949	-0.0383863	0.19304
BOP1	-0.711781	-0.362785	-0.0340012	0.402368	0.145066
BORA	-0.325078	0.384109	0.0147991	-0.0366248	-0.0597051
BPGM	0.110277	-0.26331	-0.0952469	-0.122374	0.174117
BPHL	-0.923799	0.0502817	-0.0201057	-0.0555122	0.237171
BPI	0.266124	0.535095	-0.00745909	-0.0366412	0.14646
BPIFA1	0.0430231	0.51492	0.135919	0.0226203	-0.194586
BPIFA2	-0.0647264	-0.0366206	0.210712	0.202629	0.0409432
BPIFA3	-0.637753	0.140705	0.301334	0.365501	0.101066
BPIFB1	0.259609	-0.119561	0.0787639	-0.211571	0.270418
BPIFB2	-0.350569	0.067456	0.25588	-0.44218	0.059111
BPIFB3	0.01578	-0.166266	0.0431877	-0.0267912	-0.0173702
BPIFB4	0.484143	0.367069	0.3706	-0.0202367	-0.0908441
BPIFB6	-0.154584	-0.262938	0.0804237	0.180978	-0.0457764
BPIFC	-0.145814	0.0236186	0.158311	-0.0648577	-0.0776635
BPNT1	-0.812815	0.145843	-0.346226	0.00534196	0.149903
BPTF	-0.317614	0.301296	0.303707	0.110858	0.0147812
BPY2	0.427543	-0.63399	0.0275388	-0.023537	-0.0682631
BPY2B	-0.255266	-0.38384	-0.116955	-0.0425369	-0.0566253
BPY2C	0.331015	0.0976623	0.103995	-0.065949	-0.0553789
BRAF	0.144729	0.521674	0.269463	-0.0442288	0.0869152
BRAP	-0.398713	-0.499552	0.121131	-0.0411554	0.161445
BRAT1	-0.674425	0.138161	-0.14675	0.027634	0.193233
BRCA1	0.659152	-0.527283	-0.182176	0.0157479	-0.197306
BRCA2	-0.770768	0.0126176	0.122667	-0.0227962	-0.0915824
BRCC3	0.707523	-0.354232	-0.0966587	0.135704	-0.0945594
BRD1	-0.402839	-0.175091	-0.149828	-0.27286	-0.124519
BRD2	-0.0433487	0.253185	0.309515	-0.373459	0.0986088
BRD3	-0.377495	-0.0162016	0.466325	0.365027	-0.129345
BRD4	0.202533	0.523512	-0.1049	0.289246	-0.283766
BRD7	0.31394	-0.37223	-0.188225	0.311104	-0.1733
BRD8	-0.0844385	0.316205	0.00903867	-0.156491	-0.214329
BRD9	0.461675	-0.0428594	0.542188	-0.255099	0.222027
BRDT	-0.212001	0.135882	0.146445	-0.0548289	0.0668313
BRE	-0.680341	-0.0588162	0.0373077	-0.295228	0.0349202
BRF1	0.563233	0.0984419	0.28732	0.0462688	-0.012114
BRF2	0.324765	-0.160291	0.0205414	0.0923706	-0.234843
BRI3	0.140325	0.151715	0.262248	-0.0104221	0.000129748
BRI3BP	-0.186093	-0.236744	0.160131	0.0193164	-0.0220849
BRICD5	-0.0897689	-0.234706	-0.322232	0.0632093	0.0763155
BRINP1	0.468175	-0.524825	0.122611	-0.074958	0.189389
BRINP2	1.08989	0.0104021	-0.00431785	0.0720795	-0.187741
BRINP3	-0.897928	-0.794255	-0.0841823	0.0811444	-0.390312
BRIP1	0.167535	-0.126841	0.149465	0.0357894	0.289386
BRIX1	-0.453805	0.116993	0.059568	0.398196	0.18371
BRK1	0.242232	0.528978	0.132436	0.263645	-0.0371265
BRMS1	-0.265554	0.186325	0.381538	0.0100505	0.015473
BRMS1L	-0.0883734	0.364806	0.352844	0.232985	0.0824924
BROX	0.0669838	0.156044	0.402114	-0.269603	0.174531
BRPF1	0.706249	0.156803	0.258389	0.15724	0.0150448
BRPF3	0.345741	-0.217934	-0.147161	0.0849438	-0.0137306
BRS3	0.428171	-0.101832	-0.461246	-0.0887048	0.0737986
BRSK1	-0.311771	0.00544991	0.179965	-0.120974	0.0540703
BRSK2	0.274037	0.295668	-0.216073	-0.104686	-0.292313
BRWD1	0.0882021	0.56205	0.20823	-0.1	-0.0997818
BRWD3	0.445598	-0.440012	-0.362144	0.183083	0.174731
BSCL2	0.209984	-0.0436383	-0.330799	-0.32778	-0.147014
BSDC1	0.177613	-0.156885	0.0795591	-0.165868	0.0919251
BSG	0.796549	-0.244779	-0.091633	0.222705	-0.023168
BSN	0.795006	-0.133329	0.0372851	0.0162827	0.177311
BSND	-0.471593	-0.0420933	0.0543986	-0.193215	-0.179241
BSPH1	0.600081	0.100808	0.381598	-0.0925158	0.164204
BSPRY	-0.0461662	-0.106804	-0.0443723	0.0294173	-0.017742
BST1	0.196399	0.300725	0.230312	-0.0643949	-0.173841
BST2	0.951312	0.505275	-0.174656	0.0878613	0.13042
BSX	-0.041301	-0.589712	0.31682	0.0239573	-0.220836
BTAF1	0.155936	0.232931	-0.134342	0.112809	0.118801
BTBD1	-0.507503	-0.0654352	-0.250498	-0.0108581	-0.0785908
BTBD10	-0.281913	-0.168977	-0.129311	-0.210848	0.210167
BTBD11	0.337343	0.123479	-0.0787529	-0.127383	-0.187872
BTBD16	0.440192	0.0635153	-0.00449528	0.354177	-0.0486155
BTBD17	0.31174	0.406108	-0.00231683	0.0595136	-0.23883
BTBD18	-0.0845703	-0.0058934	0.144607	0.170784	0.380852
BTBD19	0.854883	0.190176	0.502142	0.0798263	-0.103484
BTBD2	-0.279153	-0.229709	-0.310158	0.166619	-0.022116
BTBD3	0.243642	0.235713	-0.180465	-0.117725	-0.0190116
BTBD6	0.554511	0.248709	0.157744	0.0271028	-0.130119
BTBD7	0.554939	-0.463196	0.315705	-0.354904	0.0235383
BTBD8	-0.461391	-0.0115496	-0.149253	-0.279645	-0.0277257
BTBD9	0.163551	-0.525726	0.25307	0.255315	-0.232411
BTC	0.505044	0.519885	-0.0291112	-0.0284945	-0.0247832
BTD	0.757301	-0.491877	0.194759	-0.159942	-0.245759
BTF3	-0.000508824	0.521235	-0.00482994	0.366947	-0.0498994
BTF3L4	-0.233875	-0.0655591	0.791636	-0.0118628	0.0837517
BTG1	0.233972	0.173015	-0.12666	0.0318848	-0.0320996
BTG2	0.382706	0.230168	-0.125614	0.00109237	-0.120786
BTG3	-0.0509078	-0.634298	0.139036	-0.207621	0.00742492
BTG4	0.0461018	-0.405474	-0.253578	0.289712	-0.144965
BTK	0.0580368	-0.0804946	0.166654	-0.0955089	0.106824
BTLA	-0.243782	-0.36105	-0.206589	0.236134	-0.0932494
BTN1A1	-0.014918	0.424404	-0.0780701	-0.195896	-0.093643
BTN2A1	-0.684354	0.139167	0.177169	-0.235585	-0.138126
BTN2A2	0.378448	-0.24367	0.127768	-0.0812218	0.204834
BTN3A1	-0.102649	0.053187	0.189508	0.0277821	-0.173896
BTN3A2	0.306684	-0.47257	-0.159106	0.167407	0.0614634
BTN3A3	-0.129708	-0.409724	-0.0505387	0.344449	-0.0638633
BTNL10	0.0509805	0.179985	-0.219263	-0.168811	-0.0859562
BTNL2	0.275541	-0.0572762	-0.0753051	0.0205627	-0.115422
BTNL3	-0.0256488	0.146415	0.114358	-0.0210822	0.133101
BTNL8	-0.411485	0.161101	-0.247168	0.016547	0.200337
BTNL9	-0.093342	-0.0486942	-0.121728	0.244369	0.0487787
BTRC	0.092053	0.011052	-0.319108	-0.0896723	0.0911285
BUB1	0.762082	0.000791864	0.0302657	0.111018	-0.22829
BUB1B	0.372757	0.500503	-0.204324	-0.132085	0.0945243
BUB3	1.22581	0.141558	-0.0418348	-0.106048	-0.161833
BUD13	0.106244	0.810851	0.0210941	-0.0357426	0.0350862
BUD31	0.388676	0.261301	0.161022	0.250581	-0.165099
BVES	-0.0534512	-0.347136	0.0474735	0.433782	0.0535276
BYSL	-0.281848	0.183824	0.14096	-0.250281	-0.0391721
BZRAP1	0.934347	0.136579	-0.352978	0.225295	0.193802
BZW1	0.472764	0.681382	0.0446293	-0.156767	0.0749098
BZW2	0.60411	0.485197	0.00400863	-0.0281238	-0.140129
C10orf10	-0.176787	0.129396	-0.0252102	0.0899871	0.258859
C10orf105	-0.180355	0.250585	0.192908	-0.154047	0.0269116
C10orf107	-0.321846	-0.255744	-0.169592	0.21499	0.0256267
C10orf111	-0.593958	0.211988	0.143295	0.0222984	-0.195485
C10orf113	0.285733	0.636198	0.308355	-0.187643	0.0477553
C10orf12	0.569307	0.470445	0.234215	0.0445126	-0.0814436
C10orf120	0.226341	0.131809	0.00215507	0.174929	-0.326894
C10orf126	-0.729583	0.160428	-0.115331	-0.0806001	-0.17349
C10orf128	0.597595	0.0903458	0.106322	-0.014445	-0.146582
C10orf131	0.0785544	-0.0838989	-0.549599	0.334313	-0.0855502
C10orf142	0.630072	-0.190299	0.299567	-0.121836	-0.247349
C10orf2	0.655164	0.100136	-0.0560889	-0.254909	-0.131347
C10orf25	0.491792	-0.025969	-0.00581677	-0.304362	-0.0668402
C10orf32	0.708219	-0.335254	0.231934	-0.0268971	-0.0987659
C10orf35	-0.00355446	-0.179819	0.21568	0.113984	0.0919789
C10orf53	0.125912	-0.236491	0.244186	0.048022	-0.157507
C10orf54	0.364055	0.215638	0.113031	-0.140379	-0.0810862
C10orf55	-0.00643596	-0.138654	0.198688	0.0145031	0.0584693
C10orf62	-0.081672	0.358333	-0.288436	-0.136396	-0.0381261
C10orf67	0.647146	0.289596	-0.123856	0.0815225	-0.114293
C10orf71	0.516837	-0.156438	-0.147158	-0.00418532	0.159989
C10orf76	-0.000546553	0.298793	-0.0714928	-0.140371	-0.118168
C10orf82	0.403331	0.364844	-0.201931	-0.0527131	-0.0717589
C10orf88	1.07575	-0.667827	-0.105535	0.288986	-0.0236652
C10orf90	-0.401745	-0.190905	-0.0283845	0.261771	0.295714
C10orf91	-0.0751513	-0.381321	0.151183	-0.149279	0.295197
C10orf95	-0.564852	0.0877769	0.273538	-0.0928146	0.127248
C10orf99	-0.67427	0.260481	-0.559307	-0.136523	0.0994839
C11orf1	0.528249	-0.447017	0.257979	0.0222329	0.146788
C11orf16	0.198357	-0.0474707	-0.0177819	-0.0340098	-0.0742059
C11orf21	0.192043	0.510159	0.233652	-0.171228	0.0269832
C11orf24	-0.523267	-0.186894	-0.449839	0.0517444	-0.100835
C11orf30	0.148076	-0.0263005	-0.0743146	0.0973832	-0.0148092
C11orf31	0.0466128	-0.717299	0.0922169	-0.0937185	0.0455899
C11orf40	0.426798	-0.163196	0.137386	-0.0716575	0.27404
C11orf42	-0.406647	-0.108166	0.132499	-0.168181	-0.26791
C11orf44	0.729635	-0.00884353	-0.2503	-0.20746	-0.0911497
C11orf45	0.102962	0.0503208	0.153209	0.238582	0.0507633
C11orf49	0.479603	1.13342	0.223197	0.364323	0.309529
C11orf52	0.245858	-0.169537	-0.00815757	0.0190965	0.0773252
C11orf53	0.208006	-0.104756	0.145647	0.311123	-0.125611
C11orf54	0.342389	-0.387784	0.253443	0.0701447	0.239508
C11orf57	-0.326504	0.622755	-0.00572501	0.0222538	-0.228349
C11orf58	-0.468437	0.231555	0.128584	0.0976316	-0.124915
C11orf63	0.173967	0.0580564	-0.00944641	-0.103119	0.0660884
C11orf65	-0.104962	-0.141005	0.074306	0.0289433	-0.0902951
C11orf68	0.0737262	-0.336538	0.327251	-0.0386027	-0.0163351
C11orf70	-0.30229	0.0464241	-0.2246	0.0969429	0.0634766
C11orf71	-0.272952	-0.395261	0.0359253	0.0100358	0.0102182
C11orf73	-0.195125	-0.0735404	0.196182	-0.0282063	-0.0447583
C11orf74	-0.919277	0.603334	0.246569	-0.241485	0.129803
C11orf80	-1.12128	-0.162161	0.026471	0.184875	-0.213823
C11orf84	-0.270161	0.557367	-0.202381	-0.0847126	0.151799
C11orf85	-0.374666	-0.118931	0.0485416	0.0221516	-0.0652469
C11orf86	-0.0560444	-0.182723	0.247332	0.188174	0.103693
C11orf87	0.044571	-0.318519	-0.180589	0.0386505	-0.0485281
C11orf88	0.798532	-0.380466	-0.136977	-0.0424083	-0.00589766
C11orf91	0.446728	-0.285308	0.36329	0.295147	-0.127734
C11orf94	-0.260222	-0.222102	-0.162934	0.0855389	0.00441928
C11orf95	-0.5814	-0.139106	0.220694	0.0708662	-0.154857
C11orf96	-0.788776	0.0677351	-0.11781	-0.0519532	0.191944
C11orf97	-0.153146	-0.548974	0.434051	0.181588	0.0607636
C11orf98	0.0742055	-0.331519	0.317491	0.283974	-0.0548517
C12orf10	-0.240623	0.0137213	0.100533	0.317765	-0.0707763
C12orf29	-0.166425	-0.774495	0.342733	-0.31301	0.136732
C12orf4	-0.545677	-0.315504	0.0308884	0.0317698	0.0131706
C12orf40	0.642609	0.432418	0.0909152	0.143692	0.0928692
C12orf42	-0.531675	0.225695	0.0538802	0.312744	0.113479
C12orf43	-0.691178	-0.0328974	0.382778	0.0386842	0.143152
C12orf45	0.0728731	0.0519504	-0.294168	0.422061	0.193937
C12orf49	-0.115601	0.0706336	0.492906	-0.0334825	0.0154683
C12orf50	0.45652	-0.345007	0.361251	0.0381072	0.0249546
C12orf54	0.00785073	0.0406411	-0.0278737	0.15798	0.032202
C12orf56	-0.260869	-0.285407	0.0991603	0.355785	-0.0909624
C12orf57	0.434776	0.147853	0.0341655	-0.102347	0.0173414
C12orf60	0.0617157	-0.0449471	0.0554215	0.204045	-0.0515385
C12orf65	-0.37027	0.214738	-0.219932	0.107939	0.280462
C12orf66	0.34513	0.136447	0.0417002	0.212836	-0.00749888
C12orf71	0.318685	-0.513084	0.25061	0.0133505	0.165273
C12orf73	-0.178178	-0.556601	0.133301	-0.0211825	0.258666
C12orf74	-0.239112	-0.284896	-0.475215	0.113554	-0.0145194
C12orf75	-0.829473	-0.182047	-0.342868	0.274745	0.128109
C12orf76	-0.245297	0.0529476	0.106637	0.0963196	-0.26652
C12orf77	-0.288649	-0.108189	-0.263392	0.11225	0.508634
C12orf79	0.146713	-0.494587	0.31636	0.191716	-0.296278
C12orf80	-0.382962	0.371149	0.253486	0.153931	-0.111733
C14orf1	0.565767	0.701447	-0.301045	-0.0278798	0.0388604
C14orf105	0.24529	-0.0449793	-0.35793	-0.167751	0.136419
C14orf119	0.289299	-0.172859	-0.120847	-0.0506499	-0.0941642
C14orf132	1.4234	0.154038	0.0723794	-0.0661541	0.114735
C14orf142	-0.51862	0.378112	0.326277	-0.0918721	-0.0463673
C14orf159	-0.0462698	0.0845955	0.080684	0.0337555	-0.243971
C14orf166	0.0573274	0.275678	-0.172031	0.0781716	-0.148612
C14orf169	0.515578	-0.414415	-0.00937601	0.175025	0.0293089
C14orf177	0.263546	0.0251869	0.0398687	0.463985	0.197931
C14orf178	1.0494	-0.394596	-0.184503	0.00444893	-0.239226
C14orf180	-0.774916	-0.0159496	0.105579	-0.308436	0.11913
C14orf2	0.263935	0.292968	-0.289127	0.0304305	0.286104
C14orf28	0.623471	0.0771573	0.403024	0.117142	0.0964061
C14orf37	-0.0346375	0.313435	-0.142867	-0.0533399	-0.0244789
C14orf39	1.41833	0.286431	-0.126041	-0.225449	-0.536127
C14orf79	0.582917	0.330857	0.161634	0.00820666	0.00368692
C14orf80	0.0372452	-0.42112	0.557849	0.0755615	-0.0248431
C14orf93	-0.602491	-0.0674845	-0.299685	0.0956272	0.137107
C15orf26	0.270613	-0.419493	-0.367449	0.0749865	-0.0653047
C15orf27	-0.504455	0.595814	-0.29256	0.0337194	-0.0377128
C15orf32	-0.0636929	0.462232	0.219362	0.0170656	0.166754
C15orf38-AP3S2	-0.00335111	-0.1042	-0.0420277	-0.139313	0.16587
C15orf39	0.0512274	0.254901	0.0488267	0.003771	-0.0656131
C15orf40	-0.166696	-0.303466	-0.0459801	-0.0057527	0.104115
C15orf41	0.0104403	0.502338	0.112827	-0.246767	-0.0473039
C15orf43	0.162522	-0.0584013	0.247306	-0.170686	-0.206426
C15orf48	-0.941462	0.00399552	-0.0361601	0.263107	0.171512
C15orf52	0.330602	0.187401	0.295541	-0.0257241	0.37789
C15orf53	0.150053	-0.288764	-0.0664315	0.118162	0.106436
C15orf54	-0.440549	-0.231705	-0.034119	-0.0361877	-0.124981
C15orf56	-0.0734932	-0.277386	0.308085	-0.0270243	0.0314258
C15orf57	0.801583	-0.091213	-0.142494	0.0397878	0.427324
C15orf59	-0.24871	0.255875	0.102866	0.0229121	0.0697752
C15orf61	-0.0148417	-0.178942	0.0119135	-0.0812748	-0.290579
C15orf62	0.522542	-0.237793	0.0193854	0.144594	0.0229946
C15orf65	-0.950251	0.00466835	-0.244344	-0.0424064	0.0181559
C16orf13	-0.0700723	-0.0181954	-0.0296402	0.232927	0.040414
C16orf45	-0.464703	-0.385602	0.102589	0.00559978	0.118447
C16orf46	-0.187541	0.350966	0.213931	-0.0301183	-0.106287
C16orf47	-0.160853	-0.455285	0.275269	-0.0506234	0.0465052
C16orf52	0.700558	-0.437341	0.100885	0.0198627	0.296002
C16orf54	0.0793245	-0.0553377	0.09176	0.057148	0.191718
C16orf58	-0.353668	0.519024	-0.055765	0.1101	-0.175852
C16orf59	-0.00791548	0.165659	0.215054	-0.0927444	-0.143252
C16orf62	-0.181966	-0.791728	-0.212671	0.00484965	-0.0903275
C16orf70	0.163604	-0.114104	0.0413288	0.149131	0.111295
C16orf71	0.493829	0.13778	0.219656	-0.361507	0.0578044
C16orf72	0.547949	-0.299343	-0.669234	0.395494	-0.035854
C16orf74	0.187738	0.17863	-0.262174	-0.0383341	0.0122134
C16orf78	-0.191719	0.483655	-0.669697	0.155407	-0.0277565
C16orf82	-0.14931	-0.246577	0.328394	0.128442	-0.0562194
C16orf86	-0.0664866	-0.0150799	0.0400448	0.119486	-0.0725757
C16orf87	-0.301641	-0.0387864	0.136733	-0.163885	0.0111985
C16orf89	0.277025	-0.210079	-0.282039	0.0979284	0.0599998
C16orf90	0.22375	-0.0833854	0.353603	-0.144725	-0.0716634
C16orf91	1.0375	0.214276	0.0636576	0.0232267	-0.1395
C16orf92	-0.0624382	-0.046439	-0.2574	-0.00556195	-0.0815589
C16orf93	0.294346	0.252611	0.290539	0.219502	0.00713658
C16orf95	-0.268456	-0.286732	0.0129477	0.0718519	-0.127574
C16orf96	-0.103346	0.0691081	-0.0237202	-0.121386	0.0164429
C16orf97	-0.105091	0.0986418	-0.113784	-0.0490952	0.0358238
C17orf100	-0.250098	-0.393626	-0.22467	-0.105237	-0.218413
C17orf102	-0.513857	0.219925	-0.0915698	0.120359	0.0177138
C17orf104	0.0434988	0.194748	0.0341718	0.0201875	-0.177524
C17orf105	-0.189044	0.0533513	0.359949	-0.212655	-0.00884252
C17orf107	0.252405	0.597799	0.222634	0.233879	-0.227518
C17orf112	0.0616605	-0.059038	-0.00235014	0.139857	-0.0524917
C17orf47	-0.0844606	0.00592241	-0.474909	-0.00640405	0.0437088
C17orf49	0.0341598	0.223307	0.378884	-0.117056	-0.177391
C17orf50	1.33858	-0.114106	0.206433	-0.138201	-0.140509
C17orf51	0.0562549	-0.015725	0.171559	0.0806853	0.085464
C17orf53	0.527981	0.381858	-0.0172165	-0.103291	0.264467
C17orf58	-0.115395	-0.203757	0.27627	-0.353756	-0.327547
C17orf59	0.113535	0.333193	-0.131001	-0.124247	-0.0321953
C17orf62	0.370418	-0.49824	0.0707936	-0.0216484	0.211166
C17orf64	-0.337081	-0.237529	-0.2196	0.00823053	0.0284411
C17orf67	-0.314018	0.024741	-0.223264	0.0341832	-0.190584
C17orf70	-0.25556	0.0296409	-0.194927	-0.0301812	0.00680758
C17orf74	0.552067	0.108754	0.352908	-0.0791745	-0.0365031
C17orf75	0.194781	0.222699	-0.124885	-0.044922	-0.0987292
C17orf77	-0.482362	-0.382875	0.476411	-0.193211	-0.048214
C17orf78	-0.298659	0.188477	-0.215186	-0.173002	0.228215
C17orf80	0.265771	0.188296	0.0878974	-0.174965	0.00662303
C17orf82	-0.362452	-0.0227146	0.122169	-0.166713	0.220311
C17orf85	-0.267454	0.0660526	-0.410097	0.0963722	-0.122563
C17orf89	-0.0725861	0.355003	0.289403	0.228695	-0.0256538
C17orf96	-0.372777	0.627087	0.162558	0.230485	-0.00621993
C17orf97	-0.039989	-0.0411372	-0.169793	-0.196178	-0.061704
C17orf98	-0.460546	-0.0734673	0.0684568	0.154828	0.148367
C17orf99	0.273485	-0.100752	-0.251248	0.00987753	0.0304069
C18orf21	-0.323312	-0.171127	-0.154206	-0.0180489	-0.167099
C18orf25	-0.376806	-0.470256	0.068499	-0.31313	-0.00836757
C18orf32	0.201016	-0.147379	-0.273816	0.204351	-0.324585
C18orf42	0.107828	-0.137704	-0.0452627	0.119132	0.0779996
C18orf54	0.390831	-0.327949	-0.107691	-0.112046	-0.079294
C18orf63	-1.03991	0.343468	0.308966	-0.1025	0.112364
C18orf65	-0.0162694	0.131114	0.582375	-0.101081	0.111318
C18orf8	0.538565	-0.0159364	0.144778	-0.312475	0.034043
C19orf12	0.178247	-0.425989	-0.489185	0.0946864	0.303247
C19orf18	0.447951	-0.0199493	-0.145115	-0.0991148	0.222564
C19orf24	-0.463969	0.156011	0.0626265	-0.200321	-0.131843
C19orf25	0.168716	-0.207294	-0.131378	-0.0494711	0.00529823
C19orf26	-0.4199	-0.479969	-0.19331	0.0999007	0.0439839
C19orf33	0.163926	-0.906066	0.215794	0.0527691	0.205263
C19orf35	0.129221	0.328645	0.0561902	-0.185538	0.141121
C19orf38	0.00856747	0.157007	0.10629	-0.389461	0.0352912
C19orf40	-0.278782	-0.204781	0.10655	0.0727452	0.00763962
C19orf43	-0.564855	-0.0470905	0.5012	0.360875	-0.0209381
C19orf44	0.175456	0.0935965	0.138633	-0.223513	0.282105
C19orf45	-0.2138	0.194565	0.128465	-0.0254439	0.0666927
C19orf47	-0.236513	0.210006	-0.164487	0.211632	0.144841
C19orf48	0.621212	0.147141	0.201783	-0.208363	0.0958817
C19orf52	0.409623	0.320676	0.278612	0.104499	-0.2496
C19orf53	0.412208	0.220724	-0.0781939	0.572925	0.118988
C19orf54	-0.119163	0.395322	0.292107	-0.191705	0.108661
C19orf57	0.366349	-0.00839211	0.0778271	-0.0340756	-0.129254
C19orf60	-0.189375	0.248572	-0.0297773	0.0572199	-0.26952
C19orf66	-0.799245	-0.287251	-0.699177	0.0381207	0.0644652
C19orf67	-0.288618	-0.313235	0.204955	-0.0139376	-0.228738
C19orf68	-0.123215	-0.261563	-0.0327262	0.0265807	-0.0626671
C19orf70	1.06099	0.347122	-0.328057	-0.250371	-0.097875
C19orf71	1.09927	0.413766	0.142872	-0.115068	0.0966923
C19orf73	0.386424	-0.189275	0.398792	0.0312868	-0.145874
C19orf80	-0.218271	0.254399	0.342668	0.168224	-0.090931
C19orf81	-0.204656	0.0419443	-0.0740342	-0.0477803	0.21119
C19orf84	-1.07138	-0.077553	-0.0622786	-0.228714	0.236117
C1D	0.237674	0.546601	0.15816	-0.0517771	0.0774463
C1GALT1	-0.014897	0.319476	-0.190769	-0.0475228	0.104474
C1GALT1C1	-0.136391	-0.0660778	-0.236923	0.0074216	0.286203
C1GALT1C1L	-0.369645	-0.0606999	0.0660232	-0.171635	0.0210867
C1orf100	0.172533	-0.36675	0.24313	0.0323472	0.12809
C1orf101	0.628959	0.328015	0.188821	0.266638	-0.0256701
C1orf105	0.662702	-0.466516	-0.133564	-0.0845602	-0.0421353
C1orf106	-0.320807	-0.28308	-0.101575	0.0440354	-0.154492
C1orf109	-0.412388	-0.437592	-0.334893	0.217494	0.0365971
C1orf110	0.138551	-0.00571112	0.0598292	0.0362822	0.0358715
C1orf111	0.0580747	-0.111305	-0.0535246	-0.244179	-0.10507
C1orf112	-0.310541	0.255088	0.381457	-0.0968873	-0.143966
C1orf115	0.693322	0.436847	0.180844	-0.0777765	-0.0464287
C1orf116	-0.464068	0.0055151	0.107711	-0.0780209	0.0612358
C1orf122	0.795383	1.43018	0.14427	0.171886	-0.313779
C1orf123	-0.0388646	-0.100154	-0.413147	-0.231178	0.194024
C1orf127	0.0924834	-0.249226	0.396053	-0.0407726	0.00884799
C1orf131	0.21551	-0.104771	0.0261051	0.382561	0.159731
C1orf137	0.185392	-0.206283	0.294448	0.043689	0.0413901
C1orf141	0.745855	0.347354	-0.497837	-0.31471	-0.0420795
C1orf146	-0.449682	-0.0215508	-0.0477234	0.0360422	-0.00396519
C1orf158	-0.648724	0.0618614	-0.189668	-0.363641	0.396773
C1orf159	-0.187169	-0.209036	0.0151688	-0.133643	-0.0377197
C1orf162	-0.388985	-0.314417	-0.0778995	0.0345529	-0.264003
C1orf167	-0.511226	-0.14411	0.182555	-0.196367	-0.0898827
C1orf168	0.228596	0.00866116	-0.0178957	-0.0744013	-0.0985964
C1orf174	-0.0511511	-0.846356	-0.251813	-0.150023	0.0137157
C1orf177	-0.06222	0.00709729	-0.0421701	0.132164	0.149702
C1orf185	-0.379569	-0.00134473	-0.180937	-0.224397	0.240948
C1orf186	-0.014796	0.273022	0.234237	0.0315652	0.0146262
C1orf189	0.141489	0.773575	0.0380784	-0.0533181	0.0247453
C1orf194	0.0694262	-0.336509	0.0366793	0.143445	0.320438
C1orf195	-0.515221	-0.207435	0.0149545	0.260331	-0.0862256
C1orf198	-0.0493727	0.308693	-0.0810007	-0.0445173	-0.0658951
C1orf204	-0.237286	0.187378	-0.00865669	0.0652593	-0.0264631
C1orf21	0.181384	-0.371817	-0.130986	0.113425	-0.146334
C1orf210	0.213332	-0.00610338	-0.430113	-0.38615	-0.0255882
C1orf216	-0.14339	-0.447391	0.0697925	0.394484	0.17585
C1orf226	-0.694617	-0.246976	-0.0273166	0.0230375	-0.162097
C1orf228	-0.410829	0.440749	-0.0173271	0.174724	0.191567
C1orf229	-0.234938	-0.0555362	0.38131	-0.107456	0.0772431
C1orf233	-0.40472	-0.519573	0.129451	0.0265537	0.446024
C1orf234	-0.15977	0.609386	-0.019845	0.0146166	0.178762
C1orf27	-0.0763931	-0.0333458	-0.509325	-0.115921	0.0239728
C1orf43	0.311784	0.147583	-0.0833293	0.0426502	-0.131837
C1orf50	-0.327965	-0.297197	0.501858	0.27444	0.0993819
C1orf52	0.047138	0.0742912	0.161776	-0.28896	0.136436
C1orf53	0.53401	-0.0935691	-0.0935428	0.231495	-0.107544
C1orf54	-0.275462	-0.00458419	-0.0736284	-0.0902961	0.0625459
C1orf56	-0.72205	0.567918	0.225326	0.257217	-0.0533532
C1orf61	-0.11516	0.208143	0.13706	-0.14397	0.0484511
[truncated: 17,117 more rows]
