# Supplementary material for: FATP2-mediated lipid metabolism enhances chimeric antigen receptor T-cell therapy resistance in B-cell acute lymphoblastic leukemia
Source: Leukemia. 2026 Jun 30;40(8):1763–77. doi: 10.1038/s41375-026-03030-0 (PMC13421331; doi:10.1038/s41375-026-03030-0)
Supplement: Supplementary file 4 — Supplementary Table 2 [file 41375_2026_3030_MOESM4_ESM.xlsx]

## Sheet: Sheet1
Supplementary Table 2. TP53-mut screen 36 gene list with Enrichr analysis
Overlapping (log2FC < -1)
SEM TP53mut and 697 TP53mut (36 genes)	DepMap Classification (Achilles RNAi screen)	High Median mRNA expression associated with Inferior overall Survival (St. Jude Cloud: Gu et al.)
PSD2	Non essential	Yes (p = 0.004)
AURKAIP1	Essential	Yes (p = 0.00002)
SLC27A2	Strongly Selective (B cell lineage)	Yes ( p = 3e-13)
SDF2L1	Non essential	Yes ( p = 0.0002)
PLTP	Non essential	Yes ( p =0.0007)
CBL	Non essential	Yes (p = 0.002)
DDN	Essential	Yes (p = 0.04)
EIF3L	Non essential	Yes (p = 0.008)
FUNDC2	Non essential	Yes ( p = 0.0009)
DIP2A	Non essential	No
DNASE1L1	Non essential	No
NAA40	Non essential	No
ASB3	Strongly Selective	No
MYO18A	Non essential	No
DLL3	Non essential	No
STRN4	Strongly Selective	No
GCSH	Strongly Selective	No
RMND5B	Non essential	No
VWA2	Strongly Selective	No
PTP4A3	Non essential	No
FAM3C	Non essential	No
KRTAP10-5	Non essential	No
VRK3	Strongly Selective	No
HTR2A	Non essential	No
NPM2	Strongly Selective	No
ATG9A	Strongly Selective	No
SETDB2	Strongly Selective	No
HYKK	Non essential	No
OR52B4	NA	No
SMG6	Strongly Selective	No
TGFBR2	Strongly Selective	No
CBY1	Non essential	No
CT45A1	Non essential	No
PTK6	Non essential	No
MAMDC2	Non essential	No
SEMA3C	Non essential	No
Enrichr Analysis (36 genes)
CHEA 2022
Index	Name	P-value	Odds Ratio	Combined score
1	PPAR 26484153 Chip-Seq NCI-H1993 Human	0.001289	4.9	32.58
2	SPI1 23127762 ChIP-Seq K562 Human	0.004055	3.95	21.75
3	ESR1 22446102 ChIP-Seq UTERUS Mouse	0.004582	3.86	20.77
4	GATA2 21571218 ChIP-Seq MEGAKARYOCYTES Human	0.005304	4.21	22.07
5	DROSHA 22980978 ChIP-Seq HELA Human	0.006054	6.04	30.83
6	POU2F1 35413990 ChIP-Seq Human ARnegCRProstateCancer	0.006531	5.9	29.7
7	DACH1 20351289 ChIP-Seq MDA-MB-231 Human	0.008884	3.38	15.96
8	TFAP2C 20629094 ChIP-Seq MCF-7 Human	0.009682	3.68	17.08
9	TBX2 35687133 ChIP-Seq MCF-7 Human BreastCancer	0.01087	4.13	18.66
10	DMRT1 21621532 ChIP-ChIP FETAL Ovary	0.01094	13.6	61.39
Wiki Pathways Human
Index	Name	P-value	Odds Ratio	Combined score
1	PPAR Signaling WP3942	0.00666	17.73	88.88
2	LDLRAD4 And What We Know About It WP4904	0.01253	95.04	416.2
3	Somitogenesis In The Context Of Spondylocostal Dysostosis WP4785	0.01609	71.27	294.33
4	TGFB Smad Signaling WP5382	0.02139	51.83	199.25
5	Familial Hyperlipidemia Type 3 WP5110	0.02316	47.5	178.88
6	Serotonin And Anxiety Related Events WP3944	0.02492	43.85	161.9
7	Glycine Metabolism Including IMDs WP5028	0.02667	40.71	147.56
8	Familial Hyperlipidemia Type 5 WP5112	0.02667	40.71	147.56
9	Familial Hyperlipidemia Type 2 WP5109	0.02842	38	135.29
10	Canonical And Non Canonical TGF B Signaling WP3874	0.03018	35.62	124.7
GO Biological Processes
Index	Name	P-value	Odds Ratio	Combined score
1	acyl-CoA Biosynthetic Process (GO:0071616)	0.0002828	97.8	799.14
2	Positive Regulation of DNA Replication (GO:0045740)	0.0007782	55.86	399.89
3	Outflow Tract Septum Morphogenesis (GO:0003148)	0.000848	53.32	377.12
4	Positive Regulation of Epidermal Growth Factor Receptor Signaling Pathway (GO:0045742)	0.000848	53.32	377.12
5	Positive Regulation of ERBB Signaling Pathway (GO:1901186)	0.0009963	48.87	337.78
6	Heart Looping (GO:0001947)	0.002126	32.56	200.37
7	Determination of Heart Left/Right Asymmetry (GO:0061371)	0.002592	29.3	174.49
8	Embryonic Heart Tube Morphogenesis (GO:0003143)	0.002592	29.3	174.49
9	Regulation of Epidermal Growth Factor Receptor Signaling Pathway (GO:0042058)	0.0038	23.91	133.23
10	Mesenchymal Cell Differentiation (GO:0048762)	0.004888	20.91	111.27
