# Supplementary material for: FATP2-mediated lipid metabolism enhances chimeric antigen receptor T-cell therapy resistance in B-cell acute lymphoblastic leukemia
Source: Leukemia. 2026 Jun 30;40(8):1763–77. doi: 10.1038/s41375-026-03030-0 (PMC13421331; doi:10.1038/s41375-026-03030-0)
Supplement: Supplementary file 5 — Supplementary Table 3 [file 41375_2026_3030_MOESM5_ESM.xlsx]

## Sheet: Supp Table 3
Supplementary Table 3. Percentage of whole cell metabolite classes (median of duplicate measurements)
Pathway	NALM6	697	SEM
Acylcarnitines	5.64	9.638	9.144
Acylcarnitines - hydroxylated	0.641	0.283	1.394
Amino acid metabolites	0.02	0.177	0.027
Amino acids	10.532	12.596	5.203
Amino sugar and nucleotide sugar metabolism	0.093	0.07	0.034
Arginine and proline metabolism	1.576	0.984	0.671
Fatty acids - hydroxylated - long	0.279	0.119	0.456
Fatty acids - hydroxylated - medium	0.044	0.031	0.044
Fatty acids - hydroxylated - short	0.028	0.015	0.018
Fatty acids - monounsaturated - long	1.882	2.725	1.378
Fatty acids - monounsaturated - very long	0.089	0.272	0.051
Fatty acids - polyunsaturated - long	1.888	0.724	0.318
Fatty acids - polyunsaturated - very long	1.939	1.733	0.462
Fatty acids - saturated - long	23.845	21.905	30.534
Fatty acids - saturated - medium	0.215	0.164	0.21
Fatty acids - saturated - very long	0.026	0.036	0.023
GSH/Sulfur/Selenium homeostasis	1.06	0.725	0.431
Gamma-glutamyls	1.006	0.443	0.65
Glycine, serine and threonine metabolism	5.422	5.445	1.299
Glycolysis	1.066	2.301	0.496
Heme metabolites	0.084	0.09	0.048
Lipids and lipid building blocks	0.3	0.297	0.096
N-Alkyl amino acids	0.135	1.453	0.602
Nicotinate and nicotinamide metabolism	0.15	0.197	0.05
Nucleotides	4.16	2.658	1.54
One carbon metabolism	4.267	2.814	3.044
Other	15.084	12.373	16.846
Other sugars	0.864	0.356	0.388
Pantothenate and CoA metabolism	0.241	0.378	0.254
Pentose phosphate pathway	0.26	0.107	0.078
Phosphates	15.325	15.731	21.72
Polyamines	0.165	1.14	0.388
TCA cycle	1.288	1.605	1.869
Tryptophan/indole metabolism	0.351	0.377	0.206
Tyrosine metabolism	0.035	0.035	0.031
