# Supplementary material for: FATP2-mediated lipid metabolism enhances chimeric antigen receptor T-cell therapy resistance in B-cell acute lymphoblastic leukemia
Source: Leukemia. 2026 Jun 30;40(8):1763–77. doi: 10.1038/s41375-026-03030-0 (PMC13421331; doi:10.1038/s41375-026-03030-0)
Supplement: Supplementary file 6 — Supplementary Table 4 [file 41375_2026_3030_MOESM6_ESM.xlsx]

## Sheet: Supplementary Table Media Lip
Supplementary Table 4. Global Lipidomics of Lipid-Replete and Lipid-Deplete Media
		Group	Lipid Deplete_4	Lipid Deplete_5	Lipid Deplete_6	Lipid Deplete_1	Lipid Deplete_2	Lipid Deplete_3	Lipid Replete_4	Lipid Replete_5	Lipid Replete_6	Lipid Replete_1	Lipid Replete_2	Lipid Replete_3
		Sample	CA25_04-1	CA25_04-2	CA25_04-3	CA24_71-1	CA24_71-2	CA24_71-3	CA25_04-4	CA25_04-5	CA25_04-6	CA24_71-4	CA24_71-5	CA24_71-6	MEDIANS
LipidGroup	Class	Polarity	[s1-13]	[s1-14]	[s1-15]	[s1-4]	[s1-5]	[s1-6]	[s1-16]	[s1-17]	[s1-18]	[s1-7]	[s1-8]	[s1-9]	Low Fat	High Fat		Raw p-value
AcCa(16:0)	AcCa	5MM+ QEHF	2748.53	2387.67	2162.93	2326.5	2306.81	4141.86	2215.32	2538.93	1955.34	779.398	3426.28	3779.22	2357.09	2377.12		0.676255	Group	Abbreviation	Lipid Name
AcCa(18:1)	AcCa	5MM+ QEHF	1652.68	3454.54	1954.76	2627.11	2729.45	2354.21	1510.5	2665.73	2934.22	451.067	3951.94	5092.09	2490.66	2799.98		0.682706	Phospholipids	LPA	Lysophosphatidic acid
AcCa(23:3)	AcCa	5MM+ QEHF	229029	289851	219593	237368	226559	213627	268631	240808	242784	229468	232051	243855	227794	241796		0.594933		PA	Phosphatidic acid
AcCa(25:3)	AcCa	5MM+ QEHF	61211.1	94327.6	83306.7	87309.1	83283.3	118319	1666.76	91017.1	85757	96498.1	102204	102671	85307.9	93757.6		0.659493		LPC	Lysophosphatidylcholine
AcCa(3:0)	AcCa	5MM+ QEHF	107600	99641.3	84117	97987.9	88901.2	91137.9	86471.4	89472.2	94636.3	17271.2	84431.2	81546.4	94562.9	85451.3		0.148847		PC	Phosphatidylcholine
AcCa(4:0)	AcCa	5MM+ QEHF	70392.6	69292.7	62451.6	64222.4	53958.1	63178.5	79773.3	83362.4	86603.2	18269.7	76682.5	77750.5	63700.4	78761.9		0.561374		LPE	Lysophosphatidylethanolamine
Cer(d16:2_31:4)	Cer	5MM+ QEHF	386.309	473.723	745.334	575.287	587.377	1133.14	7726.93	11269.4	9467.48	368.389	7309.34	9092.54	581.332	8409.74		0.00123592		PE	Phosphatidylethanolamine
Cer(d18:0_24:1)	Cer	5MM+ QEHF	2703.09	2025.17	2522.08	2721.84	3847.66	4688.84	9841.28	12141.3	11549	1562.63	12167.4	9547.73	2712.46	10695.1		0.00369669		LPI	Lysophosphatidylinositol
Cer(d18:1_16:0)	Cer	5MM+ QEHF	1092.61	1357.25	1033.79	1578.68	864.201	1364.23	3851.04	6105.98	5182.67	1245.03	4676.66	4231.39	1224.93	4454.03		0.00135985		PI	Phosphatidylinositol
Cer(d18:1_22:0)	Cer	5MM+ QEHF	1571.1	1912.83	1524.2	1150.64	2285.47	3280.04	7978.94	10116.8	9173.87	2063.16	9137.07	15496.1	1741.97	9155.47		0.00274876		LPS	Lysophosphatidylserine
Cer(d18:1_23:0)	Cer	5MM+ QEHF	901.941	1259.87	853.58	974.456	2506.06	1939.21	3422.95	3075.03	2998.31	606.922	3686.08	3744.5	1117.16	3248.99		0.0206849		PS	Phosphatidylserine
ChE(16:1)	ChE	5MM+ QEHF	3789.05	3278.51	3950.67	3160.91	2964.37	3562.47	16075.3	14380.1	17440.4	3412.17	9395.04	6688.44	3420.49	11887.6		0.00685631	Sphingolipids	Cer	Ceramides
ChE(17:1)	ChE	5MM+ QEHF	744.979	1283.71	1056.57	562.854	618.855	835.167	4666.59	6843.08	4789.85	709.708	3951.79	3202.31	790.073	4309.19		0.00349703		GM3	Gangliosides
ChE(18:1)	ChE	5MM+ QEHF	14760.2	16083.2	12319.3	10686.3	14448.7	13320	70993.4	82696.7	94357.5	21539	39883.2	36360.9	13884.4	55438.3		0.00409315		GD1a	Gangliosides
ChE(18:2)	ChE	5MM+ QEHF	34316.5	33764.7	30564.1	28250	29932.9	30272.5	165792	187581	166967	32648.3	148534	122352	30418.3	157163		0.000892143		GD3	Gangliosides
ChE(18:3)	ChE	5MM+ QEHF	8262.52	7744.89	7402.27	8554.46	7897.61	6587.76	48206.4	51824.9	55255.1	10628.8	41325.5	48057.8	7821.25	48132.1		0.000388426		GT1a	Gangliosides
ChE(20:3)	ChE	5MM+ QEHF	6739.76	7007.84	7406.48	6127.56	6783.14	8847.5	38153.4	2019.17	45703.2	9642.59	48804.7	47514.1	6895.49	41928.3		0.015021		SM	Sphingomyelin
ChE(20:4)	ChE	5MM+ QEHF	69446.2	71477.6	77036.9	67871.6	77482.7	93553.7	504180	466988	525364	100762	504866	550040	74257.3	504523		0.00035658		SPH	Sphingosine
ChE(20:5)	ChE	5MM+ QEHF	21812	258.902	21073	20923.2	25217.2	21050.4	144212	174229	190700	28520.9	180906	232566	21061.7	177567		0.000645794	Neutral lipids	ChE	Cholesterol ester
ChE(22:5)	ChE	5MM+ QEHF	3396.02	3750.65	4113.19	4107.06	4428.29	4920.09	20044.7	11225.4	27510.6	4594.19	23835.4	28117.9	4110.12	21940.1		0.0029456		DG	Diglyceride
DG(14:0_16:0)	DG	5MM+ QEHF	7622.28	9130.05	7900	8163.01	11317.1	11360.8	9054.83	10137.1	9614.64	7909.71	11793.5	7565.91	8646.53	9334.73		0.919625		MG	Monoglyceride
DG(16:0_16:0)	DG	5MM+ QEHF	23910.7	29722.2	26659.5	23768.5	38679.4	40019.7	31065	33322.6	38878.4	24785.2	46493.6	36861.3	28190.9	35092		0.284417		TG	Triglyceride
DG(16:0_16:1)	DG	5MM+ QEHF	9567.68	8075.43	6726.65	6996.71	12677.7	13089.5	12152.7	15976.9	12776.1	8928.32	12745.2	13266.4	8821.55	12760.6		0.0594006	Fatty acyl	AcCa	Acylcarnitine
DG(16:0_18:0)	DG	5MM+ QEHF	30741.9	30618.2	26057.7	17812.3	29496.8	34603.5	28483.8	26661.2	29366.9	15730.4	36788	23560.9	30057.5	27572.5		0.701758		FA	Fatty acid
DG(16:0_18:1)	DG	5MM+ QEHF	9852.23	11504	7924.28	11759.6	12029	19825.4	17693.6	18733.9	13688	12050.4	23112.6	23070.2	11631.8	18213.7		0.0403855
DG(16:0_18:2)	DG	5MM+ QEHF	8428.13	6865.28	7408.79	6291.37	10790	13774.8	8990.61	15040.9	11483.8	6323.19	13037.5	15007.4	7918.46	12260.6		0.168722
DG(18:0_18:0)	DG	5MM+ QEHF	24237.4	20927.3	23294.3	14185.5	16635.1	20021.7	17016.4	20086.3	23190.2	12511.4	20900.6	23750.3	20474.5	20493.4		0.897808
DG(18:1_18:2)	DG	5MM+ QEHF	5454.21	3177.5	2502.52	2378.52	7191.57	13272.9	5386.65	7985.93	5038.88	3406.42	8618.65	9398.04	4315.85	6686.29		0.629085
DG(18:1_22:1)	DG	5MM+ QEHF	3644.17	963.197	1362.69	1629.02	8534.69	29651.8	1707.68	5488.09	1522.6	3249.88	20209.8	18699.2	2636.59	4368.99		0.885725
DG(22:1_18:2)	DG	5MM+ QEHF	1686.3	0	0	1264.23	7020.18	19379.4	706.976	3067.14	702.231	1489.56	10956.7	8011.97	1475.26	2278.35		0.840116
DG(22:1_18:3)	DG	5MM+ QEHF	705.494	0	0	1220.14	3544.05	5503.09	1116	1216.47	358.609	1028.99	5406.84	5665.92	962.816	1166.23		0.643907
DG(22:1_22:1)	DG	5MM+ QEHF	498.489	0	0	0	2986.55	7442.69	517.532	1506.99	0	879.916	4730.82	3547.95	249.244	1193.45		0.976973
DG(O-12:0_12:1)	DG	5MM+ QEHF	54101.5	46633.8	51891.7	51571.8	60686.4	65160.3	48645.6	44955	52761.2	52626.9	60935.3	56423.7	52996.6	52694.1		0.538718
DG(O-20:1_16:0)	DG	5MM+ QEHF	3892.83	2076.48	1941.37	2199.04	3368.59	2493.01	5399.64	11052.7	5912.64	1023.2	2961.46	2168.21	2346.02	4180.55		0.196123
DG(O-21:1_16:0)	DG	5MM+ QEHF	3364.33	3853.89	3524.42	1804.33	3261.77	3965.96	6934.73	10594.5	6692.89	1619.79	4108.4	2064.34	3444.37	5400.64		0.183406
DG(O-22:1_16:0)	DG	5MM+ QEHF	3869.27	3011.98	3775.29	1605.51	4344.2	3755.2	6663.83	13321.9	6128.89	2472.05	3500.33	2831.09	3765.25	4814.61		0.185534
DG(P-11:0_18:1)	DG	5MM+ QEHF	30913.6	35796.3	21432	27829.8	27315.5	22140.3	31121.2	32603	17935.4	21392.4	25591.6	28986.6	27572.6	27289.1		0.694931
FA(14:0)	FA	5MM- QEHF	564968	366478	500653	547750	802094	854704	616754	872625	525467	965829	918029	837069	556359	854847		0.111377
FA(14:1)	FA	5MM- QEHF	43299.2	48193.2	33874.9	36257.2	48561.2	65998.5	47458.5	52973.4	59829.1	70571.5	46809.1	49960	45746.2	51466.7		0.183481
FA(15:0)	FA	5MM- QEHF	390440	17538.5	384746	376599	483219	489117	461096	591457	519078	778404	558344	466309	387593	538711		0.0372548
FA(15:1)	FA	5MM- QEHF	56934.3	39659.5	52882.8	53125.9	54400.8	34477.3	57935.5	26054.1	60282.8	116251	25273.8	40870.8	53004.3	49403.2		0.690233
FA(16:0)	FA	5MM- QEHF	485593	341921	388307	390066	380856	405268	478695	405790	478028	551547	571044	514442	389187	496569		0.00865746
FA(16:1)	FA	5MM- QEHF	526946	506980	533657	606427	669430	763662	482263	633052	566167	1.0619e+06	653131	603211	570042	618131		0.494636
FA(16:2)	FA	5MM- QEHF	10292.6	10899	9251.49	12717.1	12286.4	13923.6	10761.1	12351.3	12026.6	21153.1	13863.3	12168.8	11592.7	12260.1		0.231074
FA(17:0)	FA	5MM- QEHF	313039	327050	326329	319013	446058	511693	328324	367901	358169	661183	572914	421945	326690	394923		0.256871
FA(17:1)	FA	5MM- QEHF	104433	91739.5	75215.7	97413.7	121784	126442	111953	143474	116972	239665	110946	109917	100923	114463		0.136729
FA(18:0)	FA	5MM- QEHF	382228	391665	423476	234245	371971	349462	401443	348342	370805	426004	450663	363597	377100	386124		0.29465
FA(18:1)	FA	5MM- QEHF	1.77968e+06	1.62365e+06	1.80048e+06	2.185e+06	3.02612e+06	3.56099e+06	1.82472e+06	2.05032e+06	1.72026e+06	4.20679e+06	3.41574e+06	3.11447e+06	1.99274e+06	2.5824e+06		0.469918
FA(18:2)	FA	5MM- QEHF	381564	363684	373915	421375	553669	624237	333954	382512	359461	620898	479179	477398	401469	429955		0.865348
FA(18:3)	FA	5MM- QEHF	20385.5	18423.2	18213.9	22892.4	29249.5	29651.8	21932.2	26385.6	23494.8	34484.8	29053	32102.4	21638.9	27719.3		0.131685
FA(18:4)	FA	5MM- QEHF	4064.73	2599.38	3995.78	7151.19	9005.69	9646.27	5737.09	4893.72	5449.89	11645.7	11413.3	8078.86	5607.96	6907.98		0.322665
FA(19:0)	FA	5MM- QEHF	44443.1	44496.5	49030.8	63465.8	74795.1	22963.8	50673.1	56670.5	49453	89887.3	54910.4	57237.6	46763.6	55790.4		0.32155
FA(19:1)	FA	5MM- QEHF	29349.6	27923.8	26041.6	29481.4	34914.6	42126.2	25879	34198.6	26849	3464.4	35178.6	36541.1	29415.5	30523.8		0.42848
FA(19:2)	FA	5MM- QEHF	7574.66	7956.57	6759.34	5271.79	6624.91	5055.8	5824.88	7001.14	6774.87	18075.8	8113.15	8048.76	6692.12	7524.95		0.232767
FA(19:3)	FA	5MM- QEHF	1612.04	1666.22	2014.63	3393.67	4344.21	4484.08	2397.68	2815.16	2777.07	4252.09	2891.17	4238.52	2704.15	2853.16		0.63584
FA(20:0)	FA	5MM- QEHF	265820	267992	277581	461398	740533	1.00079e+06	281126	341820	295962	948619	1.07768e+06	694557	369489	518189		0.595908
FA(20:1)	FA	5MM- QEHF	62201.4	64402.3	56188	63678	78821.5	86257	59529.5	77594.9	62385.2	106154	76083.9	76501.7	64040.1	76292.8		0.365317
FA(20:2)	FA	5MM- QEHF	28998.8	31577.4	30221	33064.3	38973.5	46145.6	29291.6	33298.1	30120.7	59484.7	32989.2	33080.5	32320.8	33034.8		0.779632
FA(20:3)	FA	5MM- QEHF	105047	107450	104162	152481	193178	229433	90658.1	105819	100194	132519	103964	127155	129966	104892		0.119771
FA(20:4)	FA	5MM- QEHF	366339	354109	385392	716843	869320	951551	324206	453121	373399	503129	470286	543213	551117	461703		0.191186
FA(20:5)	FA	5MM- QEHF	21730	20696.2	21345.2	34051.6	39089.5	41925	43240.8	49168.5	49339.5	65884.4	60222.9	61616.1	27890.8	54781.2		0.000872327
FA(21:0)	FA	5MM- QEHF	17580.8	18260.4	17017.7	25195.1	24721	38652.1	19091.7	27001.5	18257.8	29072.7	39085.9	26476.8	21490.7	26739.1		0.536314
FA(21:3)	FA	5MM- QEHF	1638.97	1703.04	1548.86	2837.15	2412.98	4208.31	2034.25	1674.03	2372.86	3141.28	2750.36	3122.36	2058.01	2561.61		0.802483
FA(22:0)	FA	5MM- QEHF	102780	87919.4	109121	99926.8	150427	182760	106513	137559	100303	200724	218531	159080	105950	148319		0.231175
FA(22:1)	FA	5MM- QEHF	180428	148625	151349	143960	196761	210121	168729	229756	131352	218882	196947	188910	165889	192929		0.373375
FA(22:2)	FA	5MM- QEHF	8086.54	8637.66	7447.33	7964.84	8285.49	8060.33	8751.28	9295.1	9115.02	14044.1	10595.3	9047.78	8073.44	9205.06		0.0338231
FA(22:3)	FA	5MM- QEHF	6111.75	6077.37	5978.61	9083.77	8301.52	8595.55	5709.78	7740.34	7748.69	11046.2	5227.01	7326.47	7206.64	7533.4		0.91802
FA(22:4)	FA	5MM- QEHF	29804.2	33759.2	28885.4	52511.8	69971.1	74253.9	14900.1	16222	15443.5	22175.2	19025.2	27483	43135.5	17623.6		0.00703434
FA(22:5)	FA	5MM- QEHF	84062.9	74559	84346.3	155316	187628	207022	117480	125263	131980	151666	136516	161838	119831	134248		0.835279
FA(22:6)	FA	5MM- QEHF	133389	130931	142604	209699	266849	291791	211546	243735	227771	319489	279339	330351	176152	261537		0.0662377
FA(23:0)	FA	5MM- QEHF	29175.8	18159.6	27393.6	17013.6	35045	38941.5	31322.8	54668.7	27276.3	51107.8	51683	35243.5	28284.7	43175.6		0.040372
FA(24:0)	FA	5MM- QEHF	125171	113450	119310	73932.1	144014	160778	137821	198768	136530	198866	214877	135875	122240	168294		0.0343667
FA(24:1)	FA	5MM- QEHF	13611.4	8342.98	10158	8452.59	13230.2	15526	16872.5	15480.3	11147.1	23209.2	16826.5	14061.6	11694.1	16153.4		0.0437849
FA(24:2)	FA	5MM- QEHF	1527.5	1533.31	1424.14	2080.74	3151.91	4364.94	1576.41	1684.65	1589.18	4534.04	2952.79	3228.25	1807.03	2318.72		0.726388
FA(24:3)	FA	5MM- QEHF	1968.88	2030.47	2322.4	1026.94	1117.78	1258.68	728.389	1248.18	1163.33	1690.06	932.735	1454.3	1613.78	1205.75		0.146935
FA(24:5)	FA	5MM- QEHF	638.366	1327.31	1543.28	1129.3	1487.6	2108.33	2111.53	2715.42	2392.14	3062.98	3304.77	3261.8	1407.45	2889.2		0.000457339
FA(25:0)	FA	5MM- QEHF	50019.8	42169.4	46055.1	32032.2	63143.7	79154.1	53001.1	84672.1	47889.3	86475.9	95564.6	62136.9	48037.5	73404.5		0.0948003
FA(26:0)	FA	5MM- QEHF	41596.2	42851.3	42668.6	35541.3	63680.9	70540.1	52599.2	62706.1	48046.3	72204.8	89839.8	57537.7	42760	60121.9		0.12145
FA(26:1)	FA	5MM- QEHF	5119.86	1504.47	0	3148.58	4449.29	5900.6	2760.06	9034.77	5835.96	8887.24	5854.85	6137.11	3798.93	5995.98		0.0431454
FA(26:4)	FA	5MM- QEHF	853.968	1326.28	1073.38	1517.36	2103.97	2006.38	581.128	876.066	966.707	1536.06	751.979	1350.59	1421.82	921.386		0.0923558
FA(27:0)	FA	5MM- QEHF	14144.3	15723.5	18058.6	12732	20050.6	23173.7	16659.8	20169.9	15227.1	21830.9	29843.8	18283.1	16891	19226.5		0.282606
FA(28:0)	FA	5MM- QEHF	9465.57	10109.4	13401.1	6294.25	10756	11309	14101.5	14416	8607.04	11623.4	16994	10598.4	10432.7	12862.4		0.140602
FA(29:0)	FA	5MM- QEHF	4384.97	4662.45	4395.87	4251.23	6641.14	7602.85	5446.77	4688.43	5368.78	9020.43	11820.8	6937.05	4529.16	6191.91		0.164784
FA(30:0)	FA	5MM- QEHF	18347.4	13685.1	14138	9956.54	13004.3	16036.7	12887.2	21009.2	11570.1	13311.6	18485.2	13004.7	13911.5	13158.2		0.668777
GD1a(d34:1)	GD1a	5MM- QEHF	0	0	0	0	0	0	2821.85	1763.61	1541.14	3031.68	1473.6	3111	0	2292.73		2.82617e-05
GD1a(d36:1)	GD1a	5MM- QEHF	145.473	0	186.339	346.401	0	392.506	1963.37	2019.45	2319.08	1873.09	2985.49	2862.74	165.906	2169.26		1.10506e-06
GD1a(d42:2)	GD1a	5MM- QEHF	0	0	0	0	240.414	0	1027	762.058	821.764	996.35	1167.54	773.373	0	909.057		4.98044e-07
GD3(d36:1)	GD3	5MM- QEHF	0	0	176.168	330.117	0	245.345	1403.34	1567.77	1674.35	2075.97	2596.79	3210.72	88.0841	1875.16		5.03529e-05
GD3(d40:1)	GD3	5MM- QEHF	0	0	0	0	0	0	585.764	1040.66	1090.68	1139.02	1125.68	1085.19	0	1087.93		3.63028e-07
GD3(d42:1)	GD3	5MM- QEHF	0	180.417	0	0	0	0	2.97691	0	1333.97	1697.2	1413.92	4.0222	0	668.996		0.0600061
GM3(d36:1)	GM3	5MM- QEHF	150.422	0	0	0	0	0	726.339	1038.37	785.172	917.098	834.902	1269.08	0	876		9.159e-07
GT1a(d34:1)	GT1a	5MM- QEHF	0	0	0	0	0	0	482.729	477.714	441.384	411.962	532.227	781.831	0	480.222		2.46124e-06
GT1a(d36:1)	GT1a	5MM- QEHF	0	0	0	0	0	0	0	510.848	297.535	274.389	270.472	155.603	0	272.43		0.00449156
LPA(16:0)	LPA	5MM- QEHF	2285.42	1245.46	2672.8	5386.49	6206.92	7528.02	1381.28	2002.97	1567.13	3463.5	1835.85	2776.98	4029.65	1919.41		0.0846529
LPA(16:1)	LPA	5MM- QEHF	3591.1	2514.17	4745.56	7870.05	10566.1	10203.8	2523.33	1056.19	3076.56	4900.07	3320.92	3287.42	6307.81	3181.99		0.0390903
LPA(18:1)	LPA	5MM- QEHF	5773.91	5192.79	6493.31	13662	16293.2	16738.7	3556.36	4973.61	5092.89	8264.03	4554.56	4300.95	10077.7	4764.09		0.0376244
LPA(18:2)	LPA	5MM- QEHF	2711.24	2468.8	266.426	8169.3	9946.7	9765.75	1658.62	2085.04	2193.2	4037.1	2403.86	2217.95	5440.27	2205.58		0.106315
LPA(20:3)	LPA	5MM- QEHF	3813.2	2751.92	4259.4	7657.89	9132.67	9856.97	1475.5	2481.49	2932.43	3930.52	2072.48	2630.84	5958.65	2556.17		0.0167847
LPA(20:4)	LPA	5MM- QEHF	18342.6	14721	20755.6	37833.6	45769.6	44310.9	7452.71	10325.8	1200.61	16939.9	9619.41	10204.1	29294.6	9911.76		0.00601959
LPA(20:5)	LPA	5MM- QEHF	1494.39	459.633	756.522	718.316	1016.81	1393.39	1696.98	1750	2144.86	2945.96	2459.5	3425.16	886.664	2302.18		0.00131897
LPA(22:4)	LPA	5MM- QEHF	810.409	447.152	1139.96	2609.69	3326.64	3391.86	0	140.925	178.088	803.018	155.688	137.07	1874.83	148.307		0.0106437
LPA(22:5)	LPA	5MM- QEHF	4447.84	2090.15	4199.57	8167.42	8885.78	9004.47	2958.2	3168.53	3151.84	5098.46	3232.26	3017.13	6307.63	3160.19		0.0551276
LPA(22:6)	LPA	5MM- QEHF	7614.07	4407.54	5755.22	7820.93	8006.94	10145.3	6643.07	8784.42	7509.46	9691.61	7438.02	9387.81	7717.5	8146.94		0.341303
LPC(13:0)	LPC	5MM+ QEHF	3070.28	2626.1	2295.84	9.9143	2.34614	7.40169	2025.33	2487.2	4009.96	0.195226	2625.6	2369.78	1152.88	2428.49		0.279409
LPC(14:0)	LPC	5MM+ QEHF	36474.7	35562.2	30463	28363	36542.3	39854	36540.9	38058.3	48399.5	7468.09	59016.9	66735.1	36018.5	43228.9		0.370211
LPC(15:0)	LPC	5MM+ QEHF	25198	26260.6	24069.5	16786.7	33771.9	21831	28880	37243.7	37595.5	6777.7	46620.2	54269.1	24633.8	37419.6		0.166553
LPC(15:1)	LPC	5MM+ QEHF	10114.8	11018.1	9109.63	9192.64	10662	12006.9	12523.5	15218.1	17611.6	3101.67	21465.6	23260	10388.4	16414.8		0.114458
LPC(15:2)	LPC	5MM+ QEHF	2819.78	1480.63	1968.74	6457.98	7916.46	9260.81	1600.6	2519.38	2641.71	0	2012.67	3942.81	4638.88	2266.03		0.0775659
LPC(16:0)	LPC	5MM+ QEHF	218735	217409	228704	884689	110913	212918	292127	373751	318158	36310.4	325766	303600	218072	310879		0.773129
LPC(16:1)	LPC	5MM+ QEHF	137497	159071	149429	123058	150212	164252	168080	191054	194671	31954.6	234083	275647	149820	192862		0.328963
LPC(17:0)	LPC	5MM+ QEHF	27334.5	28684.5	32024.6	30294.5	33565	38580.3	56192.1	63189.5	65810.5	8551.69	74127.4	80756.3	31159.6	64500		0.0326784
LPC(17:1)	LPC	5MM+ QEHF	31656.3	25458.3	31217.7	26460.4	35692.8	37875.4	31716.2	41657.7	41544.7	6595.54	51475.6	57479.9	31437	41601.2		0.377401
LPC(17:3)	LPC	5MM+ QEHF	3267.71	4091.82	2761.45	561.509	1050.76	1522.41	5967.17	8803.65	7213.9	776.149	10004.1	11459.1	2141.93	8008.77		0.0103809
LPC(18:0)	LPC	5MM+ QEHF	436451	858941	407703	350604	401407	440307	950785	1.03553e+06	1.13742e+06	144094	1.16704e+06	1.44386e+06	422077	1.08647e+06		0.0295399
LPC(18:1)	LPC	5MM+ QEHF	590956	662144	578639	562134	688232	715759	774240	906968	937346	162146	1.11423e+06	1.22263e+06	626550	922157		0.185774
LPC(18:2)	LPC	5MM+ QEHF	112883	125678	114661	112702	146578	143180	114509	126894	139418	18988.7	166681	221372	120169	133156		0.851997
LPC(18:3)	LPC	5MM+ QEHF	5428.19	17446.7	15207.4	14337.1	27920.8	35244.6	20385.8	20930.8	34409.8	1292.48	50500	64375.6	16327.1	27670.3		0.243728
LPC(19:0)	LPC	5MM+ QEHF	5871.25	5201.66	5618	4575.49	6068.12	5799.7	13976.9	9544.09	14366.1	2807.61	13221.4	16344.1	5708.85	13599.1		0.011722
LPC(19:1)	LPC	5MM+ QEHF	6942.21	7233.5	6538.59	6610.95	7129.71	9257.53	12187.8	15686.5	10824.4	1599.72	19375.9	15159.7	7035.96	13673.7		0.0670326
LPC(19:2)	LPC	5MM+ QEHF	1285.38	1337	1213.25	1273.94	1324	1810.39	2275.36	3215.67	2059.14	0	3430.29	3099.1	1304.69	2687.23		0.0946709
LPC(19:3)	LPC	5MM+ QEHF	291.184	783.304	555.644	474.016	659.088	592.053	980.144	1608.29	2222.61	0	2017.53	3520.1	573.849	1812.91		0.0391023
LPC(20:0)	LPC	5MM+ QEHF	5948.7	6412.17	6686.62	5585.21	7556.74	8522.04	10199	9795.05	11574.8	1448.52	13255.7	14167.2	6549.4	10886.9		0.116002
LPC(20:1)	LPC	5MM+ QEHF	9291.89	17409.7	13242.2	18506.6	22068.3	23386.3	22392.7	31911.7	32508	5138	42814.1	47082.3	17958.2	32209.8		0.07509
LPC(20:2)	LPC	5MM+ QEHF	11275.1	12703.8	11653	10378.2	11861	13628.1	14018.1	16724.5	16096.5	2332.68	21612.8	21071.6	11757	16410.5		0.268902
LPC(20:3)	LPC	5MM+ QEHF	99866.4	93277.1	92725.7	55417.2	81656.5	94099.5	73820	102357	115841	10594.4	117178	157790	93001.4	109099		0.648094
LPC(20:4)	LPC	5MM+ QEHF	370544	417812	375172	199521	267480	287684	258012	341266	325349	57692.7	429545	488505	329114	333308		0.966944
LPC(20:5)	LPC	5MM+ QEHF	10435.6	10681.1	9552.32	4963.71	5247.63	7075.24	27013.7	36550.5	35227.9	6471.18	50597.2	60519.4	8313.78	35889.2		0.00466741
LPC(21:3)	LPC	5MM+ QEHF	1474.7	1015.18	1022.17	1615.66	1180.05	1754.54	1265.42	1342.81	1377.39	245.207	2527.28	3101.56	1327.38	1360.1		0.506258
LPC(22:1)	LPC	5MM+ QEHF	1341.41	1896.7	1271.35	1715.58	2553.92	3000.81	2426.32	3715.03	1684.73	769.279	3634.03	3927.67	1806.14	3030.17		0.247797
LPC(22:4)	LPC	5MM+ QEHF	60008.3	61413.4	55247.8	50364.6	61880	66663.5	12567.2	15269.5	12804.5	2372.11	20536.9	21217.8	60710.8	14037		2.13628e-07
LPC(22:5)	LPC	5MM+ QEHF	79346.7	85163.5	85960.6	54792.6	49167.3	14023.7	126654	158100	153444	2329.02	195869	210366	67069.7	155772		0.0339668
LPC(22:6)	LPC	5MM+ QEHF	81088	95591.9	82450.6	35578.6	45018.1	45351.5	158849	192452	212645	35538	255723	291848	63219.7	202549		0.00739658
LPC(30:0)	LPC	5MM+ QEHF	311.946	0	0	0	597.103	0	4968.77	3698.85	3877.8	679.823	5322.06	7958.59	0	4423.29		0.00142678
LPC(O-14:0)	LPC	5MM+ QEHF	1663.2	2157.57	2587.59	2143.4	2749.77	3773.74	1953.1	2482.7	1922.45	239.937	3230.83	2981.35	2372.58	2217.9		0.490508
LPC(O-16:0)	LPC	5MM+ QEHF	8671.28	9493.82	7580.44	11542.8	13836.6	15696	9343.15	9917.76	9219.64	1608.38	13794.6	15481.4	10518.3	9630.46		0.608304
LPC(O-18:0)	LPC	5MM+ QEHF	2892.75	2229.09	2502.22	3239.85	4547.83	4924.88	3840.32	4058.89	3765.5	238.235	5231.02	5587.3	3066.3	3949.61		0.666888
LPC(O-20:0)	LPC	5MM+ QEHF	4276.89	8337.9	6748.37	5290.41	9129.5	9401.24	5007.82	5704.86	5374.98	707.408	6323.02	7344.83	7543.14	5539.92		0.126495
LPC(O-22:0)	LPC	5MM+ QEHF	6487.88	4522.63	6750.03	6886.62	7891.93	10824	6277.07	10025.3	9386.6	1163.69	11436.1	12353.8	6818.33	9705.96		0.534884
LPC(P-14:0)	LPC	5MM+ QEHF	1111.62	1168.2	1238.59	1531.25	1866.27	1748.97	1452.68	2143.43	1520.38	190.643	1612.62	2521.49	1384.92	1566.5		0.718868
LPC(P-15:0)	LPC	5MM+ QEHF	1821.25	1558.1	1828.87	1702.8	1700.41	3123.19	2535.18	2849.79	2704.98	0	2858.62	4071.2	1762.03	2777.38		0.380769
LPC(P-16:0)	LPC	5MM+ QEHF	15328	16590.3	17718.7	16794.1	22746.8	25636.6	20525.2	22983.7	21850.2	3551.57	27658.5	33258.5	17256.4	22417		0.583538
LPC(P-18:0)	LPC	5MM+ QEHF	6806.68	8894.89	7919.53	8827.62	11930.8	12152.3	10125.1	10417.2	11069.5	1358.56	13573.1	16781	8861.25	10743.4		0.630717
LPC(P-19:0)	LPC	5MM+ QEHF	5049.34	3567.96	2951.97	4143.92	5034.53	4132.19	4991.55	5512.79	4540.75	417.129	5676.26	6627.63	4138.05	5252.17		0.623851
LPC(P-20:0)	LPC	5MM+ QEHF	1338.16	1374.65	491.829	863.5	1851.79	1387.52	1598.51	1304.6	2129.44	0	2242.03	3498.78	1356.41	1863.97		0.284809
LPC(P-21:5)	LPC	5MM+ QEHF	299.346	924.332	695.874	345.022	396.753	629.608	1639.74	1381.25	1481.88	0	2191.7	3515.12	513.181	1560.81		0.0367617
LPE(16:0)	LPE	5MM- QEHF	3417.76	3761.58	3741.47	3960.92	3677.79	5182.21	4661.99	5857.74	5067.53	7121.54	6499.33	6672.51	3751.53	6178.54		0.00152237
LPE(18:0)	LPE	5MM- QEHF	4764.92	5861.95	4856.86	4673.84	4991.07	5996.11	7970.47	9633.68	8449.67	12605.2	11042.6	14106.9	4923.97	10338.1		0.000308612
LPE(18:1)	LPE	5MM- QEHF	5532.76	6708.72	5451.52	5093.84	5885.11	6674.34	7449.13	9199.21	10003	13284	11689.3	13173.5	5708.93	10846.2		0.000561372
LPE(18:2)	LPE	5MM- QEHF	646.235	1174.92	882.344	1013.7	1135.29	930.82	984.868	1095.74	1407.53	1398.47	1177.3	1944.52	972.262	1287.88		0.0432134
LPE(20:3)	LPE	5MM- QEHF	502.025	582.787	503.931	538.061	301.727	346.621	636.164	1025.71	821.587	1397.98	1499.61	1521.36	502.978	1211.85		0.00158887
LPE(20:4)	LPE	5MM- QEHF	5811.23	7754	6514.99	3574.74	4140.19	4180.87	4158.93	4895.75	5419.36	7056.26	5944.04	6489.63	4996.05	5681.7		0.685514
LPE(22:5)	LPE	5MM- QEHF	1693.19	2515.71	2204.77	1328.97	1440.65	1233.35	1922.47	2741.06	2695.86	3916.4	3231.63	4423.02	1566.92	2986.34		0.00754975
LPE(22:6)	LPE	5MM- QEHF	2079.74	2225.44	2009.69	1544.01	1664.23	2529.41	3702.47	4391.12	4749.11	6850.66	6304.29	6464.22	2044.71	5526.7		0.000101673
LPE(O-16:1)	LPE	5MM- QEHF	5236.54	5291.02	4762.86	5219.63	6945.63	7026.32	4836.7	5081.89	5407.27	6523.21	6360.84	7729.11	5263.78	5884.06		0.693251
LPE(O-18:1)	LPE	5MM- QEHF	2799.39	4552.99	3516.06	6785.43	5347.63	4341.37	3049.04	4765.27	3908.36	5754.67	5579.78	6246.9	4447.18	5172.53		0.675515
LPE(O-20:1)	LPE	5MM- QEHF	4108.25	4888.5	4288.91	4495.56	6165.21	7427.03	4323.91	6468.47	4932	7086.49	5362.14	7409.21	4692.03	5915.3		0.362515
LPE(O-22:1)	LPE	5MM- QEHF	1757.59	1868.45	2292.67	2267.39	3236.38	3544.54	2001.42	2641.09	2929.89	3628.32	2576.03	3204.35	2280.03	2785.49		0.393665
LPE(O-22:2)	LPE	5MM- QEHF	318.423	203.963	421.815	0	438.331	464.237	292.31	0	329.797	340.305	354.208	293.39	370.119	311.594		0.674533
LPI(18:0)	LPI	5MM- QEHF	347.622	587.277	415.411	810.464	705.743	703.404	1280.83	1645.23	1553.34	2155.55	2033.62	2101.18	645.341	1839.42		2.32743e-05
LPI(20:4)	LPI	5MM- QEHF	828.507	532.184	459.939	181.341	352.693	257.731	119.931	340.394	328.776	722.823	927.099	947.785	406.316	531.608		0.467063
LPS(18:0)	LPS	5MM- QEHF	796.564	607.733	761.254	563.811	1000.02	831.57	739.009	806.901	989.267	1199.68	1215.54	1537.09	778.909	1094.47		0.0415717
LPS(18:1)	LPS	5MM- QEHF	2617.04	2558.22	3040.05	2457.72	3191.87	3527.3	1284.15	2320.37	1649.52	3038.78	2289.28	2272.42	2828.55	2280.85		0.0314117
MG(20:4)	MG	5MM+ QEHF	492.578	422.76	1225.65	4315.96	4905.88	5119.07	443.027	1241.93	4.60734	393.681	1391.87	1375.91	2770.81	842.477		0.0697797
PA(16:3_2:0)	PA	5MM- QEHF	25181.8	30327.8	30442.8	166417	189508	232729	35930.9	32657.5	31494.3	269454	284813	244243	98430.1	140087		0.578147
PC(16:0_22:6)	PC	5MM+ QEHF	25928.5	30956.9	23867.9	27447.2	33921.8	37338.8	202543	258723	263232	43150.2	290258	301275	29202	260977		0.000536245
PC(18:0_22:5)	PC	5MM+ QEHF	50168.8	40179.4	50083.1	57551.9	63523.1	58483.5	390240	441725	448370	78230.3	556825	646017	53860.4	445047		0.000830595
PC(30:0)	PC	5MM+ QEHF	2892.03	3287.01	1506.2	2631.24	4042.48	4584.33	18528.3	18579.5	27422.6	4762.37	27755.8	34001.1	3089.52	23001		0.00127035
PC(31:0)	PC	5MM+ QEHF	1909	1697.81	2251.38	2292.39	2216.2	2983.88	10207.7	21995.7	13783.7	3450.91	22448.8	27377.3	2233.79	17889.7		0.002908
PC(32:0)	PC	5MM+ QEHF	29658	24958.1	38332.3	38157.7	46476.1	35442.9	293465	343209	335102	57290.2	420679	439949	36800.3	339156		0.000568149
PC(32:1)	PC	5MM+ QEHF	11219.9	11534.6	10300.1	12787.3	13437.1	16520.6	71655.5	92178.6	85167.8	15922	97041.3	115893	12160.9	88673.2		0.00077208
PC(33:0)	PC	5MM+ QEHF	2121.21	1597.33	3406.88	3276.03	3732.9	3098.49	16842.7	26774.7	24297.7	4196.4	31375	16620.2	3187.26	20570.2		0.00146757
PC(33:2)	PC	5MM+ QEHF	0.900771	0.724032	0.605734	0.608239	0.455657	0.331997	2386.94	2534.12	2736.91	0.622557	2415.01	3473.3	0.606987	2474.57		0.000841629
PC(34:0)	PC	5MM+ QEHF	13523.5	14690.1	12571.1	17477.5	12111.1	22784.8	119020	141130	132221	10809.4	153478	173816	14106.8	136675		0.0011159
PC(34:1)	PC	5MM+ QEHF	171869	176356	163595	186185	222169	237407	1.40307e+06	1.65075e+06	1.80365e+06	289258	1.76522e+06	2.04634e+06	181271	1.70798e+06		0.000476186
PC(34:2)	PC	5MM+ QEHF	18944.5	21317.1	17711.7	20018.7	24621.4	38157.3	117585	136329	132799	18498.4	172815	198249	20667.9	134564		0.00193641
PC(34:3)	PC	5MM+ QEHF	346.464	337.294	739.266	437.564	457.185	675.588	2608.6	4049.35	5286.72	330.439	5545.85	7037.35	447.374	4668.03		0.00393592
PC(35:0)	PC	5MM+ QEHF	0	0	0	0	0	456.408	7835.23	8241.03	8446.82	358.901	9121.17	11420.5	0	8343.93		0.000639924
PC(35:1)	PC	5MM+ QEHF	13894.7	14113.6	12656.5	17052	18775.6	21471.8	112234	136535	138192	24150.3	166991	167838	15582.8	137363		0.000580559
PC(35:2)	PC	5MM+ QEHF	2599.53	2944.91	2856.17	3978.17	5368.08	4576.79	21167.4	18435.7	21943.6	4564.93	30560.6	26132.5	3461.54	21555.5		0.000998872
PC(35:3)	PC	5MM+ QEHF	0	0	0	0	0	0	3122.86	5627.38	4266.53	668.859	5866.06	4390.75	0	4328.64		0.000450392
PC(35:4)	PC	5MM+ QEHF	9071.63	9657.77	6766.12	1002.26	1910.59	1717.67	30048.1	18437.4	29925.5	2138.38	10167.1	10841.9	4338.35	14639.6		0.0356976
PC(36:1)	PC	5MM+ QEHF	113321	115061	121030	144343	145556	176992	990628	1.15607e+06	1.16019e+06	224227	1.38867e+06	1.64856e+06	132686	1.15813e+06		0.000672767
PC(36:2)	PC	5MM+ QEHF	42304.7	48561.1	42200.2	54699.9	57482	71475.7	392353	463490	425910	78243.5	540898	546497	51630.5	444700		0.000518161
PC(36:3)	PC	5MM+ QEHF	17013.6	19093.9	16580.8	22161.3	23969	27346.5	140543	165311	171058	30573.9	202674	230633	20627.6	168184		0.000736304
PC(36:4)	PC	5MM+ QEHF	18885.8	13842.4	17785.8	20119.1	27897.2	27469.9	135610	139888	173673	21376.3	176586	213332	19502.4	156780		0.0011126
PC(36:5)	PC	5MM+ QEHF	1491.02	1778.01	978.765	1519.07	1452.01	2355.72	8314.21	10088.5	10577.5	1440.71	10334	13016.9	1505.04	10211.3		0.00113497
PC(37:1)	PC	5MM+ QEHF	3017.33	3237.61	3122.99	3824	3964.53	5098.59	26614.8	33983.6	37601.4	6056.94	32672.5	48606.5	3530.8	33328.1		0.000853665
PC(37:2)	PC	5MM+ QEHF	2107.56	3347.03	1811.63	1776.75	2309.58	3592.1	21691	25605.7	29449.3	4242.32	23675.1	25880.1	2208.57	24640.4		0.000375149
PC(37:3)	PC	5MM+ QEHF	3095.3	2925.64	3457.85	2589.95	3618.92	3970.58	23384.5	30662.8	29786.4	5864.24	32508.8	35756.9	3276.58	30224.6		0.000393767
PC(37:4)	PC	5MM+ QEHF	2202.69	3839.69	2599.33	5648.04	6631.81	3649.23	19270.1	15524.2	14648.1	6390.82	36128.6	43821.7	3744.46	17397.2		0.010245
PC(37:5)	PC	5MM+ QEHF	0.649949	0	0.643277	8.00534	438.156	0	3851.79	5615.25	8646.11	1419.23	6566.11	7409.86	0.646613	6090.68		0.000423865
PC(37:6)	PC	5MM+ QEHF	0	0.0312651	575.654	0	0	0.0645964	2131.57	2614.26	2477.26	0.0673573	2480.75	4138.55	0.0156326	2479		0.00249189
PC(38:1)	PC	5MM+ QEHF	1692.91	0	2590.89	3524.9	3637.89	4181.67	21917.8	31155.9	30501.5	6234.23	34921.4	39279.1	3057.9	30828.7		0.000478976
PC(38:2)	PC	5MM+ QEHF	4232.37	5965.77	5967.22	9150.71	8584.79	11762	60982.8	64137.3	76810	16290.3	82652.4	102449	7276.01	70473.7		0.000531234
PC(38:3)	PC	5MM+ QEHF	40379.8	40283.6	43890.4	42294.6	53368.3	58798.7	321241	396207	404707	74886.8	478799	549515	43092.5	400457		0.000699161
PC(38:4)	PC	5MM+ QEHF	68277.1	54948.8	61993.8	103906	92095.1	93919.2	496876	609428	595113	107106	736692	848810	80186.1	602270		0.000916416
PC(38:5)	PC	5MM+ QEHF	45128.3	42242.2	40551.5	54262.1	56080.3	62810	299428	352530	361226	63878.2	431718	511110	49695.2	356878		0.000984984
PC(38:6)	PC	5MM+ QEHF	601.183	580.272	655.111	642.809	925.726	422.599	4418.32	3273.16	5642.73	1850.26	7723.21	5925.42	621.996	5030.53		0.000637041
PC(39:3)	PC	5MM+ QEHF	0	981.155	0	1739.18	812.772	2507.51	13413.9	18757.9	16415.4	3987.51	19948.6	24407.6	896.963	17586.6		0.00037332
PC(39:4)	PC	5MM+ QEHF	1093.38	1926.96	1630.04	1785.94	2349.19	2679.71	18522.1	24902.4	16900	2332.03	21001.8	25567.7	1856.45	19762		0.000855355
PC(39:5)	PC	5MM+ QEHF	2849.13	3152.39	2791.37	3668.63	5829.01	4985.11	23695.9	25014.3	32533.3	5680.02	29412.3	37221.5	3410.51	27213.3		0.000691671
PC(39:6)	PC	5MM+ QEHF	1291.17	1289.01	1004.71	1619.42	1967.72	2137.3	20331.2	16052.8	23431.8	4049.94	16710.9	17159.3	1455.3	16935.1		0.000279503
PC(40:3)	PC	5MM+ QEHF	868.7	0	0	624.106	0	800.242	7930.42	10385.8	10953.2	1250.26	13002.6	12870.3	312.053	10669.5		0.000544128
PC(40:4)	PC	5MM+ QEHF	5997.2	4604.59	4420.15	5356.87	7832.57	9676.47	42788.6	55429.7	48898.3	8207.51	54017.4	66413.5	5677.03	51457.8		0.000712913
PC(40:6)	PC	5MM+ QEHF	61163.2	70910.5	68587.7	76584.5	78918.3	90638.5	467753	628269	667340	110879	713425	783309	73747.5	647804		0.000650447
PC(40:7)	PC	5MM+ QEHF	3809.46	6754.99	4227.7	3952.18	5530.29	7332.82	33969	37639.3	46063.9	8603.52	57435.6	66125.9	4879	41851.6		0.00132712
PC(41:5)	PC	5MM+ QEHF	1464.62	0	0	628.312	1192.24	1044	9861.97	10558.6	11504	1831.81	12295.3	15879.9	836.158	11031.3		0.000534813
PC(41:6)	PC	5MM+ QEHF	821.474	360.087	454.401	433.558	1733.42	1339.65	11531.5	15627	11586.7	0	19609.9	23914.5	637.937	13606.8		0.00342706
PC(41:7)	PC	5MM+ QEHF	0	0	0	0	0	0	6388.88	4183.3	7707.92	0	4117.09	8374.54	0	5286.09		0.00215288
PC(42:5)	PC	5MM+ QEHF	0	0	411.219	603.272	0	1088.48	8486.33	10111.4	8993.19	1253.14	10172.7	11558.1	205.609	9552.28		0.000324544
PC(O-13:1_22:5)	PC	5MM+ QEHF	0	0	0	0	0	0	3010.68	2152.82	3455.3	461.758	4428.65	4572.65	0	3232.99		0.000735917
PC(O-13:1_22:6)	PC	5MM+ QEHF	0	0	0	0	0	477.397	2353.98	3128.46	3829.81	558.57	3310.65	4677.87	0	3219.56		0.000559312
PC(O-32:0)	PC	5MM+ QEHF	1928.69	1843.97	2288.68	2278.7	2356.45	2690.92	18519.9	25730.3	16491.4	5321.85	28281.5	25862.8	2283.69	22125.1		0.000466985
PC(O-32:1)	PC	5MM+ QEHF	3747.62	1918.98	4668.67	4811.62	5161.9	5811.09	33460.1	43539.2	37638.2	6655.87	43282.9	49111.1	4740.14	40460.6		0.000516938
PC(O-32:2)	PC	5MM+ QEHF	0	0	0	756.649	0	0	6331.54	8183.25	8960.89	922.661	11276.2	8719.85	0	8451.55		0.000534731
PC(O-33:2)	PC	5MM+ QEHF	0	0	0	0	488.481	0	4305.72	4837.92	5355.47	665.958	7125.02	6340.6	0	5096.69		0.000480798
PC(O-34:1)	PC	5MM+ QEHF	7983.22	8238.92	6912.92	9367.2	10546.4	10551.3	53816.1	72352.8	67583.2	12659.3	87758.4	96252.1	8803.06	69968		0.000951756
PC(O-34:2)	PC	5MM+ QEHF	6941.01	6612.87	5441.46	7282.38	8063.73	8785.2	56134.2	70980.5	69266.3	14319.2	75667.8	81371.5	7111.69	70123.4		0.000299802
PC(O-34:3)	PC	5MM+ QEHF	0	0	0	0	384.606	0	5707	7736.31	5027.75	0	7019.95	7944.54	0	6363.47		0.0010519
PC(O-36:3)	PC	5MM+ QEHF	354.087	588.485	0	1201.34	1538.62	1507.7	7905.23	14064.3	14795.3	2797.07	16498.5	17510.3	894.914	14429.8		0.000673395
PC(O-36:4)	PC	5MM+ QEHF	2565.64	1959.09	1663.78	2717.99	4762.11	3817.47	22200.8	23675.5	25702.4	4264.02	24484.6	25291.2	2641.81	24080.1		0.000352602
PC(O-36:5)	PC	5MM+ QEHF	2568.36	1934.92	1768.7	1805.04	3139.52	3952.92	20710.1	22229.5	22244	2315.95	20945.4	28552.1	2251.64	21587.5		0.000908087
PC(O-37:7)	PC	5MM+ QEHF	0	0	0	0	0	0	1521.07	0.0518096	1137.98	0	1689.61	1286.5	0	1212.24		0.0120418
PC(O-38:5)	PC	5MM+ QEHF	2174.38	3195.54	2346.6	3484.85	3191.75	3184	24392.9	31532.9	31356.9	4784.58	32189.8	36134.3	3187.87	31444.9		0.000458101
PC(O-38:6)	PC	5MM+ QEHF	4104.74	3527.94	4880.5	4024.59	5283.39	6862.17	30730.8	42275.6	49000.3	7538.6	53419.7	55927.8	4492.62	45638		0.000840934
PC(O-38:7)	PC	5MM+ QEHF	1653.36	1808.35	2325.34	2382.56	3350.55	2925.74	28086.5	26012.2	22360.8	3800.06	45677.7	50075.7	2353.95	27049.4		0.002847
PC(O-39:10)	PC	5MM+ QEHF	0	0	0	1052.69	1005.49	1146.1	4349.36	5564.95	5409.04	2019.06	11253.3	12227.2	502.744	5486.99		0.00371041
PC(O-39:6)	PC	5MM+ QEHF	0	385.94	0	366.002	0	0	1882	3435.85	3348.91	0	4475.98	6692.72	0	3392.38		0.0065886
PC(O-40:6)	PC	5MM+ QEHF	2034.86	2486	1691.94	2077.47	1918.64	3206.57	16077	14273.1	16620.5	3982.25	20414.8	28931.3	2056.17	16348.7		0.0014503
PC(O-40:7)	PC	5MM+ QEHF	6376.07	4375.65	2364.75	8100.3	5590.83	8375.11	33579	35997.8	40771.3	6803.11	50647.8	48822.3	5983.45	38384.5		0.000952739
PC(O-40:8)	PC	5MM+ QEHF	841.105	1100.68	1127.08	1289.32	1534.18	961.768	9776.83	12286.3	12406.3	1675.26	14770.3	18039.1	1113.88	12346.3		0.00104542
PC(O-42:7)	PC	5MM+ QEHF	802.899	887.465	1658.67	1805.83	1700	1993.25	8068.29	13606.1	11729.4	2453.11	12752.6	12875.5	1679.34	12241		0.000560474
PC(P-11:0_23:0)	PC	5MM+ QEHF	8188.16	8224.73	6868.36	9544.92	10209.9	10546.4	53063.9	78952.6	71586.8	12673.3	90569.5	98951.8	8884.82	75269.7		0.000985678
PC(P-38:6)	PC	5MM+ QEHF	1654.07	1815.52	2327.53	2395.41	3410.62	2918.4	28082.4	31220.4	32687.9	4493.76	45573.8	50007.6	2361.47	31954.1		0.00110231
PE(16:0_20:4)	PE	5MM- QEHF	0	0	0	0	133.625	100.237	1379.15	400.145	0	831.605	1001.32	1195.29	0	916.463		0.00492152
PE(16:0_22:5)	PE	5MM- QEHF	0	0	0	0	111.017	0	3113.78	2160.62	1476.65	2399.4	2151.47	2037.09	0	2156.04		1.47927e-06
PE(18:0_20:4)	PE	5MM- QEHF	729.2	0	95.1367	534.983	730.346	763.641	3458.61	4222.49	5794.12	4891.27	5272.27	5465.72	632.091	5081.77		4.47121e-07
PE(18:1_18:1)	PE	5MM- QEHF	0	0	0	515.455	525.819	597.648	2452.13	2855.71	2265.88	4393.6	3722.64	3067.57	257.727	2961.64		1.0103e-05
PE(20:0_3:0)	PE	5MM- QEHF	853.264	967.505	1073.3	1184.53	1487.38	1282.28	1163.45	1261.69	1854.01	2402.54	1854.81	1792.54	1128.92	1823.27		0.0187432
PE(O-16:1_18:1)	PE	5MM- QEHF	0	0	0	147.05	198.923	324.706	1779.86	1238.24	1161.72	2402.83	2161.28	2445.63	73.5248	1970.57		2.41518e-05
PE(O-16:1_20:4)	PE	5MM- QEHF	0	0	0	165.139	164.891	0	0	0	0	1474.25	1246.52	1538.3	0	623.259		0.0692306
PE(O-16:1_22:5)	PE	5MM- QEHF	0	0	0	382.258	512.535	301.366	0	4133.31	136.418	2855.87	2944.27	3028.27	150.683	2900.07		0.0179286
PE(O-16:1_22:6)	PE	5MM- QEHF	0	0	0	126.339	179.542	0	1275.91	1361.48	1462.89	2039.97	1845.39	2160.13	0	1654.14		1.0106e-06
PI(16:0_16:0)	PI	5MM- QEHF	0	0	0	0	0	0	659.095	736.521	898.395	1008.67	647.428	851.639	0	794.08		8.59557e-08
PI(16:0_18:0)	PI	5MM- QEHF	0	0	0	0	0	0	383.426	652.293	400.099	707.283	584.054	925.96	0	618.173		2.51985e-05
PI(16:0_18:1)	PI	5MM- QEHF	292.442	388.987	206.094	400.455	382.892	528.986	1915.65	3431.18	2952.98	4293.18	5031.89	4393.76	385.94	3862.18		3.25725e-05
PI(16:0_20:4)	PI	5MM- QEHF	171.66	183.091	0	0	209.231	0	1328.85	1071.41	1497.78	2115.72	1794.15	1729.98	85.8302	1613.88		2.43837e-06
PI(18:0_17:1)	PI	5MM- QEHF	0	0	0	0	0	0	606.459	706.791	766.847	1009.29	768.841	916.813	0	767.844		1.01647e-07
PI(18:0_18:1)	PI	5MM- QEHF	215.492	243.861	362.526	697.472	659.451	713.938	4554.34	3512.25	4621.23	5782.76	6098.19	5717.64	510.989	5169.44		6.48109e-07
PI(18:0_20:2)	PI	5MM- QEHF	210.987	274.586	294.326	340.585	275.613	270.273	2567.45	3012.24	2784.26	4108.26	3283.02	4245.04	275.099	3147.63		8.32267e-07
PI(18:0_20:3)	PI	5MM- QEHF	1048.54	822.773	917.054	1249.52	1235.1	1144.64	9269.88	8958.48	9391.94	13899.2	11742.3	13849.8	1096.59	10567.1		8.45709e-07
PI(18:0_20:4)	PI	5MM- QEHF	1508.91	1784.43	1207.41	1661.55	1935.62	2284.34	11906.6	12764.9	11961.8	19245.3	19649.3	20786.7	1722.99	16005.1		9.22415e-06
PI(18:0_21:3)	PI	5MM- QEHF	0	0	0	0	0	0	1355.94	1333.22	1028.06	1384.03	1219.82	1517.53	0	1344.58		3.18024e-09
PI(18:0_22:4)	PI	5MM- QEHF	0	189.894	211.656	0	0	188.364	887.598	1464.1	1029.48	1337.55	1076.01	2086.36	94.1819	1206.78		5.60575e-05
PI(18:0_22:5)	PI	5MM- QEHF	221.785	238.362	338.981	157.325	316.274	339.27	3578.28	3823.53	3240.55	4199.48	4342.29	5686.21	277.318	4011.5		6.28471e-07
PI(18:0_22:6)	PI	5MM- QEHF	0	0	0	0	0	0	923.978	951.073	1002.9	1409.81	1325.19	1426.21	0	1164.04		2.77174e-07
PI(18:1_18:0)	PI	5MM+ QEHF	367.822	0	0	0	597.749	0	3815.99	3986.6	3198.44	372.726	5058.59	5391.69	0	3901.29		0.000846353
PI(18:1_18:1)	PI	5MM- QEHF	146.621	145.273	146.16	177.339	0	387.378	1702.91	2118.4	1840	3240.27	2754.36	2789	146.391	2436.38		5.00313e-06
PI(18:1_20:4)	PI	5MM- QEHF	0	0	0	0	0	228.418	2104.52	2844.3	2090.26	3391.85	2599.92	2625.3	0	2612.61		1.75026e-07
PI(20:3_18:0)	PI	5MM+ QEHF	1747.89	532.959	1007.86	721.012	512.225	1523.1	9836.72	11095.8	11268.3	1251.6	12841.1	15057.3	864.438	11182		0.000808003
PI(34:1)	PI	5MM+ QEHF	0	0	404.063	0	367.087	0	2933	3343.92	4178.13	514.051	4757.56	5864.22	0	3761.02		0.000972564
PI(36:2)	PI	5MM+ QEHF	0	0	0	0	339.297	0	2142.02	2087.56	1939.83	296.646	2970.62	3185.81	0	2114.79		0.000656616
PS(11:0_16:0)	PS	5MM- QEHF	254.662	177.27	0	1289.9	821.878	1014.89	192.514	255.743	154.226	870.495	1196.73	591.891	538.27	423.817		0.86013
PS(16:0_18:1)	PS	5MM- QEHF	0	0	0	0	0	0	164.961	209.33	0	494.026	437.312	813.205	0	323.321		0.0136498
PS(16:0_25:5)	PS	5MM- QEHF	0	0	120.604	355.332	457.292	271.074	7551.81	7420.19	10802.4	4801.39	4474.01	5793.84	195.839	6607.01		4.23628e-05
PS(18:0_26:6)	PS	5MM- QEHF	657.731	0	642.876	1235.36	1648.31	1581.25	12366.8	14251.3	16341.7	15131.3	13009.6	14638.3	946.545	14444.8		1.52608e-09
PS(O-10:0_14:1)	PS	5MM- QEHF	4608.14	5674.05	4920.69	4232.02	5295.48	5387.26	5498.93	6560.3	6055.41	8834.57	6862.52	9056.6	5108.09	6711.41		0.00770261
PS(O-20:0_16:0)	PS	5MM- QEHF	0	0	0	800.626	894.2	639.187	7157.12	8283.74	7481.49	8513	7279.22	8057.67	319.594	7769.58		1.99336e-10
PS(O-21:6_17:3)	PS	5MM- QEHF	3236.45	4789.77	5253.05	4667.58	2945.18	4565.46	5338.39	5447.3	5004.26	7453.76	7042.2	5338.45	4616.52	5392.87		0.0136254
PS(P-8:0_18:4)	PS	5MM- QEHF	30641.8	36355.8	33726.1	14520.2	15543.9	18139.4	62882	74458	78201.4	109567	94010.1	116984	24390.6	86105.7		4.90536e-05
SM(d18:0_19:2)	SM	5MM+ QEHF	0	374.086	352.011	0	0	0	2604.6	3414.73	3448.94	446.1	2659.46	4145.7	0	3037.1		0.000504857
SM(d18:1_18:3)	SM	5MM+ QEHF	6636.13	7700	5151.96	10443.5	9552.64	13594.9	51699.6	56644.2	66602.6	12298	84277.2	82258.1	8626.32	61623.4		0.00094376
SM(d18:1_20:3)	SM	5MM+ QEHF	9748.26	9519.8	9297.21	8425.73	8270.17	9050.56	19513.8	18914.7	20534.3	8854.83	19988.2	28519.1	9173.89	19751		0.00242653
SM(d18:1_26:3)	SM	5MM+ QEHF	2844.2	3113.67	2012.51	3479.44	3120.53	3718.6	27966.8	25944.7	15381.7	1871.56	32263.6	41062.9	3117.1	26955.7		0.00379355
SM(d32:0)	SM	5MM+ QEHF	295.14	0	0	0	0	0	1213.77	2252.66	1854.15	374.735	2564.11	3220.5	0	2053.4		0.00116796
SM(d32:1)	SM	5MM+ QEHF	2757.37	3113.2	2861.86	3248.56	3886.04	5275.42	23846.3	34870.5	34252.2	6128.01	39971.5	41094.4	3180.88	34561.3		0.000620149
SM(d33:1)	SM	5MM+ QEHF	3522.63	3852.12	3653.26	4441.84	4378.24	5054.36	25659.2	24733.4	36346.9	5937.45	35317.2	52141.4	4115.18	30488.2		0.00209472
SM(d34:0)	SM	5MM+ QEHF	4424.24	6600.54	6304.78	6544.19	6342.83	9629.52	54950.2	56649.9	56013.7	9584.51	60775.7	68963.5	6443.51	56331.8		0.000416255
SM(d34:1)	SM	5MM+ QEHF	75404	64709.9	65106.3	97921.5	107852	108662	569716	688177	686767	118674	856517	915813	86662.7	687472		0.000781498
SM(d34:2)	SM	5MM+ QEHF	10781.8	9400.75	11785.6	12399.4	14186.2	15339.2	74467.1	88439	86325.9	18433.3	120455	135481	12092.5	87382.5		0.00115818
SM(d35:1)	SM	5MM+ QEHF	2334.86	2211.52	2347.52	3571.48	4460.86	4303.52	22394.5	32721.2	28510.8	4965.61	32138	39349.9	2959.5	30324.4		0.000752711
SM(d35:2)	SM	5MM+ QEHF	0	383.176	0	0	0	0.00237463	2195.86	2975.5	2826.36	0	4847.32	3756.05	0	2900.93		0.00237767
SM(d36:1)	SM	5MM+ QEHF	25146.3	19737.2	18454.7	31040.9	32920.9	26621.8	227987	260142	234640	44697.6	281926	317812	25884.1	247391		0.000416588
SM(d37:1)	SM	5MM+ QEHF	1261.87	0	1917.83	1456.2	1514.41	2124.13	12749	14868.8	17231.7	1576.14	16831	19281.1	1485.3	15849.9		0.000804569
SM(d38:1)	SM	5MM+ QEHF	15001.2	19606	17681.3	12465	13202.9	14391	75183.3	98545.5	105507	17942.9	118098	121647	14696.1	102026		0.000880786
SM(d38:2)	SM	5MM+ QEHF	4127.93	3921.92	5182.48	3056.9	4417.58	3777.76	30118.7	26312.6	32277.3	4367.33	22164.2	36644.6	4024.93	28215.6		0.00105149
SM(d38:5)	SM	5MM+ QEHF	487.643	0	0	0	403.418	398.082	4550.72	0	0	0	7550.69	7245.54	199.041	2275.36		0.0737184
SM(d39:1)	SM	5MM+ QEHF	4933.6	3899.62	4139.21	5925.48	4630.03	7513.23	39726	44767	45504.2	7620.98	50088.1	70592.7	4781.82	45135.6		0.00108262
SM(d39:2)	SM	5MM+ QEHF	586.842	524.199	432.768	431.881	813.535	1162.33	7757.4	9009.27	9264.51	1628.27	9422.46	9982.55	555.52	9136.89		0.000229391
SM(d40:1)	SM	5MM+ QEHF	38692.6	44248.5	43723.5	55631.7	60694.5	59225.9	365899	421145	411781	74796.7	509299	585608	49940.1	416463		0.000719238
SM(d40:2)	SM	5MM+ QEHF	20.194	20193.7	18935.8	26301	27940.8	17021.9	152582	195681	181622	34863	221051	268251	19564.8	188651		0.000700873
SM(d40:3)	SM	5MM+ QEHF	1772.21	1015.13	1179.52	1457.03	2160.34	2028.36	12882.9	15931	18129.7	2780.28	16548.8	19890.1	1614.62	16239.9		0.000479312
SM(d41:1)	SM	5MM+ QEHF	8949.65	9405.4	7806.5	13235.5	12820.1	13186.4	84219.2	88993.4	91903	15663.7	107363	96043.2	11112.8	90448.2		0.000403474
SM(d41:2)	SM	5MM+ QEHF	11896	10100.6	10588.3	13192.5	13621.2	16929.1	75506.7	90764.8	303.166	17495.1	337.239	134147	12544.3	46500.9		0.104709
SM(d41:3)	SM	5MM+ QEHF	1578.39	899.226	1396.82	693.963	1660.95	1020.74	9368.61	10366.6	14551.3	1385.85	16507.5	18441.5	1208.78	12459		0.0018711
SM(d42:1)	SM	5MM+ QEHF	902.761	24590.3	24479.8	25744.5	20964.8	27450.4	207999	262665	249683	41012.9	304865	346264	24535	256174		0.000602947
SM(d42:2)	SM	5MM+ QEHF	70007	69974.2	67461.8	83743.3	100283	98783.2	566329	671322	698682	114877	834296	948592	76875.1	685002		0.000826639
SM(d42:3)	SM	5MM+ QEHF	20940.6	22034.3	15959.1	22784.2	25881.4	35866.4	137929	169526	172947	29180.5	221796	257922	22409.2	171237		0.00141873
SM(d42:4)	SM	5MM+ QEHF	5724.17	6365.41	7123.77	8070.71	11306.7	10180.6	48990.8	59407.4	58169.7	12517.7	69794.9	75384.5	7597.24	58788.6		0.000532325
SM(d42:5)	SM	5MM+ QEHF	3720.95	2668.28	2616.6	933.558	3224.31	3810.96	15788.1	18410.5	19400.6	4868.42	19113.3	21763.9	2946.29	18761.9		0.000267511
SM(d43:1)	SM	5MM+ QEHF	0	0	443.777	348.653	410.196	749.578	6583.17	6339.06	8783.85	0	9508.88	9571.32	379.424	7683.51		0.00140333
SM(d43:2)	SM	5MM+ QEHF	599.762	1680.26	0	1408.24	1849.07	2321.13	14454.1	16714	19142.8	3943.81	15745.8	16090.4	1544.25	15918.1		0.000146996
SM(d43:3)	SM	5MM+ QEHF	0	0	0	0	0	1284.57	4048.1	5019.39	4029.93	0	4919.73	7075.6	0	4483.92		0.00225225
SM(d44:3)	SM	5MM+ QEHF	0	438.329	0	0	1145.94	1455.94	5447.44	6590.15	5012.42	983.628	8118.99	10750.6	219.164	6018.79		0.00201739
SM(d44:5)	SM	5MM+ QEHF	8607.33	10310.6	10208.2	14085.3	14356.7	14552.6	49855.8	63720.1	73843.5	16212.9	33.8105	77530.4	12198	56787.9		0.023684
SM(d44:6)	SM	5MM+ QEHF	2109.6	2726.66	2502.24	3438.79	3170.03	3389.76	13653.7	17087.6	17494.6	4713.02	19289.7	23084.2	2948.35	17291.1		0.000498625
SM(t34:2)	SM	5MM+ QEHF	0	0	803.232	344.981	277.196	1142.22	4088.33	5937.67	5207.67	1215.33	5673.23	7238.95	311.089	5440.45		0.000429026
SM(t42:1)	SM	5MM+ QEHF	381.518	982.165	0	759.259	0	0	5239.43	5914.27	4984.35	740.56	6778.74	6986.45	190.759	5576.85		0.000529919
SPH(d14:0)	SPH	5MM+ QEHF	23138.5	48761	23663.5	17721.4	56896.3	40565.8	11830	23660.8	44529	20898.3	49909.3	26848.4	32114.7	25254.6		0.546301
SPH(d16:0)	SPH	5MM+ QEHF	22226.5	29966.5	21161.2	20325.7	35360	31702.2	34435.4	31191	34914.6	30739.9	25788.5	22743.9	26096.5	30965.4		0.352047
SPH(d18:2)	SPH	5MM+ QEHF	2651.58	1986.86	2100.95	2475.07	2168.55	2949.04	2624.75	4249.68	4318.58	2433.02	3311.54	3536.65	2321.81	3424.09		0.0166032
SPH(d19:1)	SPH	5MM+ QEHF	8026.71	11463.5	7721.39	233.859	795.87	746.411	11308.1	9254.36	12258.3	201.055	654.94	400.298	4258.63	4954.65		0.789669
SPH(d20:0)	SPH	5MM+ QEHF	1353.31	478.522	2416.18	360430	467605	290259	1127.22	1204.78	1612.72	6528.77	55583.1	199419	146338	4070.75		0.151586
SPH(d20:1)	SPH	5MM+ QEHF	30893.5	56771.9	44212.1	17700.6	22286.9	18078.3	38486.5	42848.6	45920.8	8990.14	10815.3	14282.8	26590.2	26384.7		0.62905
TG(12:0_12:0_14:0)	TG	5MM+ QEHF	10779.4	14495.6	10865.4	16807.7	28635.7	40965.5	15796.4	15698.1	12277.8	13721.4	30598.1	22701.5	15651.7	15747.3		0.736602
TG(12:0_12:0_18:1)	TG	5MM+ QEHF	4946.34	3207.7	3199.32	4004.03	8819.99	14823.8	7004.63	8175.15	4274.46	2584.88	7762.11	6468.56	4475.18	6736.6		0.830484
TG(12:0_14:0_14:0)	TG	5MM+ QEHF	11919.9	9476.66	8384.33	14260.9	15642.3	27672.7	13278.3	10926.7	14024.6	12075.4	16311.1	12291.3	13090.4	12784.8		0.643794
TG(12:0_14:0_16:0)	TG	5MM+ QEHF	12087.9	11438.6	5354.69	12525.3	10141.3	15772.9	8064.57	16638.5	13039.5	11967	11146.3	18212.2	11763.3	12503.3		0.365323
TG(13:0_14:0_16:0)	TG	5MM+ QEHF	7849.58	8464.45	10037.6	8783.52	12254.4	12451.1	12795.2	13918.5	9524.39	9352.28	11759.5	9309.27	9410.57	10641.9		0.345612
TG(14:0_14:0_16:0)	TG	5MM+ QEHF	19432.5	14701.1	18319.2	12281.1	23942.1	17036.7	29732.4	27912.5	16762.9	13249.7	25619.9	23338.9	17677.9	24479.4		0.129293
TG(14:0_15:0_16:0)	TG	5MM+ QEHF	9731.79	16647.6	19139.4	10306.5	22690.5	21958.2	19455.8	20065	19816.6	14973.6	20990	15235.8	17893.5	19636.2		0.523671
TG(14:0_15:0_16:1)	TG	5MM+ QEHF	11223	9854.06	9300.7	11613.3	17013.7	13284.4	27537.2	28549	15276.1	10089.6	13613.3	13575.5	11418.2	14444.7		0.106674
TG(14:0_16:0_14:1)	TG	5MM+ QEHF	10268.2	8516.71	8466.32	9191.63	16595	21646	19067.2	23269.4	12796.2	10696.1	14735.4	7214.02	9729.92	13765.8		0.516956
TG(14:0_16:0_16:0)	TG	5MM+ QEHF	21164.1	27766.1	28353.7	25072.3	26126.5	38205.8	32042.5	29157.2	37655.7	23716.3	37593.7	27241.6	26946.3	30599.8		0.316661
TG(14:0_16:0_16:1)	TG	5MM+ QEHF	19577.1	17608.2	17601.9	18244.3	31361.6	40263.9	50955.4	44686.9	31198.7	19654.3	31411.7	36678.7	18910.7	34045.2		0.0787846
TG(14:0_16:0_18:1)	TG	5MM+ QEHF	23879.7	85.0841	21256.3	17109.3	29590	32497.7	62225.5	70598.3	52484.5	22367.4	56149	53736.2	22568	54942.6		0.00280952
TG(14:0_16:1_16:1)	TG	5MM+ QEHF	11685.7	10941.4	12627.2	8132.41	14378.1	17043.8	31490.3	32362.1	13462.1	11221.4	15832.2	19784.6	12156.4	17808.4		0.0633765
TG(14:0_16:1_18:1)	TG	5MM+ QEHF	20093.3	18286.8	15697.5	18150.6	26816.3	38937.3	58316.8	59763.3	43418.4	16992	46036.9	50829.1	19190.1	48433		0.0103967
TG(14:0_16:1_18:2)	TG	5MM+ QEHF	8192.1	7091.35	9494.58	9079.84	12805.1	15775.6	19355.2	18844.4	13402.9	9038.26	11388.2	11356.4	9287.21	12395.5		0.142057
TG(15:0_14:1_16:1)	TG	5MM+ QEHF	3942.41	4370.63	3682.19	3060.33	5147.87	10153.3	12175.1	13286.4	5185	4723.62	7908.05	5391.05	4156.52	6649.55		0.132777
TG(15:0_16:0_16:0)	TG	5MM+ QEHF	19816.9	18606.5	15229.9	9523.07	23413.7	20729.8	28239.1	23399.9	21342.3	13123	22989.6	16232.4	19211.7	22166		0.338001
TG(15:0_16:0_16:1)	TG	5MM+ QEHF	17280.8	16224.8	17520.2	13530.6	19267.1	29107.4	45606.4	41893.8	26112	7541.52	24954	21965	17400.5	25533		0.162718
TG(15:0_16:0_17:0)	TG	5MM+ QEHF	26712.1	29443	23597.1	29502.9	25837.7	28932.5	36317	32092	30107.9	23182.5	33770.6	35423.6	27822.3	32931.3		0.0673241
TG(15:0_16:0_18:1)	TG	5MM+ QEHF	11382.4	10224.2	9639.82	10979.2	11777.9	22237.3	26845	23836.6	22629.8	11507.7	24651.9	22738.2	11180.8	23287.4		0.0096931
TG(15:0_16:1_16:1)	TG	5MM+ QEHF	11861.6	9888.11	7884.87	9637.46	17616	19128.1	32200.7	28703	15079.6	12064	16836.9	13526.7	10874.9	15958.2		0.104528
TG(15:0_16:1_18:1)	TG	5MM+ QEHF	11570.7	11619.1	11310.4	10292	19920.4	24550.4	30148.6	32350.1	18878.2	12318.7	18844.3	17873.5	11594.9	18861.3		0.116467
TG(15:1_16:1_18:1)	TG	5MM+ QEHF	4739.84	4769.22	3450.27	3716.18	9777.1	10644.8	13545.7	12417.3	6849.33	4178.67	8080.46	8596.28	4754.53	8338.37		0.182793
TG(16:0_14:1_14:1)	TG	5MM+ QEHF	4977.45	3581.93	2487.26	3860.25	5628.49	7166.14	10365.2	9725.3	4470.29	3253.43	6390.24	4419.94	4418.85	5430.26		0.220269
TG(16:0_16:0_17:0)	TG	5MM+ QEHF	11164.8	10961.7	7201.88	9367.66	10408	10897.5	12391.3	671.327	10093.2	8737.64	11294.2	11042	10652.8	10567.6		0.615002
TG(16:0_16:0_18:0)	TG	5MM+ QEHF	11227.8	9671.73	10568.8	9839.9	9838.66	9647.58	8999.77	8394.95	11546.8	9961.24	11263.3	11392.4	9839.28	10612.3		0.83845
TG(16:0_16:0_18:1)	TG	5MM+ QEHF	15086.1	17878.3	8997.65	18086.1	17242.5	26889.4	60923.4	68602.2	59572.5	18142.6	57560	63574.6	17560.4	60248		0.000764337
TG(16:0_16:1_18:1)	TG	5MM+ QEHF	21855.2	17546.9	18997	18869.1	23973.1	30668.7	73557.7	64319.3	66557.7	22964	58875.1	64850.3	20426.1	64584.8		0.000736329
TG(16:0_16:1_20:4)	TG	5MM+ QEHF	1458.78	1751.11	1434.7	1960.92	2197.91	2742.09	12295.8	13043	13433.2	2224.46	15640.3	17899.8	1856.02	13238.1		0.000789018
TG(16:0_17:0_18:1)	TG	5MM+ QEHF	4202.14	3912.22	4174.07	3817.31	5001.89	6550.86	12773.1	12347.3	9039.76	4261.57	10246	5692.92	4188.11	9642.86		0.0132071
TG(16:0_17:1_18:1)	TG	5MM+ QEHF	7003.42	6547.63	4899.21	5298.99	9465.83	13270.9	16426.6	19160.3	15895.1	6324.18	16423.8	18097.5	6775.53	16425.2		0.00731897
TG(16:0_18:0_18:1)	TG	5MM+ QEHF	4965.23	5761.94	5718.01	3987.54	6291.58	8124.46	12406.6	12414.3	10834.2	5540.6	12080.1	11315.8	5739.98	11698		0.00223007
TG(16:0_18:1_18:1)	TG	5MM+ QEHF	13896.5	15847.6	12616	14916.7	20413.6	27493.5	47165.9	47295.4	44782.3	9161.34	55322.1	55044.3	15382.1	47230.7		0.00605184
TG(16:0_18:1_18:2)	TG	5MM+ QEHF	12974.2	12128.4	12962.7	11621.6	18464	34690.7	34169.1	36787.1	40846.9	11449.3	41566.8	46128.8	12968.4	38817		0.0158892
TG(16:0_18:1_22:1)	TG	5MM+ QEHF	2281.51	1416.31	1557.83	2502.15	5808.64	10992	3752.04	4234.18	2616.66	2538.39	10910.6	9068.35	2391.83	3993.11		0.514395
TG(16:0_18:1_22:5)	TG	5MM+ QEHF	474.022	546.673	613.664	1012.86	691.855	1365.93	10496.7	10549.2	11544	1229.11	11419	13740.3	652.76	10984.1		0.000499623
TG(16:0_18:2_20:4)	TG	5MM+ QEHF	3267.17	2477.08	3538.32	4442.55	18236	50722	11735	21177.6	20162.1	6596.25	40655.7	42852.1	3990.43	20669.8		0.331164
TG(16:0_20:4_22:5)	TG	5MM+ QEHF	0	0	0	0	0	0	2245.7	2833.82	2365.69	0	3353.86	3477.33	0	2599.75		0.00098631
TG(16:0_22:1_18:2)	TG	5MM+ QEHF	1444.59	577.217	1038.22	1631.63	4072.12	8981.6	3162.64	2859.32	1806.35	1636.8	8447.93	6405.63	1538.11	3010.98		0.538757
TG(16:1_16:1_18:1)	TG	5MM+ QEHF	11757.1	9986.41	10726.6	11061.3	15360.6	18802	32871.3	33207.5	29520.4	11669.2	33918.6	33800.2	11409.2	33039.4		0.00172139
TG(16:1_16:1_18:2)	TG	5MM+ QEHF	2937.44	2764.8	2012.8	1978.54	4112.21	4859.76	10892.3	5481.48	11135.5	4275.74	11605.4	12179.6	2851.12	11013.9		0.00199261
TG(16:1_17:1_18:2)	TG	5MM+ QEHF	1680.5	988.075	683.214	1261.43	1813.59	2311.07	5487.43	4959.35	3872.78	1619.57	4473.6	5909.52	1470.96	4716.48		0.00141959
TG(16:1_18:1_22:6)	TG	5MM+ QEHF	0	458.109	0	0	564.358	737.663	4354.93	5649.59	5262.24	411.686	6439.7	5756.72	229.055	5455.92		0.000696647
TG(17:0_4:0_16:0)	TG	5MM+ QEHF	8280.4	13001.4	13007.7	521.32	1840.75	2503.52	12228.9	12184.6	13497	1785	2376.84	1682.02	5391.96	7280.72		0.822923
TG(17:1_18:1_18:1)	TG	5MM+ QEHF	1574.35	1836.03	1514.7	1239.17	2304.41	3979.77	5503.75	6087.59	5182.05	1965.62	5805.81	5330.31	1705.19	5417.03		0.00284688
TG(18:0_18:1_18:1)	TG	5MM+ QEHF	4644.31	4392.33	4347.04	3945.58	6580.51	10735.1	10367.2	10804.1	11416.1	4383.37	16509.9	13859.2	4518.32	11110.1		0.0199318
TG(18:0_18:1_18:2)	TG	5MM+ QEHF	10511.5	9151.07	9557.48	10480.1	19571.2	34599.7	21209.6	21371	18385.1	12415.9	29217.9	27258.9	10495.8	21290.3		0.24013
TG(18:0_18:1_20:3)	TG	5MM+ QEHF	901.169	509.802	314.872	981.321	2715.75	5613.06	3844.82	4605.82	3696.42	995.99	7203.93	5812.06	941.245	4225.32		0.0615167
TG(18:0_18:2_18:2)	TG	5MM+ QEHF	7360.24	4399.56	5973.8	6063.06	12339.5	44435.6	13611.2	22600.1	18801.1	9117.9	35871.9	31379	6711.65	20700.6		0.289292
TG(18:1_18:1_20:3)	TG	5MM+ QEHF	273.393	751.852	481.456	884.24	1596.28	3614	5851.91	7059.79	8408.35	417.746	8906.92	6030.43	818.046	6545.11		0.00478476
TG(18:1_18:2_18:2)	TG	5MM+ QEHF	7126.21	4626.8	4820.18	6575.56	23529.7	69350.2	19960.3	22141.2	20082.6	7757.96	37657.7	44726.2	6850.89	21111.9		0.618659
TG(18:1_20:1_22:1)	TG	5MM+ QEHF	1258.53	282.682	557.934	763.094	4151.09	6407.14	1407.48	1288.65	603.397	1331.96	4840.14	5821.96	1010.81	1369.72		0.822209
TG(18:1_22:1_18:2)	TG	5MM+ QEHF	788.998	0	381.186	739.502	2866.5	7239.48	483.657	1510	706.394	605.557	5776.5	3905.22	764.25	1108.2		0.912373
TG(18:1_22:1_22:1)	TG	5MM+ QEHF	4809.25	2010.69	3134.81	4040.96	19650.5	35060.4	3169.62	5902.54	3103.77	6014.66	46993.9	36351	4425.1	5958.6		0.582592
TG(20:0_18:0_16:1)	TG	5MM+ QEHF	3134.64	1834.95	3406.97	2350.57	3244.97	4356.15	4127.64	3434.77	3529.43	3010.33	3147.04	3830.89	3189.81	3482.1		0.274249
TG(22:1_22:1_18:2)	TG	5MM+ QEHF	3303.66	821.658	1211.02	3754.76	11992.3	25310.5	2307.04	3353.66	1247.58	3949.03	34278	20164.7	3529.21	3651.34		0.649525
TG(22:1_22:1_18:3)	TG	5MM+ QEHF	2027.73	0	1145.09	1920.1	5257.6	13430.4	1295.86	2262.29	1224.34	2791.71	18607.1	15265.7	1973.91	2527		0.455724
TG(32:1_22:6)	TG	5MM+ QEHF	375.487	490.147	864.286	1228.86	1637.23	1596.49	7416.8	8506.34	9482.3	1137.06	5252.82	10387.8	1046.57	7961.57		0.00161629
TG(32:2_20:4)	TG	5MM+ QEHF	0	0	469.427	1079.9	568.327	1163.82	4259.46	5416.19	5275.96	0	7796.27	7170.4	518.877	5346.07		0.00313834
TG(33:2_20:4)	TG	5MM+ QEHF	0	0	0	0	0	0	1949.53	1512.19	1518.12	0	2376.87	2288.81	0	1733.83		0.00108749
TG(38:5_22:6)	TG	5MM+ QEHF	0	0	0	0	0	0	0	1323.92	1614.23	0	2178.5	1379.99	0	1351.95		0.0139298
TG(40:6_18:1)	TG	5MM+ QEHF	0	0	480.32	349.035	0	433.08	3872.43	3542.97	4219	296.61	4253.81	4295.3	174.517	4045.71		0.000543585
TG(8:0_12:0_12:0)	TG	5MM+ QEHF	8006.51	8227.8	7704.56	9207.8	16286.5	29470.2	8256.95	9845.03	8796.36	9318.72	16568.6	9122.87	8717.8	9220.8		0.466685
TG(8:0_12:0_14:0)	TG	5MM+ QEHF	13078.1	11712.8	11055.8	11553.7	19005.5	49631.8	13945	13049	11647.1	10702.3	17996.9	19740.1	12395.5	13497		0.464653
TG(8:0_12:0_16:0)	TG	5MM+ QEHF	12814.3	12810.1	12278.1	20329.3	24854.3	51891	20556.6	14939	14489.6	17543.5	26674.3	25084.2	16571.8	19050.1		0.699417
TG(O-13:0_16:0_3:0)	TG	5MM+ QEHF	28085.4	32364.5	26473.1	26383	38295.2	39137.2	31927.6	31622.5	28917.3	21920	46906.1	34690	30224.9	31775		0.835698
TG(O-15:1_18:1_3:0)	TG	5MM+ QEHF	7174.48	8320.39	7287.41	7323.35	11810.4	13152.6	11534.4	13855.5	13087.3	6692.73	13275.4	12603.9	7821.87	12845.6		0.110339
TG(O-17:1_19:0)	TG	5MM+ QEHF	3495	3033.16	3143.49	2722.96	5356.87	5913.55	4508.4	7329.55	4625.81	2156.3	8556.88	6858.48	3319.25	5742.14		0.147318
