# Supplementary material for: FATP2-mediated lipid metabolism enhances chimeric antigen receptor T-cell therapy resistance in B-cell acute lymphoblastic leukemia
Source: Leukemia. 2026 Jun 30;40(8):1763–77. doi: 10.1038/s41375-026-03030-0 (PMC13421331; doi:10.1038/s41375-026-03030-0)
Supplement: Supplementary file 7 — Supplementary Table 5 [file 41375_2026_3030_MOESM7_ESM.xlsx]

## Sheet: Sheet1
Supplementary Table 5: In vivo SLC27A2 targeted amplicon sequencing summary
Sample Code	Mouse Recipient Number	Cage-Tag	Sex	Tumor	Diet	Treatment	Only Insertions	Only Deletions	Only Substitutions	Insertions and Deletions	Insertions and Substitutions	Deletions and Substitutions	Insertions Deletions and Substitutions	Wildtype (%)	Mutant%	Only Insertions	Only Deletions	Only Substitutions	Insertions and Substitutions	Deletions and Substitutions
_001	1	584118-1	M	PDX1	Low Fat	Mock	12512	24146	830	0	49	8	0	24.28	75.72	25.2339	48.6972	1.67393	0.0988222	0.0161342
_002	2	584118-2	M	PDX1	Low Fat	Mock	23141	44410	885	0	117	22	0	19.32	80.68	27.2259	52.2493	1.04122	0.137653	0.0258835
_003	3	584118-3	M	PDX1	Low Fat	CAR	28625	39100	975	0	18	217	0	18.8	81.2	33.718	46.0567	1.14847	0.0212026	0.255609
_004	4	584118-4	M	PDX1	Low Fat	CAR	18984	33886	768	0	72	120	0	24.34	75.66	26.6827	47.628	1.07945	0.101199	0.168664
_005	5	584119-1	F	PDX1	High Fat	Mock	23733	26856	1477	0	199	42	0	29.92	70.08	31.7971	35.9812	1.97886	0.266617	0.0562709
_006	6	584119-2	F	PDX1	High Fat	Mock	27226	32834	1798	0	112	7	0	23.33	76.67	33.6805	40.618	2.22426	0.138552	0.0086595
_007	7	584119-3	F	PDX1	High Fat	CAR	21358	15165	2693	0	17	20	0	41.36	58.64	31.9067	22.655	4.02307	0.0253963	0.029878
_008	8	584119-4	F	PDX1	High Fat	CAR	14123	17264	862	0	13	10	0	43.08	56.92	24.9096	30.4495	1.52036	0.0229289	0.0176376
_009	9	584119-5	F	PDX1	High Fat	CAR	18206	21234	1709	0	58	82	0	25.9	74.1	32.6737	38.108	3.06709	0.104091	0.147163
_010	10	584111-1	F	PDX1	Low Fat	Mock	20725	26723	993	0	15	63	0	36.44	63.56	27.1498	35.0072	1.30083	0.01965	0.0825301
_011	11	584111-2	F	PDX1	Low Fat	Mock	10989	13353	579	0	116	4	0	29.48	70.52	30.947	37.6045	1.63057	0.326677	0.0112647
_012	12	584111-3	F	PDX1	Low Fat	CAR	21980	27146	996	0	106	1003	0	23.95	76.05	32.6283	40.297	1.47851	0.157352	1.48891
_013	13	584111-4	F	PDX1	Low Fat	CAR	25417	27709	547	0	20	54	0	31.07	68.93	32.5971	35.5365	0.701522	0.0256498	0.0692545
_014	14	584111-5	F	PDX1	Low Fat	CAR	33024	29655	965	0	65	118	0	21.64	78.36	40.5434	36.4073	1.18472	0.0798001	0.144868
_015	15	584112-1	M	PDX1	High Fat	Mock	22849	23038	2528	0	126	12	0	26.06	73.94	34.7961	35.0839	3.84982	0.191882	0.0182745
_016	16	584112-2	M	PDX1	High Fat	Mock	23520	22696	1054	0	133	7	0	27.34	72.66	36.0465	34.7836	1.61535	0.203834	0.0107281
_017	17	584112-3	M	PDX1	High Fat	CAR	27921	27197	612	0	37	9	0	30.55	69.45	34.7661	33.8646	0.762037	0.0460709	0.0112064
_018	18	584112-4	M	PDX1	High Fat	CAR	21199	21677	243	0	15	2	0	36.38	63.62	31.2658	31.9708	0.358393	0.0221231	0.00294974
_019	19	584112-5	M	PDX1	High Fat	CAR	28037	25738	2676	0	15	1385	0	24.78	75.22	36.4547	33.4655	3.47943	0.0195036	1.80083
_020	20	584113-1	M	PDX1	Low Fat	Mock	24708	27673	865	0	168	252	0	31.1	68.9	31.7218	35.5284	1.11054	0.21569	0.323534
_021	21	584113-2	M	PDX1	Low Fat	Mock	18229	23740	1202	0	19	16	0	24.44	75.56	31.8794	41.5173	2.1021	0.0332278	0.0279813
_022	22	584113-3	M	PDX1	Low Fat	CAR	18183	21568	1109	0	12	402	0	28.11	71.89	31.6707	37.5666	1.93163	0.0209013	0.700193
_023	23	584113-4	M	PDX1	Low Fat	CAR	22124	23206	507	0	5	342	0	26.5	73.5	35.2095	36.9314	0.80687	0.0079573	0.544279
_024	24	584113-5	M	PDX1	Low Fat	CAR	24790	21068	272	0	16	1	0	33.15	66.85	35.9116	30.5198	0.394028	0.0231781	0.00144863
_025	25	584122-1	F	PDX1	High Fat	Mock	17940	24210	972	0	93	11	0	28.9	71.1	29.5085	39.8217	1.59879	0.15297	0.0180933
_026	26	584122-2	F	PDX1	High Fat	Mock	24166	26576	1857	0	85	8	0	25.58	74.42	34.1311	37.5348	2.62275	0.12005	0.0112989
_027	27	584122-3	F	PDX1	High Fat	CAR	33447	25699	1151	0	35	717	0	30.24	69.76	38.2195	29.366	1.31523	0.0399941	0.819308
_028	28	584122-4	F	PDX1	High Fat	CAR	22196	22300	1703	0	11	236	0	34.33	65.67	31.3829	31.53	2.40787	0.0155529	0.33368
_029	29	584122-5	F	PDX1	High Fat	CAR	17455	23116	318	0	18	5	0	35.32	64.68	27.5956	36.5453	0.502743	0.0284572	0.00790477
_35	35	584115-1	M	PDX2	High Fat	Mock	49647	6363	340	0	510	154	0	10.79	89.21	77.6828	9.95621	0.531999	0.797999	0.240964
_36	36	584115-2	M	PDX2	High Fat	Mock	55264	6637	218	0	680	2	0	10.22	89.78	79.0051	9.48822	0.311652	0.972125	0.00285919
_37	37	584115-3	M	PDX2	High Fat	CAR	60225	8472	449	0	391	13	0	11.11	88.89	76.972	10.8278	0.573855	0.499727	0.016615
_38	38	584115-4	M	PDX2	High Fat	CAR	44154	10795	785	0	276	606	0	11.49	88.51	69.0277	16.8762	1.22722	0.431482	0.947383
_39	39	584115-5	M	PDX2	High Fat	CAR	45208	10468	259	0	897	4	0	11.64	88.36	70.2825	16.2741	0.402654	1.39452	0.00621859
_45	45	584121-1	F	PDX2	High Fat	Mock	70864	12146	276	0	790	49	0	7.29	92.71	78.0957	13.3855	0.304166	0.87062	0.0540005
_46	46	584121-2	F	PDX2	High Fat	Mock	65184	14172	573	0	664	122	0	5.86	94.14	76.0258	16.5292	0.668305	0.77444	0.142292
_47	47	584121-3	F	PDX2	High Fat	CAR	63700	12010	464	0	240	161	0	13.27	86.73	72.1476	13.6027	0.525533	0.271828	0.182351
_48	48	584121-4	F	PDX2	High Fat	CAR	58936	6824	32	0	271	2	0	9.39	90.61	80.8324	9.35931	0.0438889	0.371684	0.00274306
_49	49	584121-5	F	PDX2	High Fat	CAR	65735	6409	63	0	753	19	0	7.41	92.59	83.3994	8.13123	0.0799294	0.955347	0.0241057
_55	55	584123-1	M	PDX2	High Fat	Mock	47958	12879	201	0	269	131	0	10.98	89.02	69.4883	18.6609	0.291237	0.389765	0.189811
_56	56	584123-2	M	PDX2	High Fat	Mock	51311	8562	178	0	105	34	0	14.47	85.53	72.9129	12.1666	0.252938	0.149205	0.048314
_57	57	584123-3	M	PDX2	High Fat	CAR	39991	9011	83	0	246	10	0	13.24	86.76	70.3192	15.8447	0.145945	0.43256	0.0175838
