# Supplementary material for: FATP2-mediated lipid metabolism enhances chimeric antigen receptor T-cell therapy resistance in B-cell acute lymphoblastic leukemia
Source: Leukemia. 2026 Jun 30;40(8):1763–77. doi: 10.1038/s41375-026-03030-0 (PMC13421331; doi:10.1038/s41375-026-03030-0)
Supplement: Supplementary file 8 — Supplementary Table 6 [file 41375_2026_3030_MOESM8_ESM.xlsx]

## Sheet: Cell Lipidomics
Supplementary Table 6. Global Lipodomic Analysis of Mock and CAR-T treated B-ALL: 72-hour co-culture, 1:25 E:T ratio, sorted GFP+ B-ALL
			T Cell Treatment:	Mock	Mock	Mock	CAR (Don34)	CAR (Don34)	CAR (Don34)	CAR (Don50)	Don50	Don50	Mock	Mock	Mock	CAR (Don34)	CAR (Don34)	CAR (Don34)	CAR (Don50)	Don50	Don50	Mock	Mock	Mock	CAR (Don34)	CAR (Don34)	CAR (Don34)	CAR (Don50)	Don50	Don50	Mock	Mock	Mock	CAR (Don34)	CAR (Don34)	CAR (Don34)	CAR (Don50)	Don50	Don50
			Genotype:	A: TP53-wt;SLC27A2-wt	A: TP53-wt;SLC27A2-wt	A: TP53-wt;SLC27A2-wt	A: TP53-wt;SLC27A2-wt	A: TP53-wt;SLC27A2-wt	A: TP53-wt;SLC27A2-wt	A: TP53-wt;SLC27A2-wt	A: TP53-wt;SLC27A2-wt	A: TP53-wt;SLC27A2-wt	B: TP53-wt;SLC27A2-mut	B: TP53-wt;SLC27A2-mut	B: TP53-wt;SLC27A2-mut	B: TP53-wt;SLC27A2-mut	B: TP53-wt;SLC27A2-mut	B: TP53-wt;SLC27A2-mut	B: TP53-wt;SLC27A2-mut	B: TP53-wt;SLC27A2-mut	B: TP53-wt;SLC27A2-mut	C: TP53-mut; SLC27A2-wt	C: TP53-mut; SLC27A2-wt	C: TP53-mut; SLC27A2-wt	C: TP53-mut; SLC27A2-wt	C: TP53-mut; SLC27A2-wt	C: TP53-mut; SLC27A2-wt	C: TP53-mut; SLC27A2-wt	C: TP53-mut; SLC27A2-wt	C: TP53-mut; SLC27A2-wt	D: TP53-mut; SLC27A2-mut	D: TP53-mut; SLC27A2-mut	D: TP53-mut; SLC27A2-mut	D: TP53-mut; SLC27A2-mut	D: TP53-mut; SLC27A2-mut	D: TP53-mut; SLC27A2-mut	D: TP53-mut; SLC27A2-mut	D: TP53-mut; SLC27A2-mut	D: TP53-mut; SLC27A2-mut
			Replicate:	1	2	3	1	2	3	4	5	6	1	2	3	1	2	3	4	5	6	1	2	3	1	2	3	4	5	6	1	2	3	1	2	3	4	5	6
N	LipidGroup	Class	Polarity	AG-87-C-1	AG-87-C-13	AG-87-C-25	AG-87-C-2	AG-87-C-14	AG-87-C-26	AG-87-C-3	AG-87-C-15	AG-87-C-27	AG-87-C-4	AG-87-C-16	AG-87-C-28	AG-87-C-5	AG-87-C-17	AG-87-C-29	AG-87-C-6	AG-87-C-18	AG-87-C-30	AG-87-C-7	AG-87-C-19	AG-87-C-31	AG-87-C-8	AG-87-C-20	AG-87-C-32	AG-87-C-9	AG-87-C-21	AG-87-C-33	AG-87-C-10	AG-87-C-22	AG-87-C-34	AG-87-C-11	AG-87-C-23	AG-87-C-35	AG-87-C-12	AG-87-C-24	AG-87-C-36
1	AcCa(3:0)	AcCa	5MM+ QE1	162799	183067	215664	28195.8	29252.1	20780.9	13810.9	13105	6614.49	87499.1	86063.6	123491	23231.6	20830.1	16582	9216.94	9397.09	6584.46	110436	85759.7	71943.1	35823.4	54333.2	43605.5	53032.6	45429.1	29732.6	72503.3	83831.4	102943	61218.1	33625.7	48716	23634.9	20616.8	25430.6
2	AcCa(14:1)	AcCa	5MM+ QE1	30201.9	38299.9	35397	5639.16	5074.79	3842.41	2786.71	2951.89	2437.16	27487.7	22940.5	32433.5	7592.28	7614.99	6389.67	4269.72	3881.23	2808.52	27411.5	25807.4	22031.5	12254.4	12027.6	11053.5	17070	11482.5	9899.93	24136.1	23344.2	30760.9	19848.9	11797.9	15653.3	7202.68	5350.04	7157.72
3	AcCa(21:3)	AcCa	5MM+ QE1	220208	231913	213636	227874	196960	174924	186033	186997	204246	228980	218985	214074	229812	223413	206598	211743	188051	246796	196488	187257	303334	232271	208066	240500	196226	217714	210001	245938	232362	217152	244910	182028	194489	165919	154885	160351
4	AcCa(4:0)	AcCa	5MM+ QE1	137950	139221	173602	67945.7	71731.4	54052.2	36453	35802.5	15200.6	138617	116053	172427	68227.5	72422.7	53377.7	24296.5	24144.6	30289.1	144178	130073	102791	77739.1	100310	77724.7	128505	119890	86995.2	66563.4	80841	92847.6	115854	56741.3	86928.8	57617.8	43733.5	58194.9
5	AcCa(22:3)	AcCa	5MM+ QE1	2.04495e+06	1.3004e+06	1.8053e+06	1.66874e+06	1.52591e+06	1.73442e+06	1.66794e+06	903543	1.69569e+06	1.86884e+06	807974	1.90827e+06	1.58808e+06	969889	1.64099e+06	1.06904e+06	1.68665e+06	948771	1.76297e+06	829206	2.07585e+06	1.73343e+06	1.75104e+06	1.04869e+06	1.80194e+06	1.50823e+06	957153	1.91658e+06	1.7985e+06	1.83148e+06	1.01992e+06	1.67977e+06	932767	1.50408e+06	903380	1.72412e+06
6	AcCa(23:3)	AcCa	5MM+ QE1	293647	348151	244116	215162	187156	266066	237804	227227	248373	270502	242146	234560	238824	269810	94966.8	305025	191771	245324	234283	257189	332723	261364	227632	257080	251234	235092	233180	307617	246163	279751	258733	267150	233239	235118	222500	223891
7	AcCa(25:3)	AcCa	5MM+ QE1	76684.7	97858.9	61423.8	107492	54585.1	84737.1	67553.8	111619	44389.3	106196	68308.7	89589.9	103029	97069.1	100527	85035.9	80714.1	50404.9	64120.2	92776.4	141709	64690.3	96725	97974.5	71273.7	95567.2	88029.4	55171.4	89800.5	74908.1	65448.9	70640.6	90572.8	64586.9	65265.1	82072.6
8	AcCa(27:3)	AcCa	5MM+ QE1	30127.7	38325	26199.2	27734.3	30226.7	31911.6	30562.9	20994.5	40404.7	26703	28890.1	25051.6	23711.7	28225.9	27949.1	40374.3	31383.6	27608.6	27280	23780.3	42717.1	27261.3	24058.8	24567.6	28327.7	30067.2	27105.2	26560.8	30606	28148.3	25597.4	25609.7	26535.9	25908.3	29572.5	28887.9
9	AcCa(16:1)	AcCa	5MM+ QE1	22497.1	30713.4	29367.9	10514.8	9839.2	8688.86	7613.33	6018.64	4726.81	19444.4	21546.3	24786.1	12878.8	14394.7	10579	7815.41	6734.39	6576	25478.7	21258.6	24636.4	17376.8	16061.4	18162.4	23416	16686.6	16070.2	20801.8	19939.8	24607.6	28825.5	19447.1	24713.3	11210.1	9750.07	13173.6
10	AcCa(16:0)	AcCa	5MM+ QE1	103298	126780	124181	54639.4	59109.4	54955.3	43108.6	44690.5	32889.8	97984.9	86628.9	102140	76624	89632.5	69395.7	45919	42929.1	46593.9	91624.7	85386.4	97177.6	62291.4	69301.5	76610.1	84618.9	72738.5	71866.1	69922.3	74282.3	90286	114034	75024.8	104743	55082.2	51453.3	62783.7
11	AcCa(2:0)	AcCa	5MM+ QE1	141401	156088	186043	42918.7	40728.9	30084.7	28995.7	33625.2	19296.3	78851.9	89099.1	127770	34061.1	37971.5	27999.3	15890.5	17031.5	21868.3	82126.5	74983	52490.9	39281.7	55312.1	38036.7	57340.1	46811.7	33923.5	70515.1	67401.9	85633.1	71057.5	40813.8	52925.6	35813.4	29840.6	35533.8
12	AcCa(18:0)	AcCa	5MM+ QE1	12582.5	14751.6	14509.1	10514.4	9346.49	10638.8	7187.99	7762.88	8312.75	10232.9	12420.9	12606.1	13553.9	16542.6	14021.5	12320.9	9047.99	9870.39	9083.12	8306.55	10941.7	11162.5	9536.45	10894.4	11380.2	7791.37	10394.1	9079.96	9629.66	11191.4	15754	12246.5	15375.9	12103.2	11996.8	11427.2
13	AcCa(20:1)	AcCa	5MM+ QE1	9689.05	10806.9	11089.9	5916.25	6663.78	5315.96	5274.99	5784.19	4789.6	7299	8417.73	6196.92	7504.93	8072.24	7534.05	6959.47	4788.56	5616.3	6545.29	6607.32	5741.58	4772.19	5573.02	4734.07	7494.98	5878.93	4694.08	5622.95	4453.4	7433.72	12965	6764.2	9713.4	8538.26	5745.94	5807.76
14	AcCa(18:1)	AcCa	5MM+ QE1	92480.9	119414	133582	46399	46194	45339.6	37339.3	32397.4	26847.4	64730.7	76519.6	96667.2	62928.8	65068.2	59140.6	40574.9	36991.7	34494.4	81653.7	64525.6	78968.6	52544.6	58971.9	58064.5	71022	61074.3	64631	63374.9	60829.9	89238.6	83599.8	66180	78815.6	44402.1	37109.6	53448.5
15	AcCa(20:4)	AcCa	5MM+ QE1	9197.1	13572.9	12772.8	1413.87	1396.4	1081.72	1296.78	1685.08	1150.91	4498.33	5325.67	7138.72	2191.83	2535.19	1705.48	1229.73	1027.16	1816.02	7538.01	5849.81	7509.03	2982.72	2963.6	3032.66	2801.39	2759.43	2764.75	4194	4203.47	5767.83	2704.66	1666.05	2409.83	1304.82	1079.09	1405.51
16	AcCa(24:3)	AcCa	5MM+ QE1	249427	352493	282669	274095	241587	290325	382036	276760	233030	261362	294728	269774	276510	281034	238543	297385	243175	259052	249423	227701	367608	261281	230479	271823	285110	238222	251327	246194	242665	271331	274314	223821	264823	314972	244313	276941
17	AcCa(12:0)	AcCa	5MM+ QE1	6537.16	8020.8	8124.51	1803.75	1729.07	1348.95	976.051	735.579	726.611	6927.48	5092.87	6895.62	1795.59	1906.53	1635.8	1314.75	1020.38	576.857	4938.18	4634.54	4065.9	2437.2	2083.26	2222.29	2642.93	2115.01	2138.4	3385.34	3188.05	3950.57	2944.76	1547.23	1919.68	1354.91	925.555	1142.27
18	AcCa(18:2)	AcCa	5MM+ QE1	6115.88	7853.26	7999.06	1715.98	2276.21	3.47374	1191.84	1508.1	894.967	4397.23	4917.84	5544.59	2034.04	3064.03	2668.02	1609.04	1226.83	1698.65	5565.94	4445.2	17.3736	3259.38	3080.37	3627.72	4540.39	4235.58	3537.31	3940.03	4251.03	5057.21	4938.35	2792.48	4193	1797.69	1995.51	2107.81
19	AcCa(20:3)	AcCa	5MM+ QE1	91210.2	102303	81953.9	80122.9	79445.3	80861.5	79161.9	74512.2	84400.2	82522.8	75669.1	89680.9	78433.9	79293	83879.2	88281.1	73992.3	86372.6	87591.2	70465.6	98353.9	88817.4	73823.2	82099.9	85308	75172.6	77249.9	79653	77813.4	81973.7	81955.5	76274.1	74617.8	76563	77017.1	77856.8
20	AcCa(22:6)	AcCa	5MM+ QE1	3747.76	5418.06	20302.4	520.412	551.231	454.312	475.863	402.025	311.373	1503.31	1736.11	2118.22	531.828	626.422	547.576	202.975	239.36	393.817	2587.59	2216.26	2807.5	2108.88	1449.68	914.518	1196.19	1143.77	1022.4	1394.66	1.02399	1990.62	827.147	1103.56	939.473	443.78	509.267	542.493
21	AcCa(22:4)	AcCa	5MM+ QE1	7123.24	11972.8	10079.5	1558.05	1632.87	1731.35	1407.78	1415.2	1153.36	3448.07	4185.67	5397.25	2542.73	2993.68	2531.19	1562.99	1600.92	1648.53	5750.78	4406.07	6283.23	2366.35	2875.73	2596.52	2870.06	2747.43	2553.54	2143.38	2934.59	4188.38	1949.37	1562.99	2030.58	1053.9	1153.6	1259.43
22	AcylCoA(18:1)	AcylCoA	5MM+ QE1	7865.34	7433.33	6975.03	3803.9	3307	2826.24	2314.83	2014.51	1498.34	4751.63	3116.09	5924.53	3159.78	2986.56	2897.9	1780.1	1903.34	1983.85	5480.74	6498.19	4687.77	5102.63	4216.5	4107.36	4570.34	5541.59	4748.9	5817.12	5507.51	5271.28	6327.23	2967.08	5324.34	4203.86	4049.24	3289.72
23	AcylCoA(16:0)	AcylCoA	5MM+ QE1	5441.17	5412.62	5076.52	2371.11	2642.6	2262.97	1111.63	1063.47	668.018	3159.21	1900.71	4536.68	1547.18	1934.77	1794	1001.32	869.792	1314.71	3794.55	4142.48	3197.16	3335.63	3203.82	2283.45	2999.07	2841.4	3213.64	3993.33	3336.31	3392.65	4519.93	1660.5	3340.23	2562.18	2144.19	2049.99
24	Cer(d18:1_16:0)	Cer	5MM+ QE1	232201	246510	223388	109688	101036	101889	135090	123479	99161.9	166218	175958	225570	136673	106665	97155.4	105647	105342	149461	124388	86797.1	129188	81548.6	71060.3	71480.6	69250.1	58341.9	62326.7	141253	149810	148749	104020	71320.6	83866.4	52828.4	79996.7	66975.8
25	Cer(d18:2_16:0)	Cer	5MM+ QE1	15052.6	16329.9	14702.7	5156.21	6609.31	5573.65	5728.64	6066.39	5130.27	11650.9	13416.4	13640.7	6601.61	6566.92	6466.25	6093.33	5613.97	5105.29	7759.55	5035.36	8974.38	4571.27	4344.23	4931.51	4197.2	3788.78	3550.02	9567.03	9078.66	10680.1	6926.07	5674.57	6064.72	4029.34	5408.65	5151.34
26	Cer(d18:0_16:0)	Cer	5MM+ QE1	13609.6	15456	16627.4	26396.9	20015.1	21625.3	10292.8	8323.61	6618.55	10830.1	10394.1	16878.5	28989.9	18365.3	19246.9	8932.65	10474.4	10541.6	32664.9	20744.9	27351.8	52473.9	38981.8	36502.9	45771.3	44539.8	41932.2	21803.5	17283.4	17639.6	39057.6	28180.6	39332.3	28884.8	46387.2	42230.1
27	Cer(d16:0_18:0)	Cer	5MM+ QE1	9937	13408	9434.63	10060.5	8883.13	11346.1	9294.92	9790.67	9749.61	9564.07	8172.04	10562.9	9701.84	9569.58	10333.4	10264.3	10022.1	8139.57	11331.3	9376.29	12751.5	11890.6	9089.83	10304.1	12550.1	10075	11073.7	8858.32	11997	11310.5	9418	8079.19	9924.36	8756.57	10258.7	10719.1
28	Cer(d18:1_24:1)	Cer	5MM+ QE1	60710.5	63959.2	59372.7	32848.1	27789.5	32963.5	58561.5	68244.1	30922.6	35539.6	42996.8	48546.3	52002.8	31590.2	33832.6	29769.4	42366.7	70039.2	29134.7	18059.9	20642.1	19008.4	15142.1	18104.1	17844.9	17919.3	13833.5	33313.3	31179	33806.6	32501.7	11508.9	23043.5	11728.8	17543.7	14217.4
29	Cer(d18:2_24:1)	Cer	5MM+ QE1	14942.4	15225.7	14599.6	5654.98	5558.89	6047.82	7844.26	7259.14	5478.14	10454.6	10642.9	14088.2	6385.64	5530.11	6271.05	4241.66	6149.53	7095.96	7318.83	5556.89	6907.43	4100.3	3764.42	4669.49	4960.25	3693.89	3592.34	9166.23	7410.51	11375.3	8265.3	3933.76	5926.06	3748.07	5068.2	4207.78
30	Cer(m18:0_24:1)	Cer	5MM+ QE1	2898.44	2883.26	3174.31	2461.22	2173.07	2223.63	1473.2	1156.21	641.007	2075.9	2163.77	2958.45	2573.99	1853.64	1937.64	1146.38	1014.6	1886.56	3186.87	2423.56	2269.3	4120.07	3557.62	3529.8	3668.37	3901.91	2503.12	3217.45	3083.99	3252.13	5325.89	2917.99	4865.09	3547.37	4195.27	4480.63
31	Cer(d18:2_22:0)	Cer	5MM+ QE1	7316.88	7996.63	8272.91	3456.47	2190.54	3843.72	3641.93	3580.48	2281.22	5959.46	5423.56	7841.35	3623.88	2486.2	3120.61	1001.63	3039.71	3283.09	4377.75	2326.51	2914.46	2340.47	1565.39	2464.88	2140.55	1617.12	0.579575	4863.8	4131.28	6102.24	4502.75	2549.43	3454.03	1924.84	2987.97	2670.92
32	Cer(d18:1_24:0)	Cer	5MM+ QE1	23815.8	5189.16	20722.4	19265.3	15484.4	16949	11543.5	13187.3	6916.38	6396.48	10015.8	17092.9	14147.2	10335.8	13313.5	1105.78	8490.91	10315.9	15140.8	9632.32	8073.51	18867.5	12329.8	10471.6	15160.8	17011.9	13629.3	13934	10652.3	14858.4	19518	6889.63	12727.3	7972.89	15699.2	12394.3
33	Cer(d16:0_16:0)	Cer	5MM+ QE1	8745.39	11107.1	10780.6	8897.47	7796.68	10475.7	8879.86	8870.6	7438.19	10067	9462.36	10255.2	7001.89	8184.91	9868.49	8696.76	8565.84	9391.49	8603.56	8842.93	10831.8	10758.7	8997.67	10662.2	8359.05	8534.37	10075.1	9217.17	9188.06	8397.82	9223.18	8436.69	8707.26	8358.72	8965.07	7205
34	Cer(d14:0_16:0)	Cer	5MM+ QE1	1301.3	2556.27	1309.02	1833.27	1385.37	2050.79	2545.71	2765.94	2446.89	1679.57	1397.35	1642.36	1784.6	2286.78	1598.27	2020.44	2420.9	2539.11	2356.66	1073.61	3313.07	1170.77	1383.04	1083.88	1541.32	2050.79	1815.7	1870.76	1983.04	1132.98	1929.14	2134.11	1130.03	1569.37	1978.72	1560.6
35	Cer(d18:0_18:0)	Cer	5MM+ QE1	4506.6	5368.92	4939.28	5402.33	4847.33	4580.01	4611.58	4146	4977.93	4546.71	5589.68	3071.97	4684.03	5596.33	4351.97	3987.49	4091.11	4701.68	5866.07	4497.49	5903.74	5636.77	22.4645	5572.68	4366.79	4810.39	4585.93	4947.93	5293.23	4601.87	5891.74	4706.01	5171.66	4552.15	4911.32	5234.33
36	CerP(d25:0)	CerP	5MM- QE1	25783	14547.6	22326.6	12261.5	16097.6	9705.71	11829.4	9933.36	9043.78	16394	15422.3	16446.1	17304.4	12158.8	13502.1	12865.9	8460.48	15815.2	19936.8	10723.1	10200.2	10125.9	8486.95	12592.3	17292.6	13930.2	10054	15554.7	15159.1	15994.2	12044.6	14644.3	20121.6	11945.2	22047.6	11787.9
37	Ch	Ch	5MM+ QE1	1927.65	2956.92	2593.04	1910.76	1886.02	2092.45	1668.35	1597.66	1407.43	1316.78	1805.32	1805.18	1803.05	1961.95	2103.03	1920.57	1400.63	1602.13	1965.54	2317.36	2352.52	1917.88	1212.31	1487.71	1892.83	1558.55	1252.12	1669.02	2042.36	2012.47	1733.93	1820.57	1563.09	1691.2	1939.17	1621.12
38	CL(16:1_18:1_18:1_18:2)	CL	5MM- QE1	9675.58	12150.6	25075	5645.66	3952.31	2806.6	2692.78	4056.89	0	2043.8	3894.33	19386.2	3803.27	1155.76	2979.7	135.883	458.541	4178.48	7291.07	3765.07	811.77	13518.7	8279.26	7086.64	4615.31	8724.65	2472.64	4244.39	2725.08	13593.6	12925.7	493.665	8375.85	748.475	2671.42	2704
39	DG(O-17:0)	DG	5MM+ QE1	10976.2	13523.3	10780.8	13485.1	10464.5	10031.4	12152.9	9277.54	8099.28	11340.6	8894.66	11818.7	11704.7	9584.45	11844.7	12669.6	10755.8	13478.9	11220.7	11103.3	9791.63	13042.4	8477.49	9615.13	10303.9	9250.9	9705.52	9564.22	9357.43	9950.07	9896.64	7460.92	10106.4	8521.34	10327	9831.78
40	DG(O-18:0)	DG	5MM+ QE1	67518.8	54680.7	61468.6	21918.5	32930.6	32544.2	26219.1	42566.4	36045.7	43771.5	50808.9	22484.6	86989.1	41405.6	39741.1	40574.7	88743.9	3.89764e+06	40105.8	61980.8	3.24907e+06	68398.2	59940.2	3.2185e+06	3.7066e+06	26960.6	58731.3	31887.2	43550.8	16671.7	53097.5	31985.5	61062.8	30672	61435.9	66623
41	DG(3:0_16:0)	DG	5MM+ QE1	87823	112921	106303	103074	91366.4	92799.7	107589	105676	86851.3	93475.9	91458.2	92569.7	89887.3	77106.7	111982	101656	86996.5	118050	106566	87344.1	106863	114004	88481.2	83167.4	114788	76223.5	78596.7	87573.1	85185.1	91282.9	94425.1	74811	97498	73369.8	92123.1	56411.8
42	DG(3:0_18:0)	DG	5MM+ QE1	64389.8	81457.2	74098.4	87711	73786	78571.6	93339.3	80563.2	68059.9	86962.5	74865.8	83100.3	63232.7	65405.9	94465.1	97325.1	68004.8	97109.9	89071.7	58743.8	69371.5	89665.3	68679.4	74705.4	83118.3	65847.5	48441	69892.5	69756.5	65599	58850.2	66693.8	62733.5	53460.8	75016.5	51003.3
43	DG(14:0_16:0)	DG	5MM+ QE1	48524.1	55345.4	40530	42885.6	36744.5	32286.8	36063.7	31331.6	25570.2	40345.6	39481.3	40937.8	36334.6	32004.7	40765.5	21347.5	29615.5	35556.7	50659.7	35375.2	33605	43942.7	35983.6	42812.3	47367.6	38715.5	33719.7	41131.8	33959.4	38999.5	46579.8	27862.9	39823.7	25535.1	37083	33445.3
44	DG(16:0_16:1)	DG	5MM+ QE1	103647	111036	114710	92622.9	91515.4	89313.1	79296	69278.3	64033	95211	94398	103119	105759	100648	99329.8	63276.5	72332.5	86276.6	132479	103631	122122	125653	119613	139915	128013	108915	103824	102675	85273	96305.1	121063	84464.1	100256	87099.7	98468.1	93135.8
45	DG(16:0_18:1)	DG	5MM+ QE1	599441	743968	845711	637905	575659	656180	444066	441425	323535	507314	536461	781434	692167	654612	569248	368783	413721	476477	767153	644832	732461	922480	739084	877367	850097	770885	798328	548410	524597	797029	907219	548332	781758	517615	673482	620417
46	DG(16:1_18:1)	DG	5MM+ QE1	87707.1	94080.3	104041	77505.6	75454.9	86417.7	74598.9	70174	49710.3	79153.1	77250.5	83544.1	92514.9	91439	85908.4	64500.1	68825.5	82239.6	107056	97117.1	106281	120631	111309	114802	121372	95400	106927	83987.8	69282.2	80201.6	106473	76237.2	83055.1	76457.8	82794.2	88540.1
47	DG(16:0_18:0)	DG	5MM+ QE1	223302	231129	231085	324363	151693	204038	274534	258506	73372.5	139844	171299	238368	196613	130625	192680	79626.2	113964	256387	204320	133238	120035	246213	204138	134422	205558	159241	113756	122824	144041	147683	195981	106379	139601	105662	144565	149429
48	DG(16:0_20:4)	DG	5MM+ QE1	97814.9	107646	87398.7	44239.4	88085.1	96540	79437.3	69988.3	64098.1	87895.8	68673.8	103560	103992	104478	95057.7	76390.4	75162	82195.4	92363.3	78273.1	121549	119299	100525	125941	112368	94301.7	111260	95094.6	85168.6	97147.9	110865	91912.3	104368	81795.3	102093	89943.6
49	DG(18:1_18:2)	DG	5MM+ QE1	85502.9	93171.6	97944.6	70379	75980.5	85325.9	84281	74298.6	53997.1	73580.7	79488.9	100330	92731.7	75749.8	87194.2	59108.7	67168.9	96859.9	98069.9	92163.6	86539.6	115042	96278.7	96636.2	92948.3	93974.7	80841.2	78752.6	74234.2	79473.6	94956.7	67561.7	85872.2	68282	75441.5	76986.4
50	DG(18:0_18:0)	DG	5MM+ QE1	41835.6	61721.8	56051.8	61720.5	44339.8	51367.4	60723.5	58260.6	23038.8	29264.3	49461.9	52843.5	32920.3	33940.1	27964.6	19401.3	30097.6	45365.1	30908	42649.1	30196.8	48946.1	52003.5	32944.8	31205.7	47472.9	28896	26969.9	40476.2	45924.8	43224.9	21549.9	40461.2	24342.4	32637.2	34390.1
51	DG(18:1_20:4)	DG	5MM+ QE1	99512.7	115110	112038	33682.7	77110	86754.9	80635.8	53223.8	65267.2	94448.3	80705.5	102909	102792	91812.3	73856.9	69870.3	74034.5	69614.6	95014.9	75260.3	112931	119938	100074	117706	91121.9	95963.6	107822	91433.9	87038.4	96933.8	108740	76102.6	90090.9	77701.8	91965.4	94443.8
52	DG(18:1_19:1)	DG	5MM+ QE1	13276.6	17310.9	12929	11014	8566.85	10667.6	8807.74	9169.3	6163.89	9635.31	12601.9	13553.5	13574.9	11649.2	9590.67	5909.83	6504.01	11265.6	16296.3	8730.44	11596.4	15295.7	16454.6	16420.8	16299.8	12677.5	14893.2	11800.7	9707.63	13599.9	20586.1	9607.59	12922.2	12133.5	10397.3	13539.9
53	DG(18:0_20:4)	DG	5MM+ QE1	122317	142165	131515	105982	91096.4	109398	85967.6	87381.2	66327.9	105180	109694	135082	111938	96449.2	92080.6	73148	78792.1	98300.3	125247	89301.2	109207	133899	126203	138659	135274	102087	106780	107784	99101.5	66855	131160	97698.5	61079.2	82134.1	99995.2	99723.9
54	DG(18:1_20:1)	DG	5MM+ QE1	57269.5	68036.9	57967.3	51071.7	40988.1	50813.2	34913.8	39321.2	21559.1	37605.3	48750.5	45168.2	54372	40358.7	41263	21081.5	29901.1	45912.4	59191.4	39914.1	42765.8	56357.2	63763.1	71490.7	60116.2	54162.4	46899	48064.6	39007.1	52324.7	85911.3	35299.2	62107.2	42784.4	56502.5	45818.2
55	DG(18:1_22:6)	DG	5MM+ QE1	43796	53058.9	50089.4	26877.3	21389.2	28205.7	30306.3	24824.3	23567.1	33746.4	37218.6	33862	30201.8	34228.8	28989.2	22424	26261.9	33905.3	63954.3	50887.3	53112.9	53310.1	55797.3	51334.7	49727.8	36320.7	50554.2	34895.1	33601.7	31519.3	42087.8	30424.8	32452.2	29845.7	32140.3	31839.1
56	DG(18:1_22:4)	DG	5MM+ QE1	54881	64318.1	54699.7	35876.3	38593.7	42965.4	29700.2	31506.4	15509.7	41261.3	27846.4	54800.7	41231	39913.1	38019	30007.4	30421.1	31902.9	33289.8	37314.4	42963.1	56859.3	49869.4	67465.1	56231.6	365.072	59285.5	31613.5	41805.2	59024.1	54251.2	31161.6	46229.9	28785.2	28439.7	121.952
57	DG(P-11:0_14:0)	DG	5MM+ QE1	28203.9	36219.6	25639.4	28750.3	28404.1	28856	29536.1	28714.9	30255.3	31755.1	26716.7	27413.1	27999.2	31446.4	32035.8	31788	29828	27497.1	29426.7	27059.3	39524.4	27917.3	25575.6	29152.3	30163.1	30102.8	29553.4	30016.1	28856.5	30832.8	32222.8	28775.2	24434.6	26854.2	27494.5	33180.3
58	DG(16:0_17:1)	DG	5MM+ QE1	22235.7	22073.7	21165.4	19770.2	17200.3	20905.7	15729.3	14776.6	10971.3	17675.7	19301	18598.8	22804.3	19512.1	18795.2	12154.6	14245.7	15896.3	21039.1	17971.6	18842.3	23423.8	23029.4	24416.6	27161	18260.8	21336.3	18258.9	14005.9	17724.6	24816.5	19454.8	17716.2	17315.8	16497.5	19542.7
59	DG(18:1_18:1)	DG	5MM+ QE1	46446.4	50577.4	38749	37573.9	34621.8	35094.1	32070.6	29301.7	30059.8	31718.8	37706.4	42376.9	42050.9	40133.4	40513.8	28111.2	31815.7	37627	46666.5	37616.7	45897.4	51604.3	53297.8	55535.4	53205.8	46099.1	51709.2	35417.9	36328.3	42042.8	49569.8	39779.2	46003.1	42476	40253.7	44675.8
60	DG(16:0_17:0)	DG	5MM+ QE1	14775	15447.2	13671.1	13890.3	10229.1	11844.9	10355.3	11628.6	6500.38	8769.32	9198.25	13741.4	12507.9	7306.96	9312.82	5843.31	7805.53	9070.4	12410.7	8795.57	10557.3	13483.6	10419.1	10992.6	13426.9	10753	9799.49	10372.6	9408.29	11980.6	13752.8	6659.68	9973.32	7060.94	9728.38	9053.32
61	DG(20:0_18:1)	DG	5MM+ QE1	14803.1	12857.7	14392.4	10772.3	7540.65	7652.27	6506.82	8427.12	3725.18	6243.9	9890.66	13419.1	9209.47	6172.31	6679.46	3649.68	4226.48	7131.27	10011.2	7530.12	6220.85	13422.3	9334.37	10866.4	10963.8	10542.1	8590.26	9079.97	9182.98	10674.9	12742.8	5336.97	12835.1	5950.16	8456.73	6870.75
62	DG(18:1_24:5)	DG	5MM+ QE1	15800.8	18043.7	18517.3	11639.4	8494.1	10439.5	8666.64	9722.55	7307.34	10964.8	12931.1	14639.2	10711.9	9806.84	9031.68	6186.89	8358.16	10439.4	22381.3	16673.2	18142	16803.3	16016.4	19341.1	18984.4	12991	16206.1	13234.5	10953.1	14233.2	14637.3	9324.23	12344.8	8968.09	10561.1	9577.44
63	DG(18:1_24:1)	DG	5MM+ QE1	3312.34	3546.9	4019.82	2563.34	1986.13	1593.3	1639.55	1909.7	569.479	1074.6	1868.38	2834.09	1485.24	1265.96	1165.62	409.712	1045.41	1313.55	2960.33	1678.18	1396.71	3125.17	1919.06	2065.16	2367.23	2993.01	1962.58	1847.96	1881.86	2187.81	3404.32	1011.25	2089.3	1400.3	1682.22	1210.18
64	DG(O-20:5_18:2)	DG	5MM+ QE1	24764.7	28833.4	24336	24285.7	22791.9	25477.2	25476.4	28460.3	22239.9	23609.5	30762.7	25152.5	29008.8	32051.9	28930.9	27044.1	26119	25595.2	25746.7	20659.4	29172.5	22481.9	20088.4	23297.5	24261.8	19718.3	22125.7	20638.8	19090.9	20466.8	24291.7	19820.8	22351.1	23047.8	23689.1	21906.4
65	DG(16:0_22:6)	DG	5MM+ QE1	40089.8	52431.6	52748.7	29080.7	29357.5	33601	29273.1	26396.7	25753	34621.9	35102.4	35830.8	35690	30933	30055.9	25990.5	27846.1	33238.6	48885.4	46178	50928.2	47490.1	41845.3	44435.4	38830.3	37372.5	45850.6	41535.6	36274.7	31009.6	37049.4	30356.1	30349.6	27352.8	31818.8	27893.1
66	DG(16:0_16:0)	DG	5MM+ QE1	311821	311509	298734	373246	258391	254296	289325	291796	142432	211215	239262	339104	259193	166391	266992	173407	186352	318671	293979	230917	170150	347467	235598	217864	294383	258764	170556	201966	189511	239699	280717	133831	243877	128198	220881	136135
67	DG(O-20:2_16:2)	DG	5MM+ QE1	24744.5	27397.3	25250.7	24363	21032.7	24289	24761.4	28500.3	22223.3	22647.9	26689.6	25192.3	29768.8	32164.1	30508.3	28207.8	26210.2	24719.8	25815.3	20728.9	29704.4	21299.2	21361.6	23319.8	24495.4	18742.8	22136.2	20145.7	19088	21280.4	24289.5	19281.3	26803.2	21920.6	23616.6	20844.4
68	DG(18:0_18:1)	DG	5MM+ QE1	265876	329602	323330	200053	171081	192422	128429	139612	74970.5	206242	215103	271403	199526	143700	161879	85807.3	120259	166770	276872	178500	215197	327136	279170	329500	273929	289075	231073	300075	231236	297435	429063	198943	310104	177329	251918	230410
69	DG(15:0_3:0)	DG	5MM+ QE1	137499	155445	127640	136406	108069	129461	128928	120277	94805.6	130121	123277	136315	186706	111822	137121	142233	107305	156909	149473	98952.4	104500	163787	114340	112349	117845	111675	94193.8	112263	115990	105860	120829	102545	119121	94885.8	112563	128198
70	DG(18:1_22:1)	DG	5MM+ QE1	7171.04	7355.66	8217.94	5629.49	4653.93	4085.66	3226.59	4089.12	1753.98	3316.02	5438.22	6193.74	4635.8	2795.26	3515.09	1607.31	2544.06	3659.9	5914.66	5034.71	4269.73	7802.4	4840.3	4955.49	5491.82	6063.92	4876.57	4818.57	4750.36	5893.33	6595.04	3022.9	5878.33	2650.91	4552.87	4475.37
71	DG(18:0_24:5)	DG	5MM+ QE1	10006.4	12684.5	7515.11	6255.74	5679.94	5973.89	2436.73	5124.13	2481.19	6613.2	6439.64	9605.18	7090.58	6223.67	5393.69	1405.27	4098.67	6301.19	15857.4	8955.07	10525.7	11157.1	11601.8	14224.4	11870.7	10281.7	11041.6	8803.92	7409.69	9173.66	10804.8	3286.59	7720.45	4809.61	7337.43	6761.85
72	DG(15:2_21:4)	DG	5MM+ QE1	36631.2	59773.4	42287.8	47922.7	38259.5	36249.3	40765.8	45877.1	25399.1	38170.4	36031	52703.9	46288.3	31741	59595	44400.2	29494.2	58029.8	45040.7	29897.4	30826.9	53666.5	32202	32815.1	42000.2	28812.6	27514.2	28240.5	35340.5	30814.7	33778.8	24131.2	39963.4	29437	31655	30058.8
73	DG(18:0_20:3)	DG	5MM+ QE1	43629.1	50890.3	44388.6	34197	29377.4	34373.1	31326.1	32062.2	22108	33474.6	36185.2	40807.2	37276	32054.2	31044.7	21673.1	26720.7	33625.5	48893	30442.2	37904.4	42402.5	49310.1	50310.7	48034.2	39406.7	37816.1	39025.7	35694.5	47359.7	53117.3	31847.9	42374.9	34244.8	36215.8	35488.6
74	DG(17:0_18:1)	DG	5MM+ QE1	30066.8	31270.3	33735.7	25094.5	22872.9	26845.6	19149.6	22377.3	13136.1	23566.1	26814.7	34345.7	28258.2	22867.3	22568.1	14991.8	17702.4	21200.8	33387	24839.4	27093.2	33465.5	35178.9	35421.2	35159.4	28949	30663.4	30058	27211.1	35180.1	37497.2	22721.5	34211.6	22789.2	29678.3	25289.2
75	DG(12:0_16:0)	DG	5MM+ QE1	6008.37	8297.89	5227.17	5253.22	3457.14	4094.02	3855.19	4029.33	3740.09	5426.84	5772.51	6010.15	5281.33	4552.86	5386.06	3675.84	3940.54	4104.66	5091.74	4826.79	6409.72	4786.95	4762.17	5651.23	5924.85	4260.92	5717.78	5933.89	5320.18	6069.63	5029.62	5221.14	4618.59	4107.22	5207.39	4700.03
76	DG(P-7:0_14:0)	DG	5MM+ QE1	43175.2	49503.5	48531.1	40563.2	43999.9	47344.2	36103.9	39444.4	44986.7	34642.2	44000.8	36989.5	36569.6	33816.3	39828.7	50540.2	29875.1	40379.4	43648.4	37499.8	57325.1	37157	37169	36451.5	36254.3	45796	40194.5	40188.2	38099.6	36337.9	42300.6	34862.8	41003.6	36947.3	40299.2	40265.2
77	DG(18:1_24:6)	DG	5MM+ QE1	10728.2	12315.2	13120.6	7385.78	4435.64	6545.87	5429.98	6613.27	4301.88	7411.34	8219.34	8453.61	6864.09	5508.8	6960.67	4249.57	6296.31	7247.56	13114.7	11284.3	9246.91	11197.1	11384.9	10963.8	12234.8	8605.29	9569.16	8910.31	5762.94	11068.9	9321.62	5484.95	6942.84	6220.18	6197.01	6864.32
78	DG(P-15:2_22:4)	DG	5MM+ QE1	10499.3	11289.2	11607.8	8836.14	9422.28	10671.7	7262.58	5918.22	5745.89	8753.19	8465.65	11713.4	11361	9453.22	9203.63	6016.64	6746.82	7660.12	11163.3	9543.18	10140.6	12627.8	13539.3	13560.8	12030.7	10733.1	11283	7700.64	8101.06	9286.09	11486.5	8578.18	10353	9006.92	9660.43	9467.23
79	DG(O-17:3_19:0)	DG	5MM+ QE1	111859	124682	111338	67233.3	62132.1	64436.9	49745.5	62104.2	55797.9	87713.8	101067	106810	74734.5	78718.3	70687.5	58572.9	62529.2	72897.1	98904.1	68664	80237.2	88540.2	75347.5	84156.2	72607.5	73448.3	63498.6	91909.2	79255.6	106349	102065	65267.1	78653.9	59623.5	72703.3	81495.4
80	DG(P-5:0_23:4)	DG	5MM+ QE1	176529	198848	191237	180479	154403	195361	207113	163004	158247	181879	188474	177630	167034	180469	133113	212565	175039	177309	178575	136902	243543	164762	151428	182480	178693	149781	152786	154894	160055	172672	182518	170861	174079	156229	164792	180829
81	DG(O-5:0_22:5)	DG	5MM+ QE1	218879	248220	183473	157262	173843	192342	168144	168710	180413	198199	179396	178361	166301	192991	186345	189564	169258	187512	176442	182455	252371	163823	173679	196394	202363	178014	183032	214440	184044	200643	204130	187939	181492	164725	163117	165838
82	DG(O-6:0_15:0)	DG	5MM+ QE1	19050.4	19963	15760.8	16630.5	15920.6	16615.3	15599.9	15173.5	15578.4	15974	16343.9	15093.4	14643.7	15885.5	15144.1	18354.7	14599.1	15666.3	16936.7	14658.2	17323.4	15704.8	12889.6	16862.9	16467.6	16339.5	14670.1	14498.8	17531.4	17201.6	17019.1	15693.1	15321.1	14121.6	17916.7	15652.9
83	DG(14:0_16:1)	DG	5MM+ QE1	8007.28	8150.98	8482.04	6707.34	6407.54	5952.17	5179.48	5410.95	4784.46	7174.71	7019.36	6102.46	5639.78	6844.16	5503.56	4700.76	4365.49	6000.27	9320.99	6343.24	9408.28	7252.29	8182.73	8243.6	7761.84	6425.76	8873.81	7170.07	5937.38	6428.81	7362.42	7221.61	6426.32	5549.97	7384.79	5910.18
84	DG(15:0_16:1)	DG	5MM+ QE1	1501.56	2274.59	1819.19	1904.99	2290.58	1709.99	1326.5	1673.91	1672.69	756.972	1933.48	640.79	1830.93	2057.65	2820.81	2046.28	1952.71	1991.89	1821.51	1641.34	2141.04	1864.24	1332.29	1755.36	1241.24	2412	2581.56	1183.26	1186.93	1456.93	1851.38	1708.54	1515.54	1631.87	1869.23	1545.83
85	DG(O-20:1_16:0)	DG	5MM+ QE1	2547.02	3740.7	2996.75	2693.44	2930.71	2837.66	2271	2497.45	2856.43	2280.24	3006.68	2470.22	2815.15	2258.68	2206.1	2291.76	2399.61	2449.33	2487.31	2101.92	2840.24	2739.71	2157.57	2894.24	2329.3	2167.61	2576.8	2359.02	2464.32	2746.08	2851.2	2783.55	2216.86	2220.74	2607.67	2373.75
86	DG(O-20:1_17:0)	DG	5MM+ QE1	2802.13	4269.16	3258.28	3267.26	2659.59	3907.25	3139.35	2851.22	2632.71	2938.68	3456.38	3409.03	2875.39	3121.78	2985.44	2332.4	3059.67	3390.34	2732.94	2482.27	3217.4	2638.21	2779.05	3092.91	2643.31	3343.48	2882.3	3210.72	2547.53	3191.1	2803.8	2523.06	2254.02	2719.47	3047.51	2777.67
87	DG(O-21:1_17:0)	DG	5MM+ QE1	3825.33	5191.33	4100.01	3648.87	3821.66	4606.41	3473.01	4028.06	4173.69	3790.72	4058.52	3811.27	3623.5	3760.28	3561.03	3331.6	3778.28	3676.63	4266.53	3426.09	4009.8	3499.11	3048.49	3553.93	3614.86	3518.34	3134.88	3457.62	3135.69	3562.01	3790.33	3246.82	2888.46	3196.18	3216.52	3471.5
88	DG(O-23:1_16:0)	DG	5MM+ QE1	2984.25	3379.09	3423.49	2769.45	2389.88	3200.94	2826.48	3030.97	2843.13	3430.87	2495.08	2497.58	2926.2	2768.45	2694.87	1939.38	2966.31	2475.74	3055.66	2856.5	3630.2	2476.13	2428.07	2837.82	2698.72	2789.25	2479.38	2756.49	2789.39	2811.78	2854.09	2225.02	2535.6	2644.22	2737.27	2612.09
89	DG(O-21:1_19:0)	DG	5MM+ QE1	2849.34	3639.36	3690.42	3052.51	3025.28	3404.68	3324.1	3464.17	3155.84	3664.28	2834.03	2905.64	2779.44	2897.72	2729.96	2942.19	3146.92	2894.17	3353.32	2712.82	3372.69	2963.11	2683.98	2825.65	3340.07	2908.66	3163.78	3012.93	3068.45	2749.24	3658.6	2899.04	2400.79	2416.11	2985.17	3449.36
90	DG(O-22:1_20:0)	DG	5MM+ QE1	2926.11	3905.16	3002.06	2998.38	2959.78	2493.63	2535.92	3054.92	2793.41	2773.04	2740.4	2618.31	3248.47	2861.95	2909.1	2324.15	3077.98	2104.76	2733.39	2805.35	3168.65	2214.42	2398.51	2724.09	2559.93	3187.54	2667.83	2761.91	2917.87	3169.51	2558.77	2269.97	2273.21	2014.99	3044.58	2543.63
91	DG(16:0_25:0)	DG	5MM+ QE1	1811.6	1831.13	1525.76	1874.89	1694.21	2141.96	2069.4	1783.77	1977.72	1857.53	1821.75	1536.14	1691.63	1872.9	1642.01	1356.7	1747.17	1858.59	1609.73	807.3	2055.78	1393.58	985.131	1721.32	1683.69	1448.47	1556.79	1795	1496.14	1530.39	1863.06	1834.68	1153.22	1245.8	1633.72	2049.52
92	DG(O-23:1_20:0)	DG	5MM+ QE1	3574.25	3627.34	3369.4	3072.05	2635.04	3435.02	3089.41	3076.85	2458.5	2838.91	2942.17	398.784	3028.18	3536.1	2897.21	2343.18	3241.62	2755.85	2591.66	2714.47	3619.98	3236.89	2592.8	3485.22	2874.61	2714.55	2272.87	3003.82	3187.66	3148.33	2962.38	2565.01	1904.08	2618.83	3055.63	2639.95
93	DG(O-23:1_21:0)	DG	5MM+ QE1	1705.4	3268.83	2107.69	1911.28	1544.3	2304.99	1962.79	2005.92	1970.13	1878.33	1920.84	1918.99	2207.36	2130.75	2670.2	1821.5	2113.03	2477.42	1891.99	1754.08	2838.6	2080.61	2491.35	2158.84	0.157435	1776.8	1721.52	1718.04	2114.33	1754.92	2244.23	2244.36	1261.96	1965.58	2090.46	2038.45
94	DG(O-24:1_21:0)	DG	5MM+ QE1	1126.87	1544.87	1624.85	1237.22	1267.23	1479.02	1468.13	1309.38	1636.89	1371.75	1124.6	1382.1	1093.07	1514.78	1413.32	1162.73	1670.91	1588.01	1529.51	967.776	1804.87	1333.14	990.882	1290.79	1358.31	1017.96	1561.89	1388.8	1390.19	1005.05	1558.7	1353.09	892.116	142.15	1433.32	1566.6
95	DG(16:0_15:0)	DG	5MM+ QE1	10351.4	9796.52	9626.13	8861.27	8482.77	9479.85	7759.49	8074.79	6391.6	8921.16	7865.28	9605.97	9334.09	7458.85	8685.35	6461.5	6766.06	7479.9	10039	8378.32	9993.28	12114.4	8128.57	8551.98	9863.03	9030.4	9173.06	8867.15	7965.79	8351.17	8753.08	5851.83	7769.04	6643.33	7481.59	7784.79
96	DG(O-20:6_18:0)	DG	5MM+ QE1	112002	124718	111317	67266.7	67736.1	72474.9	50296.9	62116.2	59052.4	87707.3	106308	107232	73861.1	78664.7	68563.3	58891.9	67803.5	59415.2	98851.2	69312.8	80253.9	88525.4	77159.2	84180.6	74144.2	73401.7	63524.8	89804.3	79426.2	106379	101826	69581.8	80534.4	60155.6	72679.9	72354.6
97	DG(18:1_22:2)	DG	5MM+ QE1	5425.2	6601.95	5442.54	4403.9	4382.49	3529.88	3066.49	3483.98	2258.32	3868.14	4387.22	4817.2	4314.19	3095.99	3529.37	2148.77	2777.44	4518.66	4882.86	3920.84	4027.08	4576.32	5031.6	5632.06	4465.84	4482.46	4242.02	4884.03	3811.54	5575.17	5737.58	2220.12	5590.42	3117.02	3311.62	3675.94
98	DG(2:0_21:0)	DG	5MM+ QE1	9143.34	9567.76	10516.2	8393.78	7507.45	9829.3	8840.79	8689.03	7704.29	8579.11	7197.65	8964.53	12599.5	6637.51	11368.3	7725.06	7315.04	9793.82	10424.7	7774.75	7436.78	8063.42	7716.52	6310.66	7807.38	7527.37	6406.57	8301.73	7041.05	7969.02	8495.83	5366.33	7447.74	6691.18	7848.43	7863.59
99	DG(O-18:1)	DG	5MM+ QE1	29707.4	42471.6	28880.1	37825.1	22693	31687.2	31743.7	24107.3	24731.4	34025.1	22775.7	40933.6	29659.4	23138.5	32660.4	36403.4	29135.6	31073.2	30515.3	23531.1	28852	46533.7	23962.1	33059.8	38093.8	26624	28923.9	32906.3	29849.1	30932.8	25304.6	29560.6	26901.2	23989.2	26869	28228.2
100	FA(18:0)	FA	5MM- QE1	8.72095e+06	8.57211e+06	1.00428e+07	7.10989e+06	9.1301e+06	7.22353e+06	8.36756e+06	8.85879e+06	7.69034e+06	9.20212e+06	9.68166e+06	7.15814e+06	7.33684e+06	5.89692e+06	7.66586e+06	6.13544e+06	6.43363e+06	6.49586e+06	7.89936e+06	9.94027e+06	7.20264e+06	7.44766e+06	9.01147e+06	7.35326e+06	8.77051e+06	7.54108e+06	5.82734e+06	7.75917e+06	8.12028e+06	7.01573e+06	9.48745e+06	8.48255e+06	8.0984e+06	1.35105e+07	6.3432e+06	7.1285e+06
101	FA(19:1)	FA	5MM- QE1	75933.4	69459.2	86212.4	44798.7	49733.5	49990.2	51041.9	53668.4	50131.6	65197.2	56311.3	66284.7	63902.6	63870.9	65759.3	58762.1	53959.3	57815.7	68563.6	64122.2	59624.9	56994	61432.4	59858.1	57617.7	53148.4	60811	71527.7	63005	72953.3	71969.1	67691	76076.1	69330.1	65253	63156.9
102	FA(19:0)	FA	5MM- QE1	37781.1	38633.1	50109.4	24219.5	30806.4	25206.1	27821.7	30045.6	26904.1	34667.9	36943.4	35195.9	32822.8	28342.2	30249.5	31284.8	29700.5	29488.3	34913.7	34456.5	25644.5	13582.7	38123.2	14847	30966.4	31900.9	26720.1	38362.5	34514.2	32843.9	41136.4	36797.2	32650.6	33196	27555.8	34957.4
103	FA(20:4)	FA	5MM- QE1	67387	69890.6	106541	24994.6	27553.8	35126	32715.2	37457.8	50273.5	54264.5	57220.2	58623.2	43274.9	45352.9	42707	53580.6	55399	66269.1	75165.6	69735.2	64323.9	44655.3	45631	41046	37933.1	33873.6	40655.7	55920.3	46552.1	60480.2	31425.8	36184.3	33518.7	30451.4	33448.7	34774.5
104	FA(20:3)	FA	5MM- QE1	48010	55025.2	68571	19994.7	28649.9	14778.7	16097.3	30425	39744.9	45238.9	23849.6	21715.6	23070.3	22231.6	18671	44612.2	21983.4	28521.9	35617.4	57698.4	29284.4	20798.7	37391.9	39466.5	18473.5	15439.2	18147.5	46412.4	41067.9	42474.3	32049.4	28734	34607.6	33065.8	17378.8	20130.9
105	FA(20:2)	FA	5MM- QE1	55391.2	85219.9	47870.9	31677.4	49244.4	51412.3	64933.4	60951.9	59823.3	84678.4	82716.8	81456.5	50715.6	37460.1	79464.6	49779.5	38633.3	94651.2	88967	83741.2	69037.3	67313.1	67777.1	68914.4	72750.2	31514.1	61116.7	90046.9	69503.8	84466.3	74742.1	32922.4	43396	36499.3	75768.6	40538.5
106	FA(20:1)	FA	5MM- QE1	482658	498300	576943	311872	367432	371426	377252	359893	303568	448608	422702	488005	512982	422865	409168	373627	302994	381939	514153	414125	361893	483841	455423	410194	415063	344688	378347	486012	428474	554196	518193	509178	560466	456063	509509	458405
107	FA(20:0)	FA	5MM- QE1	264630	233120	274210	192303	225126	180687	185729	205947	180411	238208	262797	212560	191817	191672	192950	167386	160167	201197	220747	252221	190955	238071	231848	227367	234650	223748	168377	233008	228527	204298	287767	231578	217518	312628	204701	173164
108	FA(22:6)	FA	5MM- QE1	56901.6	59043.8	74836.7	16362	17180.6	21863.7	18526.5	20745.1	26053.4	47223.5	47824.4	51925.2	33838.7	32491.1	30329.3	28723.6	31686.9	34723.9	75735.1	69978.9	64121.8	40602.8	45674	41121	37754.4	35119.2	38032.9	49926.9	44902.9	52785.6	31867.3	30658.4	30171.9	29613.9	31803.9	28261
109	FA(22:5)	FA	5MM- QE1	60451.4	60251	79212.2	17348.5	18185.8	24211.3	19370.5	21859.7	25356.2	46675.9	53390.8	53404.7	37718.9	33260.2	31114.3	34541.7	36593.8	41483.5	76617.5	69380.5	61666.3	40776.5	40044	38462.5	38272.6	29263.1	33915	52444.2	45615.9	55149.9	29703.9	30494.8	31114.2	28503.3	30467.6	29751.6
110	FA(22:4)	FA	5MM- QE1	251782	239927	335708	73847.1	77535	110150	95701.4	91785.9	93704.2	196871	180260	214582	148261	133397	141966	153462	114282	189494	329050	261775	229379	170524	164573	159381	136260	115734	122564	185351	148646	203234	91455.1	105879	113028	83727.8	92080.4	92004.6
111	FA(22:3)	FA	5MM- QE1	57582.5	49112.7	54912.5	22163.8	24739	26371.4	33563	32337.9	30310.3	43721.5	50884.6	50969	39142.9	42294	40651.4	47692	40326.1	45678.1	68724.3	52416	52820.3	34082.6	42454.3	39228.6	34644.2	30415.6	35160.1	45609.4	46105.6	47496.5	31073.6	34377.6	33766.4	24633	31803.9	35830.9
112	FA(22:1)	FA	5MM- QE1	140945	108868	135275	90637.1	94482.6	88802.1	79426.4	89903.3	78358.5	115210	112073	127343	110671	120335	97135.2	85731	78480.2	86826.9	121392	116967	114105	101701	121674	119560	119426	97032.5	99299	127788	109047	122841	146884	130292	124643	118961	114751	126725
113	FA(22:0)	FA	5MM- QE1	136677	130191	149695	91638.9	116348	101331	94289.7	109420	95737.5	113851	135115	117528	100373	95507.1	94647.3	91403.8	87135.1	92080.8	120562	140537	111730	117179	121873	111069	120295	102633	94827.1	120030	121955	116010	138570	124684	129810	149198	105011	109159
114	FA(24:6)	FA	5MM- QE1	46819.6	48735	50639.6	30377.4	31169.6	27040.2	30631.6	25299.8	27499.2	53993.9	50564.8	58170.2	49914.6	42694.5	39062.9	30004.4	31518.9	37036.2	71508.8	67779.5	66685.3	45116.2	54437.5	57416.7	60056	51134.9	40894.8	45172.2	48088.5	43501.7	52197.9	45080.6	50272.6	46403.5	36082.6	41181.5
115	FA(24:5)	FA	5MM- QE1	98110.8	88304.6	101521	53006.3	63590	58656.6	53683.7	56789.2	54109.7	101525	116866	118437	87578.5	83765.1	78199.5	65262.4	63058.8	76777.2	126857	132579	109383	87780.9	98656.2	95824.2	95944.1	78511.7	84476.7	100991	88577.3	102873	98305.4	93416.9	81381.5	75639.4	75568.2	73009.7
116	FA(24:3)	FA	5MM- QE1	20058.8	18072.2	20541.2	15618.7	16093	15606.6	16568.6	16622.1	16144.4	21933.3	20904	24046.9	22631.2	22686.8	20835	19515.4	18672.6	22031.4	26899.5	28583	23527.7	20620	24365.6	23311.1	22747.1	20992.7	19994.4	26695.9	22756.5	24574.6	25255.2	24451.1	24585.6	21032.6	22384.3	21795.4
117	FA(24:2)	FA	5MM- QE1	33722	27461	31899.7	24551.4	25541.2	26815.9	25513.1	26164.6	21070.3	31868.1	30865.2	35255.7	30983.3	33870.1	27661.1	28745.8	22952.3	26461.7	34488.8	29879.3	28334.3	26693.6	30566	32335.4	31426.1	25638.5	25971.8	32572.4	29270.1	31307.3	36928.6	31894.4	35055	31150	31447.5	35370.5
118	FA(24:1)	FA	5MM- QE1	259653	258549	296383	188843	212766	189373	160000	157172	156697	226272	256789	275818	234846	240246	203672	176331	136529	174934	306808	293898	253663	265510	262495	297682	274990	252193	240836	274778	244734	281189	292057	265540	260486	279859	266477	233999
119	FA(24:0)	FA	5MM- QE1	282683	258666	273854	163861	185955	190494	147028	145473	147671	227186	231330	233091	162516	163159	170103	139495	126426	147279	294368	230564	214750	238199	243822	214748	220614	185566	225431	205338	202711	209168	239156	220822	221992	241217	213596	186391
120	FA(26:5)	FA	5MM- QE1	37201.2	33003.6	37065.6	26238	29082.3	23818.4	27623.5	25636.8	23950.6	42642.1	52220.6	45338.3	41967.3	39893.5	40096.9	32457.4	31166.6	39903.1	60551.1	57522.1	48976.1	42154.6	43641	43500.7	42116.5	40450.1	41835.6	48258.9	45912.5	45514.7	43547.3	38085.1	37654.7	31423.5	34612.1	33824.4
121	FA(26:2)	FA	5MM- QE1	27506	26237.9	30518.3	20076.3	20874	19965.7	16895.9	16674	19448.4	29600.4	30025.7	26590.7	20508.5	25217.8	18692.4	18203.1	15489.4	18090.7	37962.2	33373.5	28317.2	27340.9	28099.8	29404.2	28736.4	24222.4	28295.9	24476.7	21636.8	27959.8	28692.8	26123	26006.2	25076.6	26125.5	24489.3
122	FA(26:1)	FA	5MM- QE1	151924	157872	148575	100065	116952	107812	68326.1	67834	71880.7	141066	137575	157672	106751	110675	101692	74440	70625.1	84087.1	233392	177042	177149	174997	168689	168865	183725	148086	166468	127429	101515	119294	149429	139231	139313	153151	156430	133549
123	FA(26:0)	FA	5MM- QE1	129286	121518	136887	98782.6	102297	107002	70893.1	78470.5	93531.4	110770	123172	123513	88834.8	103137	135482	87136.8	69166.6	70815.5	173854	127861	133648	147659	128731	158886	122984	129982	130216	110735	111082	97454.5	111825	111948	114406	106594	90423.1	112537
124	FA(28:5)	FA	5MM- QE1	13726.4	11728.8	12824.3	12446.6	14819	13818.5	12896.3	13526.8	10786	16835.8	15445.9	17979.6	19133.7	21724.1	18644.4	17153.4	13339.6	14875.8	22925.7	21611.7	20004.6	22120.8	23988.5	23995.2	26941.8	19082.5	21749.1	14407.4	14751.4	17902.3	23875.9	22997.6	24843.3	21657.9	21310.5	26371.7
125	FA(22:2)	FA	5MM- QE1	25644.7	24370.7	25638.9	16834.6	19254.2	19034.7	20825	19689.1	17132.5	25434	21929	29236	21453.4	23977	15423.9	24170.7	17948.7	25326.9	25247	25211.3	21891.6	21744.3	22232.4	19849.9	24056.4	22330.6	19164.5	27727.6	24154.4	28946.3	22634.1	23488.2	25055.6	20542.3	26796.3	23875.6
126	FA(25:1)	FA	5MM- QE1	14124.8	13045.2	17491.2	10212.6	12972.3	12589.7	8930.44	8955.62	8309.86	12619.9	14329.2	13260.1	10903.8	12333.3	9889.7	7790.5	8430.78	8085.91	17062.9	14924.3	15954.5	16158.9	15064.7	16954.2	17901.4	12140.3	15287.8	12887.3	10563	12996	15169.2	13379.9	13142.8	15000.9	10872	12090.6
127	FA(26:6)	FA	5MM- QE1	16113	18650.1	15666.9	12388.9	12378.8	11062.3	14327.6	10382.9	13242.6	17437	18180.6	23161.1	17125.7	14960.9	18872	13738.2	16036.2	14899.6	30401.5	27931.8	29171.9	19663.2	30397.3	29013.3	23516.6	21316.6	23472.3	21441.5	16325.1	19258.7	17291	19005.5	18009	15405.8	17561.5	17007.6
128	FA(26:4)	FA	5MM- QE1	11276.3	10163.2	12967.6	8180.08	8440.23	8714.18	6898.2	8016.86	7023.99	13405.6	12611.2	14578.1	11482.7	11713.5	10077.4	9018.47	7865.81	9457.12	19701.6	17066.4	18762.6	15145.8	17204.3	17635.3	18668.8	15194	14620.8	13291.4	13859	15505.3	16390.4	15979.6	16519.7	12258.3	12299	13384.2
129	FA(23:0)	FA	5MM- QE1	38215.4	43384.5	49131.7	40321.5	40431.4	37909.7	37974.3	39024.4	38432	42772.8	41831	39354.7	42605.2	35458.6	37511.4	38301.3	38854.7	34579.1	34958.7	40618.7	43648.9	38719.2	45150.4	42736	42250.4	38611.3	37187.5	39197	43204.1	42598.3	38650.5	41634.9	48784.9	43261.6	36594.2	42063.2
130	FA(24:4)	FA	5MM- QE1	78084	78769.3	81671.2	40281.9	41937.2	42933.5	54062.5	40560.3	36321.1	74959.2	79542.8	87787.6	72839.7	58988.2	55294.1	52148.2	44291.3	66219.9	119721	110265	102602	103384	96185.4	88587.6	82729.6	72507.7	74298.8	88667.7	75145.1	94687.6	74057.1	70043	72945.4	52072.4	60197.4	52995.4
131	FA(25:0)	FA	5MM- QE1	30656.4	31948.3	36291.2	29689.9	30385.5	31929.9	13326.8	33261.7	28947.1	26872.4	27273.4	25608.7	26853.7	25039.7	30364	27012.3	25872.7	26133.4	29361.5	27723.1	32227.4	27300.4	31318.1	28105.7	30146.2	31695.6	27221.2	29972.1	33225.9	27682.3	31920	14326.4	30038.6	33130.6	27903.8	27181.2
132	FA(14:1)	FA	5MM- QE1	10515.3	9540.78	14423.8	9064.91	9023.09	8070.18	7631.9	7837.4	7429.88	10861.8	12616	12879.1	9921.3	11546.3	11526.2	6956.78	8818.05	8442.66	11743.3	10810.4	10648.7	9875.86	10456.4	11153.3	11015	10893.5	12025.5	11637.3	11932.4	12985.4	13614.8	14370.9	13530.5	11882.6	11701.4	12321.9
133	FA(28:0)	FA	5MM- QE1	19474.3	17281.3	19681.1	20663.8	16775.1	17586.6	17394.2	19653.3	17679.5	18193.9	16606	17658.4	16665.2	17695	15498.7	16709.1	16878.4	18111.1	18999.1	19884.6	17806.5	17572.9	18925.5	15720.6	18364.1	18282.2	15657.1	16340.6	18994.1	17770.2	18944.9	18859.4	17853.6	19384.4	17735.4	17780.7
134	FA(28:1)	FA	5MM- QE1	10010.5	10452.1	9647.92	8258.65	7782.69	9555.03	4324.31	4710.5	4408.24	8955.63	11379	10357	8763.77	8421.67	7408.66	4988.27	5586.77	5547.27	18597.4	14204.6	13683.7	13198	15507.8	13965.5	14364.5	10412.7	13089.9	9576.45	9164.03	8725.29	8718.2	9512.72	9107.91	9562.46	8794.19	9885.29
135	FA(16:1)	FA	5MM- QE1	179253	166193	216212	137383	156184	138201	127420	133935	139214	145769	146992	147040	177368	185925	168629	145689	140057	154194	179174	170081	157364	155819	175500	162583	176589	175849	157107	157385	148917	155871	178767	169391	160482	173384	171422	164142
136	FA(16:0)	FA	5MM- QE1	2.18609e+07	1.73668e+07	2.82939e+07	1.49801e+07	2.53796e+07	2.04274e+07	2.1584e+07	2.44624e+07	1.96479e+07	2.42956e+07	2.86147e+07	1.6686e+07	1.57617e+07	1.47467e+07	1.79662e+07	1.4263e+07	1.7045e+07	1.72156e+07	1.99465e+07	2.6531e+07	1.86036e+07	1.93417e+07	2.29278e+07	1.5776e+07	2.46289e+07	1.98322e+07	1.46589e+07	1.77812e+07	2.09827e+07	1.73745e+07	2.675e+07	1.71428e+07	1.73736e+07	3.86088e+07	1.70099e+07	1.67188e+07
137	FA(17:1)	FA	5MM- QE1	41694.7	39887.4	47508.6	32528.9	37465.9	33708.6	32246.5	32281.2	34531.1	32972.7	39001.7	38357.6	43074	45353.6	42821	35971.5	37793.1	40624.5	42986.2	40711.8	37798.7	35986.8	37136.5	37449.6	41986.4	36075.7	38961	38912.8	35472.4	36779.3	45065.2	43376.8	41379	43636.9	42298.2	39882.6
138	FA(17:0)	FA	5MM- QE1	226258	221699	253848	188236	215411	191270	135462	186868	169941	203616	231474	207055	209782	117757	180362	184035	173009	203704	130949	201031	100059	130294	194412	175613	210809	198995	98793.1	91207.6	118513	172458	209599	201580	203745	225770	184084	109382
139	FA(18:2)	FA	5MM- QE1	120608	119910	174001	88387.7	125531	106803	102205	122126	109961	115585	124340	97060.4	120692	123175	117369	110318	106672	117117	117149	132982	106602	108287	129686	114576	121359	113469	106983	132753	111605	111085	153978	120283	122961	180409	119554	114250
140	FA(18:1)	FA	5MM- QE1	7.19643e+06	6.54616e+06	7.55169e+06	5.56153e+06	5.66978e+06	5.15286e+06	5.00227e+06	5.30633e+06	4.30256e+06	6.27688e+06	6.19211e+06	5.08592e+06	6.43622e+06	6.49332e+06	6.02113e+06	5.65264e+06	4.63786e+06	6.45534e+06	6.76347e+06	6.2951e+06	5.06153e+06	6.29528e+06	6.41776e+06	6.16618e+06	6.96344e+06	5.70429e+06	5.59655e+06	5.75278e+06	5.55662e+06	5.95717e+06	8.19095e+06	6.63378e+06	7.09337e+06	8.06925e+06	5.68988e+06	6.40504e+06
141	GM1(d34:1)-2H	GM1	5MM- QE1	67074.7	60758.6	55697	31889.5	34587.4	33357.4	26944.9	29612.2	25754	55092.2	50472.4	59012.7	38912.3	43099	42892.8	29799.4	31172.9	36163.2	39020.7	44443.5	37230.7	35064.3	33841.3	33964	30825.9	32964.6	34497.8	43442.1	46297.8	45844.6	45334.8	37813.4	39777.1	31247.5	27826.9	33867.6
142	Hex1Cer(d18:1_16:0)	Hex1Cer	5MM+ QE1	37071.2	46949.3	40587.2	23615	20491.8	20148.8	24124.2	21195.1	17515.9	27456	29673.2	43628	30551.6	26878.1	23618.8	16715.8	20591.3	27419.6	21764	16672.5	19873.6	22019.1	24016.7	24039.6	20957.7	19176	21011.6	25249.8	23319.4	30450.9	33207.2	23683.8	27715.4	18095.3	26134.7	18544.2
143	Hex1Cer(d18:1_24:1)	Hex1Cer	5MM+ QE1	11527.9	13725.4	13686	13612.1	11572.4	12507.7	16009.6	17706.1	8921.23	8136.67	9521.7	15104.1	17777.4	10912.9	13514.2	12170.4	11692.1	17095	8473.46	8106.73	7611.7	11184.1	8967.09	7978.21	10845.8	10082.4	9113.52	8362.82	6971.89	8487.55	10981.7	6474.32	8889.78	5833.68	9047.12	7277.35
144	Hex1Cer(d20:1_18:0)	Hex1Cer	5MM+ QE1	15371.4	17331	13874	12140.7	11065.6	14402.4	13444.5	11698.1	12469.3	15568.3	13481.6	14554.9	13178.5	13171.3	12615.3	11729.8	12496.9	12304.5	12407.5	11839.7	16785.9	14125.2	11209.7	14374	12933	12395.2	13394.1	15711.7	11099.3	13059.1	16617.9	11056.6	10726.1	10287.4	10410.8	12266.8
145	Hex1Cer(d40:5)	Hex1Cer	5MM+ QE1	2996.23	12252.7	4193.67	3067.62	5323.13	1699.85	1828.21	565.525	4470.73	4125.26	8659.37	10122	50648	117.992	3038.89	10780.1	20052.3	2956.94	6962.75	14526.3	40669.1	95384.1	8499.97	1096.17	1304.5	25883.8	71488.6	27258.7	4119.82	29197.5	4209.22	1779.59	8275.65	50599.7	40246	9376.39
146	Hex1Cer(d18:3_22:1)	Hex1Cer	5MM+ QE1	15372.6	17908.6	15780.7	13264.4	9989.01	14410.4	12828.2	11563.7	12076.1	14570	13648.3	14536.3	13180.2	12948.8	13204.4	12425.4	12491.2	12497.9	12092	11727.4	16760.5	12653.7	11161.6	14431	12362.9	12383.8	13728.1	16891.6	11118.7	13937	16050.5	11031.1	10724.6	10045.3	10411.2	12260.2
147	Hex1Cer(d18:1_24:0)	Hex1Cer	5MM+ QE1	13722.4	11960.2	11507.6	12778.6	10317.7	13366.4	9988.33	15069	6977.97	8378.27	9601.59	14022.4	9470	9166.43	8316.98	6377.69	9263.4	9701.36	9734.73	7084.5	8935.07	8973.52	9466.8	10345.9	11980.4	12899.2	8464.35	8784.94	10873.6	8822.63	12475.9	7079.03	10300.1	6037.81	9180.78	8766.56
148	Hex1Cer(d37:1)	Hex1Cer	5MM+ QE1	11713.7	14387.7	11735.5	11589.7	10998.4	11671.6	12102.3	10172.4	11802.9	10963.6	12499	10325.4	11711.7	11244.8	10487	10535.1	9678.28	11289.8	11075.3	11201.4	12568.5	10579.6	10573.4	9521.14	10971.1	9285.94	10641.8	10276.6	11678.2	11178	9801.29	10894	10943.7	10592.8	12694.1	12053.2
149	Hex2Cer(d18:1_16:0)	Hex2Cer	5MM+ QE1	25238.4	21890.1	22970	16139.6	16886.9	19184.2	21150	17510.9	16552.8	21854.2	18472	22575.6	20860.9	19852.5	21468.1	15970.5	18310	21726.9	12663.4	36667.4	26445.1	12484.2	12519.3	11063.7	11892.5	22470	10498.5	17284.1	15302.3	17122.8	14751.8	11421.9	12314.3	10915.7	11560.9	11584.1
150	Hex2Cer(d18:1_24:1)	Hex2Cer	5MM+ QE1	14557.3	14540.7	17680.3	12063.8	10293.6	12276	15959.1	14019.8	7342.74	8470.5	10354.5	16938.2	13961.9	11132	12847	9356.28	9164.05	17603.9	11062.2	6402.69	7035.14	11241.3	6703.08	6906.81	8645.75	7366.96	6888.92	10694.6	10684.1	11578.5	11038.3	4967.27	8895.46	5518.65	7503.75	7140.57
151	LPC(18:1)	LPC	5MM+ QE1	29847.6	45078.4	46446.7	15419.6	15557.6	28473.5	14655.1	18078.6	19285.4	18390.1	14908	13951.3	27591.4	26216.4	33003.5	20557.8	22701.3	29987	21955.9	19921.8	21651.3	32101.5	29865.8	18322.9	21303.2	20315.1	25371.2	17582.9	12548.8	20933.7	24259.9	33274.6	20653.6	35401.9	23041.7	24971.1
152	LPC(18:0)	LPC	5MM+ QE1	111587	122210	105186	42251	40897.2	45103.2	33041	28495.2	29293	93443	84441.5	95671.5	60968.3	60283.5	54623.1	39971.5	37370.3	39605.6	104497	97436.3	110476	81741.6	79690.4	83896.9	76817	56221.4	68153	89398.4	75938.5	100409	96148.5	66553.4	72251.8	59956	62221.5	47379.3
153	LPC(30:0)	LPC	5MM+ QE1	35583.8	45007.5	39779.7	21789.9	17626.4	18829.9	16791.4	14172.3	10670.6	27462.6	26308.3	35162.4	23623.2	19920.8	18828.2	10345.2	11451.5	17021.8	15693	11416.8	11248.3	14680.3	14880.9	16193	16328.7	10850.3	12793.8	21805.2	17238.1	22614.8	23648.2	18397.3	20291.9	15719.5	18488.6	14262.1
154	LPC(16:0)	LPC	5MM+ QE1	44890.5	49551.1	54762.6	31885.2	35562	44725.5	25431.1	28411.9	34365.9	47518.7	41271.8	49020.6	47820.2	43799.8	39331.6	35242.4	40252.7	31744.5	51163.2	42990	47381.2	37949.6	36939.7	36683.9	39417	35346.7	34452.6	44593.2	32595.7	41201.1	42413.4	36837.6	35187.6	35804.1	35967.2	36301.6
155	LPE(18:0)	LPE	5MM- QE1	27912.4	18730.1	30233.2	22998.3	24550.1	24038.4	19014.7	19153.8	19735.1	25939.9	30921.1	29396.4	26314.5	28029.8	25638.4	20841.9	18201.9	19878.1	28746.9	28735.1	27234.1	25463.8	29611.7	33305.2	27749.6	22377.5	24510.6	23642.3	24238.3	25997.7	32260.7	28758.6	30588.1	25237.3	25956.6	25951.9
156	LPG(18:1)	LPG	5MM- QE1	13990.2	14663.8	14457.5	10032.7	10061.5	9471.34	8543.02	7546.29	7453.4	13671	12645.9	15160.5	12325.9	12014.1	13048.1	9487.32	8620.09	9772.49	19123.4	17043.2	14417.8	19054.2	20797.9	21603.5	20017.1	17916	17833.4	12538.9	10312.9	12119.9	17608.6	15035.3	14577.5	16077	15505.2	14857.8
157	LPI(18:0)	LPI	5MM- QE1	13455.6	13114.5	12201.3	5852.61	6582.58	6208.08	5657.89	5207.08	4614.19	12875.8	12323.3	14121.2	5884.96	6248.19	5162.03	5513.12	4666.27	5600.83	12289.9	11637.7	9584.96	11239.8	12927.3	12352	9875.44	7832.04	7339.6	13527.1	11205.2	13553.7	15913.7	13900.9	12097.5	11067.7	10025.4	8665.85
158	MG(16:0)	MG	5MM+ QE1	2.99856e+06	3.37705e+06	2.70565e+06	2.91076e+06	2.09982e+06	2.6273e+06	2.72307e+06	2.42788e+06	2.15676e+06	2.56243e+06	2.2465e+06	2.93161e+06	3.10124e+06	2.17613e+06	2.66279e+06	3.09447e+06	2.36499e+06	3.0502e+06	2.73851e+06	2.26147e+06	2.40168e+06	2.90624e+06	2.33648e+06	2.31675e+06	2.84776e+06	2.47715e+06	1.97718e+06	2.2762e+06	2.06865e+06	2.43064e+06	2.66984e+06	1.91673e+06	2.49711e+06	2.36467e+06	2.54345e+06	2.8822e+06
159	MG(14:0)	MG	5MM+ QE1	64539.7	94240.7	67087.4	85826	58046	64437.9	72229.1	66001.2	47737.7	65475.9	54984.5	78713.1	73690.7	55141.1	74721	82647.8	58917.7	92363.9	69189.1	57140	57956.8	89263	56213.7	61613.9	75867.4	58525.6	45781.8	57832.4	59357.8	61715.5	63791.5	48960.4	64992.6	61892.9	57534.3	62465.7
160	MG(18:1)	MG	5MM+ QE1	145727	269654	131021	165354	138820	204437	223964	165051	142687	143546	156397	210360	234197	134069	216632	127279	147456	201807	168176	161295	207764	227328	156325	121391	131169	152876	141084	158612	150323	171504	168880	123602	171630	154083	148032	131620
161	MG(18:0)	MG	5MM+ QE1	2.87701e+06	3.18017e+06	2.89369e+06	2.81918e+06	2.42272e+06	2.9743e+06	3.11479e+06	2.33513e+06	2.37242e+06	2.87485e+06	2.16057e+06	2.7758e+06	3.19336e+06	2.26128e+06	3.11419e+06	3.30493e+06	2.29566e+06	3.09829e+06	2.91453e+06	2.52826e+06	2.73525e+06	3.68573e+06	2.32272e+06	2.44894e+06	2.79281e+06	2.54679e+06	2.03351e+06	2.47022e+06	2.12489e+06	2.67384e+06	2.49277e+06	2.14473e+06	2.41372e+06	2.27461e+06	2.39966e+06	2.36276e+06
162	MG(17:0)	MG	5MM+ QE1	12737.3	16596.3	12732.6	12699.3	10451.3	11074.5	12147.2	10409.9	8368.58	11843.9	9689.63	12971	11866.6	9702.51	11119.9	14484.7	10758.9	13456.7	11643.5	11103	10735.4	14899.6	8978.1	9629.77	11739.7	9438.1	9704.72	10704.8	9353.01	11617.6	10367.1	8287.68	10432.6	7618.03	11372.4	10824.8
163	MG(22:6)	MG	5MM+ QE1	7338.72	6824.44	7074.07	4147.56	4061.84	3700.07	3541.18	3556.7	3738.7	6849.24	6676.05	7138.27	4908.43	5456.14	5157.85	5344.16	3990.88	5216.33	6167.86	5459.95	6192.49	6394.43	5794.99	6477.56	6117.07	3690.66	5453.71	8384.72	6833.73	8307.09	6859.29	6545.93	6910.44	6059.89	5343.49	5345.38
164	MG(18:2)	MG	5MM+ QE1	208834	144503	198699	193990	147173	199225	211585	187952	145526	198058	157691	205629	229029	155356	227639	218944	155399	234321	224699	184771	178111	219946	186318	162883	191911	170904	138243	176078	157470	168065	178212	163261	196356	161302	185465	190831
165	MG(O-18:2)	MG	5MM+ QE1	249328	209826	228056	247298	174199	198226	231949	224410	201967	244588	224022	222642	246068	230740	230011	214707	228971	232795	228395	221717	212178	258038	219723	226450	254405	205229	255644	223611	205645	244807	244966	217316	220759	209604	213148	259309
166	MG(23:5)	MG	5MM+ QE1	25503.9	55123.1	36582.5	34311.4	47131.8	39718.4	37154.3	37600.4	34551.4	32998.6	32559.8	44213.6	39554.2	34588.5	30756.3	47693.9	35290.2	42383.1	37135.2	38658.8	54006.7	35367.8	29679.2	29496	36784.5	29535.8	37322.1	47785.5	39778.3	36897.3	32102.7	35907.6	37510.5	36734.7	32515.1	32594.6
167	PC(28:0)	PC	5MM+ QE1	93977.4	91635.3	77768.1	73708.8	73285.7	86158	39759.3	44700.1	36798.5	77144	79333.9	77575.8	87990.3	76592.7	75746.8	39654.4	38618.2	46568.5	79807.7	61507.7	71482.9	60858.4	66526.8	69169.8	75481.4	53811.9	61078	58393.7	50413.4	54793	71714.1	58679	63561.7	64767.8	58844.8	66685
168	PC(29:1)	PC	5MM+ QE1	42241.5	58370.6	47667.7	42998.1	42304.8	43588.6	38838.1	35903.9	28055.5	46235.4	37072	53187	54063.9	49549.7	49651.5	29244.5	31669	43898.3	54660.7	46175.6	45965.2	52999.3	57463.2	52941.5	50580.9	44097.5	47209.3	36632.4	30908.1	39362.8	46884.6	34100.6	36821.4	37644.5	41862.7	33172.5
169	PC(29:0)	PC	5MM+ QE1	109497	99496.5	92481.9	59669.3	64764.6	61280.2	48831.3	46660.2	41250	77779	74863.3	103120	74512.1	77854	54393.5	46056.6	49940.3	45559	90825.9	68943.2	70998.3	79392.6	67870	86211.9	95260	73643.4	67948	65872	52811.5	88631.3	77198.8	57136.6	67569.2	49705.4	68923.3	48639.8
170	PC(30:1)	PC	5MM+ QE1	141730	156621	140371	116235	116869	118603	87085.3	86530.2	81231.8	120008	119196	156912	134550	141209	119999	93999.9	92832.9	97902.4	145538	111050	137397	109794	116824	128713	124874	99762.5	104613	98029.9	90889.3	103692	123724	96369.9	110305	101374	117815	109947
171	PC(30:0)	PC	5MM+ QE1	632903	666141	534178	409401	418012	423597	381224	301277	275919	582758	476547	584238	573692	504776	490592	327575	317183	417640	586396	529654	598824	533619	559994	577326	546717	421898	431650	514408	403280	451464	526303	442267	442115	460559	411415	451737
172	PC(13:1_18:1)	PC	5MM+ QE1	126799	158695	138641	124465	121390	129120	124985	105568	92021.8	113982	112808	145670	155725	149643	141832	95512.1	108191	136143	159410	129573	138283	146211	149024	158925	152791	141480	131917	122055	96114.2	121524	142605	113376	127480	113899	125409	74613.1
173	PC(31:1)	PC	5MM+ QE1	54783.8	59343.2	61347.3	40933.4	40315.1	40561.1	36904	32935.5	31647.3	47785.9	47049.3	53967	54653.2	51233.1	45063.4	37035.7	35088.5	40903.5	50404	41359.3	44993.2	45797.6	47972.2	48796.6	49374.9	37920.7	35880.3	42246	35418.2	43975	46416.6	39198.6	41659.7	39560.8	39462	36459.3
174	PC(13:1_18:0)	PC	5MM+ QE1	461828	496272	466833	580664	418800	330572	501037	4322.89	385103	390833	423029	470382	5899.69	539363	580376	279320	404414	270459	595236	453902	481942	455213	578551	511235	395003	491621	457175	437044	362358	460714	521964	364364	429079	404991	477404	454006
175	PC(O-20:1_12:0)	PC	5MM+ QE1	97845.7	102737	103036	49030.5	56047.7	51609.4	39662.9	33853.4	32353.6	64653.2	63360.7	88849.3	55028.4	51076.3	41399.2	25843.4	29652.3	33680	32058.5	24925.3	27668.7	33948.4	34104.4	38982	32961.7	26733.8	33804.6	45228.6	34870.3	45637.2	44038	39887.7	46240.4	36616.2	42489.2	39136.1
176	PC(O-18:1_14:0)	PC	5MM+ QE1	79377.3	104710	94044	68627.8	56730.6	51400.1	61727.9	47180.6	43190.8	76365.6	47884.3	89524.5	49849.8	54631.9	53798.6	35183.3	51365.6	55395.5	42346.9	16557.4	40207.2	49946.1	36094.4	56069.7	51772.7	53866.9	34368.2	58720.9	56952.5	62742.6	47478	36931	57784.5	25386.1	42749.9	44343.7
177	PC(31:0)	PC	5MM+ QE1	138107	151403	133852	91269.4	82789.5	78271	83049.8	69981.8	55708.7	108528	99953.6	133795	108038	85633.2	89049.9	56791.9	70373.8	85322.6	122168	96343.2	109126	115037	111245	117692	99358.1	87319.5	87286.4	99054.5	75675.9	101758	105836	72452.7	90411.1	69786.8	84579.7	67333.4
178	PC(O-13:1_20:4)	PC	5MM+ QE1	383384	422421	421432	184472	191409	193893	158273	151330	145975	286016	305174	355270	171283	182696	195762	123964	130695	151599	160140	134519	163462	114030	113733	145104	97810.4	97582.4	103241	230540	237350	233944	190120	157444	161437	103152	129473	123753
179	PC(32:2)	PC	5MM+ QE1	182568	158929	137382	121864	154551	119291	104651	112678	99283	121975	138589	155814	159470	166341	145758	117729	118669	134183	158062	122450	132705	152653	131560	147795	178130	107774	106579	115328	93696.7	150408	129956	101275	113878	107137	121871	155071
180	PC(19:1_13:0)	PC	5MM+ QE1	2.64243e+06	2.97935e+06	2.69616e+06	1.73037e+06	1.92049e+06	1.79435e+06	1.58454e+06	1.41992e+06	1.35958e+06	2.20194e+06	2.25012e+06	2.90193e+06	2.48317e+06	2.35551e+06	2.03868e+06	1.46566e+06	1.67386e+06	1.73547e+06	2.50685e+06	2.13849e+06	2.41764e+06	2.19759e+06	2.19661e+06	2.28686e+06	2.15514e+06	1.8667e+06	1.9236e+06	1.99075e+06	1.64603e+06	2.175e+06	2.366e+06	1.87845e+06	1.90953e+06	1.68751e+06	1.97505e+06	1.7034e+06
181	PC(32:1)	PC	5MM+ QE1	74554.8	97230.2	73606.6	82647.3	78804.6	74110.6	70745	74080.1	58948.6	61997.4	74660.5	79556	103542	81059.4	84634.3	60228.4	68627.1	91013.4	91407.8	72877.5	71793.2	72353.5	83001.8	88897.8	79556.2	71256	70945	65590.6	63835.9	60838.6	92935.2	52183.7	87188.6	61062.6	67974.1	60390.6
182	PC(33:2)	PC	5MM+ QE1	32578.6	34324.5	33569.3	24849	17789.7	24618.7	28102.9	25209.8	21136.3	32242.9	30669	36290.1	40504.7	33695.9	30497	25177	28810.4	32849.8	38397.2	27380.5	32515.3	28763.5	28986.5	35317.1	30577.1	23360.7	26484.4	28550.4	21183.7	14919	18777.3	26290.4	28598.6	25423.6	29407	24280.5
183	PC(15:1_18:1)	PC	5MM+ QE1	803110	974365	908163	967857	905900	922934	948487	874999	723737	828021	747284	857749	1.05746e+06	951606	903492	673441	806338	967754	1.11126e+06	880747	1.02421e+06	922503	943933	1.0945e+06	980820	970215	845968	813018	777164	821260	968747	728912	931969	800617	871256	878389
184	PC(33:1)	PC	5MM+ QE1	591099	690747	615983	407981	447891	408643	469685	401078	323387	500390	561433	659219	544915	577257	484471	351961	371675	476259	648219	419997	491083	478426	458504	504277	477664	428942	551117	516399	376534	513706	655196	398062	455713	373739	453523	402498
185	PC(15:1_18:0)	PC	5MM+ QE1	2.7088e+06	3.27023e+06	2.80686e+06	2.32437e+06	2.19034e+06	2.2346e+06	2.31785e+06	2.08094e+06	1.48818e+06	2.27511e+06	2.5065e+06	2.72453e+06	2.71057e+06	2.36075e+06	2.33416e+06	1.80107e+06	1.89058e+06	2.57174e+06	3.15435e+06	2.37505e+06	2.79346e+06	2.80634e+06	2.84893e+06	2.73917e+06	2.76194e+06	2.34572e+06	2.55706e+06	2.64662e+06	2.46429e+06	2.64333e+06	2.87019e+06	2.14015e+06	2.65364e+06	2.02383e+06	2.38971e+06	2.48199e+06
186	PC(O-34:1)	PC	5MM+ QE1	311025	359700	294450	169022	154347	154647	102120	107005	78100.3	200482	199316	225307	156354	146108	126291	76451.8	75018.8	112607	104246	86884.3	83597	80710.4	108086	104467	100613	80811.6	82070.8	136881	129662	141619	171703	130585	138532	122546	114995	117070
187	PC(O-13:1_22:6)	PC	5MM+ QE1	202012	219692	229752	92259.8	116969	123958	93228.6	87182.2	88357.5	162133	143698	213144	97851.2	106486	105106	68375.1	73197.7	78833.8	71242	65451.3	65928.6	54551.8	53637.4	67109.1	52052.7	56004.5	53181.6	142286	118833	142794	88989.7	86577.7	83473.1	59377.3	84467.9	73933.9
188	PC(34:2)	PC	5MM+ QE1	1.63765e+06	1.77336e+06	1.59323e+06	1.03885e+06	1.09254e+06	1.02098e+06	1.05942e+06	913142	834703	1.43535e+06	1.40169e+06	1.80859e+06	1.47437e+06	1.53417e+06	1.37336e+06	948666	1.13675e+06	1.27624e+06	1.59205e+06	1.37185e+06	1.46247e+06	1.48751e+06	1.44794e+06	1.48004e+06	1.36716e+06	1.32706e+06	1.22167e+06	1.36266e+06	1.15938e+06	1.46121e+06	1.48752e+06	1.37628e+06	1.25659e+06	1.13234e+06	1.4894e+06	1.20986e+06
189	PC(34:1)	PC	5MM+ QE1	1.31829e+07	1.74766e+07	1.36339e+07	1.06023e+07	1.0396e+07	1.07054e+07	9.28928e+06	8.90741e+06	7.30723e+06	1.20029e+07	1.19431e+07	1.338e+07	1.37862e+07	1.22971e+07	1.16663e+07	8.28432e+06	8.90353e+06	1.01822e+07	1.49896e+07	1.14481e+07	1.30447e+07	1.2545e+07	1.29827e+07	1.40379e+07	1.30417e+07	1.12099e+07	1.12461e+07	1.15188e+07	1.11189e+07	1.21038e+07	1.30342e+07	1.24916e+07	1.13562e+07	1.08525e+07	1.24499e+07	1.05384e+07
190	PC(16:0_18:1)	PC	5MM+ QE1	248683	304903	245358	240182	220436	231777	246893	212272	192305	220325	271733	248016	248480	283693	243981	181521	200956	278423	294809	266523	287062	224960	274908	287937	241654	214720	221875	237249	293266	248641	283411	220221	239133	197182	217710	223549
191	PC(35:6)	PC	5MM+ QE1	93423.4	114775	120023	79595.7	81550.2	74855.5	107781	101832	85751.3	91134.8	93130.2	138253	132110	130471	102776	105025	120993	142030	119885	99507.1	108703	117320	104201	102106	107657	99269.3	107383	123429	116372	139737	109736	94330.1	87272.4	89469.8	105094	97355
192	PC(O-36:4)	PC	5MM+ QE1	90265	104279	102162	36067	28865.6	39937.8	39921.4	36003.2	37855.8	72578.5	61096.3	92371.4	38832	49426.6	32579.8	35367.5	36762.8	38223.9	26705	15748.5	26097.5	28780.7	24664.2	40902.3	22691.4	21406.2	28969.4	57482.8	51825.1	56951.9	53956.3	44333.5	28455	27777.1	28735.3	31337.1
193	PC(35:2)	PC	5MM+ QE1	286125	326573	297552	214957	218436	214438	223078	224972	180318	242074	273098	332196	317920	310616	289324	173705	203591	270051	309487	265256	258474	258360	270810	292409	282877	250900	238183	237608	203189	263872	281136	280857	262024	223697	260116	241504
194	PC(35:1)	PC	5MM+ QE1	781624	964197	785071	604868	497746	535190	481635	421556	348250	698971	687171	728186	618370	644560	553935	386972	391235	566556	755453	599541	715404	628557	677926	676199	684353	557287	583589	615346	606608	662501	759638	638337	689651	588117	647128	565196
195	PC(O-36:1)	PC	5MM+ QE1	70238.3	79918.4	80599.6	28324.5	28743.8	37010	18356.3	16501.9	12039.9	46854.8	46621.1	50794.5	27338.3	24496.7	28673.9	10829.7	12605.4	16883	22100.9	16149.3	18919.2	22260.9	22672.3	18891.7	19772.8	15486.8	20879.7	21855.5	25984.2	31510.8	39424.8	25135.7	29501.5	27965.2	27404.4	26213.5
196	PC(O-15:1_22:6)	PC	5MM+ QE1	255938	265876	254959	137668	130259	138175	118164	129698	92258.7	178396	182178	205369	143108	127241	129397	78704.4	88034	118007	100124	82733.9	96558.6	79054.3	93334.9	93332.5	76907.8	59561.9	79628.1	127151	135515	159125	129496	120077	123254	102405	103086	102960
197	PC(36:5)	PC	5MM+ QE1	95498.1	107435	65360.9	69744.3	67014.6	70618.5	73873.2	69575.4	72404.3	89363.5	70649.8	99536.8	93539.1	96794	83911.9	83381.4	79381.5	81765	100822	41086.6	107329	88347.3	88725	108961	89112.8	59605.5	68260.5	80485.1	76181.2	86243.6	85137	83222	81344	72136.3	31495	78451.4
198	PC(36:4)	PC	5MM+ QE1	930224	868878	796783	374069	533513	719513	771401	504177	621308	1.05481e+06	943054	1.05813e+06	709328	628427	603660	679752	708658	721025	724056	725507	1.12669e+06	824137	719317	746610	578514	623470	651442	1.10129e+06	737932	924969	986872	630180	668858	600834	522989	663426
199	PC(36:2)	PC	5MM+ QE1	5.52288e+06	6.96326e+06	5.58529e+06	4.78421e+06	3.97049e+06	4.38615e+06	3.80362e+06	3.62527e+06	3.11183e+06	4.95082e+06	5.06953e+06	5.4198e+06	5.22635e+06	5.81797e+06	4.9822e+06	3.63764e+06	3.68939e+06	4.25208e+06	6.55559e+06	5.4078e+06	5.6943e+06	5.27664e+06	6.43923e+06	6.0461e+06	6.34637e+06	4.77637e+06	5.21603e+06	5.0608e+06	4.52841e+06	5.24779e+06	6.26098e+06	5.59662e+06	5.51889e+06	5.71753e+06	5.62679e+06	5.50961e+06
200	PC(18:0_18:1)	PC	5MM+ QE1	1.06163e+07	1.12263e+07	1.01832e+07	5.60164e+06	5.73893e+06	4.81901e+06	4.27634e+06	4.12487e+06	3.1384e+06	9.17905e+06	1.02266e+07	1.03605e+07	6.62435e+06	5.3829e+06	5.14346e+06	3.39792e+06	4.07268e+06	4.95625e+06	1.01274e+07	8.52168e+06	8.00709e+06	7.4819e+06	8.21675e+06	8.89455e+06	7.67185e+06	6.51848e+06	6.18747e+06	9.26909e+06	7.56541e+06	1.00493e+07	1.06925e+07	6.74856e+06	9.14691e+06	6.58303e+06	7.26654e+06	7.0929e+06
201	PC(22:6_15:1)	PC	5MM+ QE1	64073.7	114522	66610	86593.2	89713.6	97227.2	112810	81178	89118.9	81745.6	100208	69415.5	97948.7	136817	112507	121375	123293	123473	93053	1984.46	114755	107124	84750.5	109672	100136	108243	50052	111049	34367.5	114334	86084	48273	102916	80725.4	113548	108180
202	PC(37:6)	PC	5MM+ QE1	529741	636667	639235	543965	422613	465028	504605	560907	374424	553211	482043	582358	650695	599182	533388	511932	403138	591394	493753	403293	539522	485930	534116	455344	500681	488901	484697	432011	473427	469170	571235	460383	442231	448590	551697	479323
203	PC(O-38:6)	PC	5MM+ QE1	49192.2	64667	55832.3	23578.5	25853.4	25562.4	25367.2	20545.1	21668.4	40834.4	40402	53038.6	26388.2	28988.5	23967	21176.7	21775.3	21170.8	17933.9	14734.2	21553.1	13973.6	12896.9	15520.9	12156.8	13359.6	12993.2	25761.7	19606.3	22476.6	19860.5	20708.2	22194.7	14941.3	21740.5	18609.3
204	PC(O-38:5)	PC	5MM+ QE1	81413.7	80086.1	66307.5	35201.4	21513	34480.9	31263.8	34409.6	25800.3	48827	44246.4	78990.8	41809.2	45549.2	27998.9	34706.6	34278.2	41076.7	36943.5	20409.8	35928.5	23193.7	16345.6	23807.7	22309.9	15199.9	20296.6	58849.3	34096.1	44834	51654.8	42317.3	29260.3	43511.6	33095.8	27608.3
205	PC(O-38:4)	PC	5MM+ QE1	60322.1	71822	79678	24989	31958.1	38681	27721.5	25691.8	28775.6	44411.7	55036.6	58291.1	44815.5	35881.1	39131	24528	26847.2	37721.9	36405.1	15458.1	31422.9	30011.9	23438	23922.5	22693.6	22416	20745	43409.2	41255.8	36217.6	33436.6	31003.7	39225.6	30653.2	27440.9	29857.8
206	PC(37:1)	PC	5MM+ QE1	108721	136199	119219	62384.9	61333.9	63643.6	50830.8	43178.4	31940.6	80615.2	85752.8	100285	68371.1	60405.1	63493.7	33628	36160.8	47364.3	93930.7	72230.8	75521.6	85970.8	85819.4	89138	84963.5	65304.4	73904.8	92382.4	80287.3	93100.8	107952	76103.8	87276.4	74447.3	80770.4	77785.7
207	PC(38:6)	PC	5MM+ QE1	263721	290180	252632	136839	191347	160114	208301	205552	165995	253010	222187	316044	259178	234526	208630	218145	228445	250227	360141	279024	312677	238408	243344	258034	201119	174644	159067	252185	227372	275856	223401	199832	237157	167222	165926	154589
208	PC(38:4)	PC	5MM+ QE1	1.09629e+06	1.22454e+06	1.0853e+06	736659	687047	659102	862384	690417	756672	1.09346e+06	938351	1.29743e+06	922008	944803	962992	741253	838317	1.11937e+06	1.28178e+06	1.22673e+06	1.13105e+06	892899	1.0134e+06	1.08847e+06	1.01951e+06	810123	769603	1.08846e+06	915023	1.38222e+06	1.14344e+06	921754	1.00341e+06	934592	910285	760480
209	PC(38:3)	PC	5MM+ QE1	719071	892935	806258	447266	477154	492180	494453	434379	359951	739449	700477	726651	583786	551944	512953	366178	457962	541694	785644	699910	782203	651054	591019	745762	569430	544944	571606	790761	589149	800436	800000	688918	745824	568307	525298	525278
210	PC(38:1)	PC	5MM+ QE1	237846	218641	265162	102814	107294	109948	65761.1	56562.2	36373.5	160982	146409	204905	89711.8	95016.5	91330.6	49882.1	48802.2	63785.3	171575	142056	138725	195547	155633	175401	147964	134656	129767	178881	145802	201364	227427	154563	189850	118873	138285	134934
211	PC(39:6)	PC	5MM+ QE1	12318.6	11440.3	14320.5	6724.59	7517.01	8332.77	10810.7	9213.63	10573.6	12634.8	11109.7	15172.9	9898.45	13220.1	12185.6	9437.2	10292.4	13703.3	13980.7	11268.7	12782.3	12098.7	10916.2	11472.8	9404.63	10428.6	8006.3	11276.9	10705.2	15430.1	11581.9	8986.77	9692.94	8304.77	8073.57	7507.42
212	PC(21:6_18:0)	PC	5MM+ QE1	24521.5	25208.5	16859.9	23067.8	21497.1	20460.9	23735	21762.7	18073.7	20824.7	17447.1	25022.4	28540	23865.5	19864.3	18762.6	21558.4	29512.8	27378.2	25189.3	29035.6	24014.7	22255.2	24477.4	29724.5	20349.4	24844	20751.1	19120.3	23885.5	28346	19623.8	24130.5	19310.7	22457.3	23646.1
213	PC(O-21:2_19:4)	PC	5MM+ QE1	1750.68	40156.7	35494.5	12926	9492.97	13297	13535	15622.6	12011.1	29073.9	25879.9	28064.9	13918.1	19439.8	16269.6	11049.3	13675.4	18463	11129	9554.67	12537.9	8387.07	10247.7	10697.9	10104.2	8993.43	8008.38	21012.3	17761.3	21778.6	14132.3	18410.2	14570.6	13704	12831.2	13482.7
214	PC(39:5)	PC	5MM+ QE1	40326.8	52684.9	46866.4	33394.9	40455.3	33712.4	45343.9	38397	31559.7	46838.7	41344.2	49127.5	40977.1	47004.2	41123.5	35789.2	36321.9	48186.2	61210.1	49292.7	46683.1	48462.5	51254.2	59143.8	44623.1	44451.6	45734.4	55574.9	38640.3	47533.2	52353.9	29326	38336.9	33762.5	45646.4	37832.6
215	PC(O-41:10)	PC	5MM+ QE1	6815.11	8822.82	5243.2	8542.84	18819.7	16467.6	16309.8	9692	2229.05	6767.49	4654.77	3186.65	28008.6	2961.04	3811.93	13820.3	13815.9	11141.8	9252.14	978.705	24943.1	24276.2	4555.05	8326.74	25075.7	5214.86	19921.7	31428.6	4589.53	10274	8754.4	5264.42	9487.57	18002.7	3555.03	26832.2
216	PC(39:2)	PC	5MM+ QE1	25582.6	29161.9	26981.5	15906.7	14896.3	14117.8	12377.6	10270.8	8175.99	20734.7	18780.3	24082.9	15612.9	14774.1	14193.1	8731.71	8702.61	12214.1	28695.7	19893.2	23618.8	25336.2	22620.7	26885.5	22212.1	20212.6	20635.2	25816.8	19002.1	24701.6	30640	18923.6	24361.5	17826.5	20573.4	18568.5
217	PC(40:7)	PC	5MM+ QE1	183343	197782	203742	109613	123101	111818	134526	126734	120661	163232	160034	236991	164166	185302	154769	147565	161723	172328	267718	193621	215911	194607	184728	190242	178073	156043	152903	183211	161461	213773	194586	174116	155223	129905	170154	144476
218	PC(15:0_25:3)	PC	5MM+ QE1	59217.8	74680.3	70251.7	34404.9	39260	37571.7	39910.2	33039.6	23657.4	45710.9	47433.4	58593.7	49535.7	41443.3	42493.1	29192.1	31483.7	39207.2	66468.8	53051.4	50279.1	51199.4	54068.4	61162.3	60343.9	41627.5	47224.3	54919.8	53126.4	55649.5	73432.3	47654.6	56492.7	54721.9	52691.2	45076.8
219	PC(40:1)	PC	5MM+ QE1	19354.4	18864.5	22595.2	11675.6	10286.6	9759.81	5791.28	5294.41	2359.83	9613.96	11000.6	17313.2	11294.1	8181.8	7600.36	3097.54	3062.71	5103.54	20395.2	12205.9	12560.8	19133.5	15683.8	18368.9	19086.6	15391.5	12932.7	10891	10819.4	18191.2	19036	9772.12	17005.8	10218.7	13263	11462.6
220	PC(42:7)	PC	5MM+ QE1	43199.8	13405.5	43702.7	28307.1	27615.6	24737.6	37167	31650.3	20593.3	30847.9	31943	22247	37859.8	15511.6	38117.7	19565.5	30142.2	37485.3	48758.8	32397.7	27053.3	36869.1	39632	42532.7	16247.4	36827.8	20031.9	10806.6	24201.8	36370.7	14689.4	39587.4	31154.3	28687.8	35955.5	12800.6
221	PC(17:0_25:5)	PC	5MM+ QE1	76234.3	46825	78939	41117.9	45646.8	45410.9	39549.3	36799.5	28522.2	64221.8	65786.6	77110.9	55743.1	50048.9	47042.4	30875.1	34576.4	48286.3	102663	47401	84553.6	78037.3	88135	87295.4	77141.5	63828.1	74167.8	58689.1	57029.9	75806	58001.3	51650.6	69531.5	58736.4	55038.6	57481.8
222	PC(42:2)	PC	5MM+ QE1	30429.2	28993.1	31156.8	18035.3	14185.8	18022.1	10493.9	11478.3	5467.78	15726.6	17805	27775.4	20242.1	14624.1	15119.9	5429.34	5967.5	11392.8	37093.4	22113.6	26309.1	37987.7	32159.1	33752.3	35202.5	25762	23246.9	17412.9	20073.5	23736.6	34476.5	18239.7	29187.1	21463.9	20901.3	21307.1
223	PC(44:6)	PC	5MM+ QE1	16840.1	16529.3	14855.3	13203.1	13100.4	11617.8	12565.7	10059.8	9035.74	13391.3	13738.4	12317.2	14918.6	14522.6	15528.2	10033.1	11418.9	10964.6	24151.3	21237.6	21981.8	21836.3	24738.1	26011.1	23572	19792.8	20683.6	12604.6	10225.8	9581.59	19175.3	13466	17416.5	15752.9	12977.7	15199.6
224	PC(46:11)	PC	5MM+ QE1	39534	27697.8	31052.5	27642.2	36377.9	29229.1	10737.9	27299.2	13345.2	37155.7	26452.1	43588.8	41927.3	25858.6	36265.3	23766.7	27756.5	29392.9	27679.2	22245.2	20938.2	24323.6	29438.7	38091	44620.3	22608.7	34927.3	32612.8	22179.2	42262.4	47262.2	25222.6	37295.6	31796.7	28534.5	20825.3
225	PC(33:0)	PC	5MM+ QE1	131196	131291	114070	99368.3	75946.4	72449.1	70103.8	55941.6	52295.5	99128.4	97400.6	106483	91485.9	85538.3	82681.6	50839.7	61022.2	65366.8	123974	78463.9	111458	103425	92984.7	112626	101961	86306.5	90212.1	97433.4	87658.6	96108.6	105404	74974.7	83594.5	66587.2	69560.1	78279.1
226	PC(17:3_18:1)	PC	5MM+ QE1	1.52333e+06	2.07924e+06	1.73297e+06	1.26626e+06	1.16869e+06	1.26873e+06	1.33988e+06	1.26541e+06	887518	1.55098e+06	1.49392e+06	1.73631e+06	1.55135e+06	1.51036e+06	1.40895e+06	1.14827e+06	1.1948e+06	1.62787e+06	2.09825e+06	1.56959e+06	2.08658e+06	1.81884e+06	1.93073e+06	1.86345e+06	1.79411e+06	1.55843e+06	1.62707e+06	1.72183e+06	1.65777e+06	1.6968e+06	1.74769e+06	1.30685e+06	1.66098e+06	1.34776e+06	1.45175e+06	1.64517e+06
227	PC(35:3)	PC	5MM+ QE1	683289	857645	768993	754740	666645	696243	713393	718296	520211	573182	614257	784172	854986	828305	628532	653972	626665	822102	682646	616788	731024	678916	760858	670374	738436	654909	648391	667720	629292	727191	721582	680119	648826	710641	685226	637476
228	PC(O-15:2_22:6)	PC	5MM+ QE1	42171.5	43997.3	39047.8	17931.3	26535	24170.4	27328.4	26303.8	21939	39210.2	37960.4	41843.7	23992	33733.7	27377.8	20289.3	20918.7	23297	19969.3	18602.7	22844.3	17740.3	12613.3	18887.9	17450.7	15043.3	16504.3	29025.8	29661.9	34448.2	24489.4	23223.7	20795.1	13004.4	20685.9	18980.9
229	PC(37:3)	PC	5MM+ QE1	73562.4	83250.1	77517	59165.6	58981.7	58932.2	69608.1	59426.9	54190.3	71956.6	63551.8	82815.5	70615	80367.2	80915.9	56649.5	60764.8	68390.3	83579.8	59467.5	74672.1	73877.6	65326.5	79742.1	64916.9	66725.9	57839.7	74827.6	63502.2	85509.7	86061.2	63936.3	72947.6	63900.2	72608.3	63194.5
230	PC(38:5)	PC	5MM+ QE1	654413	563313	675644	325526	459376	417241	613808	475112	469352	671868	577926	804920	516332	575930	556313	559081	581953	723977	612222	484210	708833	579675	435910	634070	547657	524313	504261	707094	466124	650288	565237	563426	533852	428601	437102	596191
231	PC(39:4)	PC	5MM+ QE1	54517.2	56765.2	58043.9	36964	30474.5	29839.1	37070	31406.1	18941.8	41799.7	43308.6	52723.5	43911.8	32357.4	39274.9	32466.5	27093.8	35187.3	53457	36607	53087.4	52147.7	43695.1	47200.8	48601.4	44096.5	38918.8	43661.3	38575.5	59338.5	47250.9	34721.8	51501.7	33899.5	40481.2	37985.9
232	PC(40:5)	PC	5MM+ QE1	366802	441786	364626	267059	246276	251657	260169	246506	196407	237855	375241	374924	317614	308505	300446	231877	264632	318538	408083	256353	380035	294930	340483	348257	296894	243677	264744	383688	337621	292170	359351	314119	330795	271109	277432	286788
233	PC(40:4)	PC	5MM+ QE1	230058	268810	252154	136182	146539	136867	129514	126170	91647.7	203319	187633	246543	190406	166921	134651	119688	127865	166361	227452	202284	211162	175924	210767	208188	176309	147274	167696	200359	190403	213259	198134	179766	189431	169760	162723	159224
234	PC(44:2)	PC	5MM+ QE1	7729.96	8292.11	8024.07	4817.23	4722.45	4417.37	2183.32	2240.98	779.786	3661.16	4502.93	6119.43	5179.63	4304.22	3629.49	999.655	1217.84	2384.16	9400.49	6120.32	5666.71	9602.3	9792.15	9604.21	9893.03	7447.73	6778.39	4144.72	3258.22	5409.78	8761.68	3034.96	6311.08	3532.41	4483.34	5028.53
235	PC(O-32:0)	PC	5MM+ QE1	99550.9	98682.9	82561.8	46962	34751.2	31321.9	27953.1	19690.4	10050.9	53590.1	45156.7	54231.8	42609.3	28345.6	27184.6	11864.6	15857.4	25481.9	13977.5	11458.2	12934.4	18730.7	23470.9	21875.4	21676.6	14523.4	15713.9	28406.7	24447.8	36051	39377.4	22227.9	30653.8	22340.9	24514.3	22581.9
236	PC(O-13:1_20:5)	PC	5MM+ QE1	16215.9	21422.7	19523.9	8826.08	7725.18	6890.47	7976.19	6688.57	6479.28	12073.8	11571.4	17985.2	8604.91	9342.68	7369.14	5336.17	5765.38	6329.39	7294.53	7514.11	7935.62	81479	7400.22	6884.34	6397.06	6063.07	5108.74	12131.8	9491.31	11767.2	8812	8629.49	8476.17	7321.2	7095.21	7409.71
237	PC(37:4)	PC	5MM+ QE1	26056.5	40526.8	36388	120.451	20847.4	22480.7	39764.7	29951	31842.6	42171.4	36152.4	40494.8	35991.3	37644.3	33166.8	27899.3	27151.9	42994.8	39883.9	37494.8	35853.9	28810.2	33321.6	37082.4	27982.6	25791.3	25367.2	40965.1	27915.9	37205.7	29698.1	27757.2	32540.1	23909.5	34108.4	24675.4
238	PC(19:4_18:0)	PC	5MM+ QE1	207813	246602	186997	135321	132647	102334	136583	110201	95273.7	170020	176040	203026	151080	129782	152960	95206.7	131097	148207	174293	133634	130817	127367	131371	139949	129370	108007	101068	180806	136589	182174	184462	118194	155571	101014	94144.5	123506
239	PC(O-39:6)	PC	5MM+ QE1	16458.9	20858.2	18826.7	9498.54	8925.33	9404.31	6848.55	5731.06	2726.89	10151.6	11665.1	14305.2	8445.28	6770.19	6955.43	3792.9	3455.76	5012.28	6842.63	5084.5	5389.77	7346.58	6494.43	6954.96	5865.99	5432.11	4605.63	9952.9	8868.27	10986.1	11264.3	6617.17	9701.46	5433.21	7293.84	6786.67
240	PC(40:6)	PC	5MM+ QE1	435303	436781	386603	301397	250163	257465	332302	263961	239423	413414	461470	458183	351873	392313	394013	297235	341679	365212	532395	294180	381652	344951	323033	374754	387154	271552	291522	367806	329674	369867	409510	337127	412602	280628	312401	263062
241	PC(40:2)	PC	5MM+ QE1	81456.1	94560.8	79040.5	46396.2	49127.3	41197.4	34697.8	29148.5	20015.6	67039.4	65386.8	78785.5	49704.7	41723.2	42842.7	22569	24555.6	36258.7	90049.7	75915.4	59393.8	78531.4	91613.1	84375.9	81680.4	61942.3	57129.7	73342.6	50961.5	74741.8	104291	68874.4	77681.9	63986.5	58614.1	66248.6
242	PC(42:1)	PC	5MM+ QE1	11567.9	13495.3	14946.7	6712.3	4800.04	5180.21	2066	2178.51	696.771	5962.64	8477.21	10324.6	4968.8	3427.08	3806.42	1104.96	1351.75	2340.86	13485.6	7823.88	6159.23	10966.9	10630	10740.1	9479.35	8830.02	7819.83	7164.42	5629.17	9008.77	12422.9	3845.16	8650.5	4244.6	5412.04	5366.44
243	PC(O-18:0)	PC	5MM+ QE1	112371	145122	105655	48157.7	41405.3	51161.7	31848.8	28022.8	26043.7	95529.7	98724.1	119025	76192.5	74174.5	53088.3	49597.1	48162	42965.1	116492	96167.3	146549	76337.8	71170.8	114375	88885.6	57117.8	87819	91916.6	87631.5	88529.5	95884.8	80041.7	70749.2	57932.4	63742.9	49841
244	PC(36:3)	PC	5MM+ QE1	927483	1.09772e+06	952784	591231	612352	602831	754657	605153	558555	888600	836100	1.04979e+06	891614	812014	774978	640812	623206	844600	999196	759097	859853	904168	885770	949712	805999	713235	711709	917053	788105	913172	946676	765809	891785	744914	806546	653967
245	PC(37:5)	PC	5MM+ QE1	4687.36	7735.08	3943.82	3087.83	8220.82	5672.41	9393.73	9056.83	7587.46	6347.76	8492.68	3670.85	10654.5	13414.4	8318.93	10126.9	11907.8	11995.8	13509.3	8265.65	5817.84	10730.9	5749.56	10797.2	8017.21	10743.3	2570.78	7907.7	6220.88	3820.91	8806.4	7603.1	6147.94	5446.83	904.155	9244.02
246	PC(15:0_22:5)	PC	5MM+ QE1	308280	330549	261642	256396	279338	273680	285733	259576	208119	292343	281894	365070	319646	317168	285861	265795	287472	342099	295106	256508	300258	273531	239864	272052	233127	244616	252470	322046	308591	333730	323134	218652	321744	227622	266778	210660
247	PC(O-41:11)	PC	5MM+ QE1	17005.7	18880.5	14771.5	18271	12091.1	14186.3	11308.9	11840.6	12355.7	12213.3	14283.9	12962.7	17041.4	17933.8	16330.9	11663	9447.72	13433.3	16785.2	16608.1	17737.8	19153.7	18293.8	19363.7	18273.7	19387.3	17561.4	17302.1	12428.4	14703.9	16868.9	17814.3	13561.1	16868.3	16788.5	18964.3
248	PC(44:7)	PC	5MM+ QE1	5722.4	6731.57	6278.98	8717.01	6815.59	8839.67	9019.17	7488.39	6086.74	11312.9	8911.54	2056.68	10596.5	8980.13	10719.4	7812.23	8597.4	10878.8	10838.4	9008.14	18842.9	17028.5	12226.2	13550	15823.3	12563.8	8946.82	8113.2	5891.17	6292.62	9855.71	8552.56	17694.1	11933.8	10761	8311.12
249	PC(37:2)	PC	5MM+ QE1	260066	298587	242611	177742	168693	162991	163774	147904	119578	230238	220937	256318	220720	186994	187143	127440	146022	188381	292127	231959	261364	234894	253000	256309	236560	200625	211530	239316	218024	231932	275481	213602	253391	219195	214708	208557
250	PC(38:2)	PC	5MM+ QE1	988080	1.21851e+06	1.01368e+06	641880	628537	621071	481642	446969	341049	779643	821861	893435	786193	668917	624174	418318	461065	520677	911689	833674	834979	800529	932855	904777	881617	672979	758094	927302	819029	881214	1.12002e+06	790780	999240	856209	834842	893192
251	PC(O-39:7)	PC	5MM+ QE1	34174.9	38723.4	32982.3	20303.6	20643.1	22404.7	16906.9	15101.6	11104.3	30682.9	27519.9	31467.9	24515.3	17952.5	22649.7	13789.8	15169.6	13675	32999	27132.7	33622.7	27452.4	29522.7	28800.8	26815.1	23035.2	21499.2	32848.1	35098.4	30240.6	39217.6	26433.6	33339.8	28533	25333.5	23286.7
252	PC(42:3)	PC	5MM+ QE1	13754.2	13954.6	14251.3	10661	9378.47	7858.3	7408.53	6242.12	3601.63	10668	10200.6	13484.9	9281.5	7665.28	7531.89	5237.08	5768.25	6841.09	14524.9	13716.3	11192.5	16580.8	13359.6	15961.5	15211.3	11710.3	11422.7	10328.3	7825.99	12395.5	14534.8	9212.39	12569.3	8924.18	11064.3	9808.88
253	PC(36:6)	PC	5MM+ QE1	26038	26528.5	23770.5	20592.6	21547.3	21467.6	23920.3	24784.3	19924.8	21657.9	19073.8	31976.5	25439.4	31731.3	25233.9	19740.1	25977.9	26013.7	27029.5	22392.9	24922.5	25442.8	19462.3	22733.3	21323.3	23870.7	21283.3	21843	19991.9	22807.5	20707	19229.3	21606.8	15541.4	22489.2	18794.6
254	PC(42:4)	PC	5MM+ QE1	34533.3	36565.5	40283.3	17503	16855.9	16517	15124.3	11859.3	9461.25	31405.6	29476.6	33326.3	18484.6	18870.4	18311.9	10053.1	13448.2	15849.1	41446.1	35793.7	32436.2	41196.3	34841.8	43490.6	33325.7	28316.5	31974.4	35678.5	25454.2	31411.6	38482.8	26333.8	30739.9	22884.4	23945.8	23463.6
255	PC(P-40:5)	PC	5MM+ QE1	36161.9	42220.1	36075.7	13722.6	12923.4	10466.3	15775.6	15164.3	11935.3	29717	25456.8	29853.1	18422.1	20215.7	15259.5	11821.2	13103.7	17529.9	12421.8	9191.59	12772.8	9075.81	12076.3	11221.8	11835.5	8878.36	8487.14	21380.4	22121	22054.2	19969.9	17090.2	16472.8	13597.2	13662.2	13912.9
256	PC(39:7)	PC	5MM+ QE1	10425.4	12912.5	11019.5	10607.7	11360.3	11873.7	17023.6	14107.7	13342.8	12513.2	8438.29	14095.8	14879.6	17109.4	14980.3	15972.1	16936.5	24921.2	18435.4	11195.8	16159.9	13058.5	11235.9	15409.8	17657.3	18047.6	14187.2	12136.2	13511.4	11384.3	12752.4	12585.6	12960	13383.3	15946.7	11969
257	PC(39:3)	PC	5MM+ QE1	23501.6	23293.6	20048.8	12417.3	15126.4	13396	13614.9	14031.3	9710.39	19464.5	18747.5	22325.4	16786.5	14910.6	16396.8	11876.7	13425.1	14821.9	22142.9	17606	15876.8	17161.2	19609.2	19213.5	18585.1	14562	14796.7	22106	18196.7	19064.8	22380.6	14534.4	21472.3	18556.4	14849.5	16641.4
258	PC(O-40:5)	PC	5MM+ QE1	25351.9	37083.9	34460	13249.9	16179.8	15219.3	14129.9	11386.6	9906.16	26642.5	25399.6	29937.5	18339.1	14963.5	15765.9	11577.9	13275.8	15674.1	18298.9	13238	13919.1	12223.4	13705.9	13092.9	12736.8	8589.21	11950.7	24253.7	18611	21404.3	24482.2	17076.4	17843.9	14012.6	15283.1	16365.3
259	PC(33:5)	PC	5MM+ QE1	11866	10828.8	11444.7	7783.89	9516.52	8624.15	10519.7	10035.5	9867.49	10889	10975.6	12467.5	13361.7	14200.6	11032.1	10295.6	12117.4	11225.7	13314.2	13382.9	12854.1	12515.5	12151.2	14217.1	16119.5	12818.6	12447	13853.4	9794.97	12532.6	10599.5	11463	10786.7	10551.2	13033.8	9861.91
260	PC(33:4)	PC	5MM+ QE1	224254	226701	247644	182553	199874	179237	250054	195223	187556	229545	226270	280718	272804	290117	258256	248227	218894	251611	316341	261078	321099	294711	257849	287650	270549	272837	260248	309616	233642	304141	239678	214378	231251	182737	222537	209569
261	PC(42:6)	PC	5MM+ QE1	64170.9	71653.3	63265.7	47756	40671.8	41112.8	46084.5	42999.5	29528.1	62836.1	56832.9	67640.2	52398.4	57176.6	49904.3	36181.4	21716	50500.9	70883.2	69031	75606.9	62461.5	76552.2	76944.6	67008.6	54426.8	55666.6	56992.9	48096.4	57088.6	67793.2	56470.9	62133.6	54495.3	54386.5	50691.4
262	PC(46:6)	PC	5MM+ QE1	6385.59	7040.82	6669.23	5592.93	6122.6	5473.92	5021.7	4490.17	2941.31	5311.65	4850.63	5479.76	6929.65	5395.51	6061	3937.66	3870.51	4851.12	13380.3	10068.3	7755.24	10650.4	12602	11233.4	10801.4	10305.4	7971.68	4230.07	3608.05	5622.94	9829.64	6123.74	8783.18	7375.34	6954.89	6894.29
263	PC(O-13:1_18:1)	PC	5MM+ QE1	206148	231938	199584	93631.2	76316.5	84421.2	47673.2	57081.4	38167.2	103099	112131	130200	78794.5	56881.9	56260.6	26002	34718.4	44840.7	45694	31336.6	40484.1	43159	43854.8	39824.7	42604.8	31946.6	34714.8	70794.3	60622.8	63588.1	70490.4	44847.2	57354.6	43777.7	41468.9	48987.7
264	PC(42:8)	PC	5MM+ QE1	11577.6	14343.8	12652.7	7869.6	9002.02	8315.81	12298.2	11029.5	10056.4	11688.5	10497.2	14711.6	14724.9	13449.1	11093.9	11194.7	12692.4	13658.9	15646.7	11561.8	12806.5	11264.7	11044.7	13186.3	10439.2	10223	10158.4	11348.5	10431.1	12596.3	11275.3	9065.24	9525.21	6864.95	9106.96	9262.79
265	PC(32:0)	PC	5MM+ QE1	1.34347e+06	1.09673e+06	1.26593e+06	835969	740859	740047	664671	577274	473212	856973	767780	1.25994e+06	1.05361e+06	865180	870850	459305	518115	751658	1.1136e+06	876266	746023	1.1164e+06	927609	1.13373e+06	1.00624e+06	953244	900288	809634	700382	941238	993340	640074	918700	632703	915195	722598
266	PC(O-15:2_20:4)	PC	5MM+ QE1	268190	325050	282485	161996	129978	140140	111635	122398	106945	192898	204034	229539	125571	135601	105546	91391.6	101315	110130	105184	84790.7	110787	89160.9	92505.8	88919	83102.7	64129.1	71286.4	170964	159723	164217	134656	129229	104999	91300.2	101219	97610.1
267	PC(O-30:0)	PC	5MM+ QE1	37267.4	46642	39964.6	22059.1	15964.1	19134	17421.8	14332.6	11060.9	27555.9	25561.7	32084.9	25926.6	19481.6	19285.3	10610.1	12800.3	17844.5	16363.3	11842.1	12303.6	15040.7	15334.6	16898.5	16050.6	10782.9	12815.6	22123	17206.5	21748.2	23776.8	17259.5	21463.6	16289.6	18250.3	14345.3
268	PC(46:7)	PC	5MM+ QE1	5396.88	3672.86	5111.46	4340.18	5523.92	4025.16	4681.56	3957.73	3187.71	3684.98	4334.41	5066.87	4763.13	4467.29	5658.24	3185.61	3640.47	4300.61	11078	6545.97	9068.14	11005.5	10260	11963.6	11836.1	8976.19	9948.07	4513.98	3672.45	3381.64	8861.26	5436.79	8275.14	6264.91	6813.35	6633.5
269	PC(O-31:1)	PC	5MM+ QE1	17188.6	17222.5	16700.3	8165.67	8567.6	11322.4	10100.6	6754.75	7850.26	13245.7	9456.23	16844.3	12967.1	9794.57	8397.91	7756.71	8001.43	9793.95	8995.11	6690.67	8582.16	9394.12	7807.58	9065.41	5925	9197.11	6976.61	12104.5	9900.15	9407.92	8664.21	9144.65	9007.2	6384.98	9086.21	6244.75
270	PC(P-38:4)	PC	5MM+ QE1	54599.4	87947.3	66982.2	41372.9	48412.8	49275.1	37673.4	35995.4	49754.2	52965.1	65862	57813.2	45422.4	64210.4	48789.7	50147.5	55470.6	42881.5	26684.2	33303.6	20709.5	19415.4	35729.7	20617.1	32005.8	27329.5	30619.7	38686	31581.6	45764.2	34370.7	36830.7	31416.8	43039	45120.9	37455.2
271	PC(17:3_16:0)	PC	5MM+ QE1	4149.8	161403	175027	137296	162198	151777	182306	145362	138731	153111	130431	166156	187875	213369	204323	150422	147827	187809	196930	175600	200619	193236	193570	223912	190566	198444	162037	150155	138133	154786	163508	156445	165268	149703	179163	160166
272	PC(34:0)	PC	5MM+ QE1	430618	319089	275227	260732	179673	208292	155396	150295	84975.2	239275	195141	314778	282010	130811	182191	85120.6	130284	177882	296358	216215	183615	354253	264222	280494	285137	256863	247398	224054	191215	254987	379417	140840	259077	171706	171343	208486
273	PC(19:1)	PC	5MM+ QE1	2583.47	2230.97	2307.61	1968.12	2508.43	2843.09	1748.19	1878.6	1189.2	1988.5	1719.71	2061.38	2185.96	2479.56	2126.96	2281.33	1735.81	2115.38	2311.19	1795.18	1558.59	2343.84	1921.48	1749.82	2190.92	1914.46	1736.26	1827.13	1764.37	2011.34	2641.94	1678.42	2061.35	2512.72	2178.7	1745.52
274	PE(16:0_16:1)	PE	5MM- QE1	61094.1	46489.2	52130.8	52816.3	52547.9	52279.4	38698.1	40289.3	32082.7	47185.8	48955.5	55514	59439.2	53399.4	52285.7	37155.9	35943.1	39242.1	61805.7	49590.1	46770.4	55630	61971.8	58571.8	63553.9	50327.8	53242.7	41574.6	40626.6	44832.3	51039.5	41973.1	48895.4	43967.3	46524.9	44459.9
275	PE(18:0_20:3)	PE	5MM- QE1	108658	100329	158266	148769	158516	159845	172585	188474	118498	128574	100719	183627	179197	178211	185412	110332	120004	160145	202617	125258	130534	171387	152090	133440	166645	1405.36	131229	154827	152118	124997	142149	101532	195910	111370	108252	158569
276	PE(O-18:1_22:6)	PE	5MM- QE1	183644	166754	181831	94102.2	101522	98509.3	79023.5	87531.7	61253.9	127765	144638	179877	90582.2	86564.2	87998.2	55457	57623.4	65953.8	72560.2	50887.4	43785.4	53456.4	48307.6	52268.8	43446	38672.4	41352.5	107156	94910.6	107328	92165.6	74098.4	83856.2	59067.4	63181.6	74226.3
277	PE(O-18:1_22:4)	PE	5MM- QE1	88811	85735	94935.8	37873.2	37374.6	37438.9	30402	34947.2	19671.7	54713.6	56566.5	77197.7	38772.8	27320.4	31155.4	19179	20237.8	30458.9	29485.5	23050.4	16553.8	25716.4	26707.1	24577.1	23446.9	20835.6	18096.1	44760.4	40210.3	50442.1	41320	23270.5	34583.1	19131.7	27288.9	26171.4
278	PE(O-18:2_18:1)	PE	5MM- QE1	60398.9	56157	62562.2	30967.6	35116.4	33621.7	20201.5	25205.5	18268	32422.3	36720.4	46833.2	30327.2	26865	26693	19088.3	17587.8	21090.7	39047.5	30385	24922.6	28954.4	29625.7	33040.4	25512	27790.8	27654.8	33833.6	31736.8	34197.1	27827.9	26006.7	32720.4	23314.9	25764.9	25689.3
279	PE(O-17:1_20:4)	PE	5MM- QE1	22158.1	20092	23661.1	10989.8	13037.1	12688.6	11048.4	11995.9	8109.82	18662.9	18390.1	18574.2	11099.5	10975.2	12044.1	8545.9	8348	10064.9	12806.9	11903.9	9258.53	9397.31	10433.1	10379.2	9920.25	8560.5	8314.23	15036.3	12756.2	14790.4	12903.9	11034.7	14319.9	8406.49	9375.5	8705.03
280	PE(18:1_18:2)	PE	5MM- QE1	131480	119326	123943	121292	141231	144894	137036	169402	135909	115502	135039	144192	169782	160412	179698	133683	122358	153806	158367	180869	159819	171795	184280	185804	190264	177850	165172	133791	128151	138009	185850	128537	179675	141924	152990	148477
281	PE(18:0_20:1)	PE	5MM- QE1	22186.5	18482.8	22935.9	17409.8	14867.4	13109.9	13062.7	11996.4	4752.84	10190.6	12641.2	20182.6	13474.9	10844.4	11725.8	6799.67	8194.8	10485.4	14489.5	10623.7	7484.38	17757.4	14425.5	12821.5	13841.8	14859.5	12615.4	14627.4	13572.5	17040.2	22092	9301.24	21128.8	10385.6	13775.7	12707.1
282	PE(O-18:2_20:4)	PE	5MM- QE1	262135	250741	250687	116022	125688	134434	100367	115457	92152.7	169531	205800	218615	113502	105040	122117	84127.9	85587.5	100451	100809	85860.5	69018.4	74770.4	87272.6	92325.7	74290.5	60037.6	74766.6	147618	135026	156384	118623	87984.3	125103	89449.4	92402.5	89725.2
283	PE(16:1_18:1)	PE	5MM- QE1	134135	111791	137516	118505	130077	126977	108415	100496	90263.5	114834	114904	114140	138280	137099	139665	99729.5	96504.5	109318	153863	153449	123910	141697	152917	140697	153564	140477	140489	104091	100449	114878	133192	111483	134634	123813	124575	137034
284	PE(O-16:1_20:4)	PE	5MM- QE1	402135	303892	437898	168031	168799	173086	141906	145406	111252	285050	252914	265200	165245	139777	155795	104231	107462	133398	142605	123205	117276	119063	107453	118525	101251	89438.6	101778	206537	169849	246755	173193	149266	171889	112429	126988	126025
285	PE(16:0_20:4)	PE	5MM- QE1	255618	204240	270372	170842	195593	190171	207862	188336	160650	261211	243542	246522	249203	237609	246012	220050	201891	236095	350850	299495	242194	319876	274853	293262	256727	246239	264284	243357	218462	256765	259160	220459	221867	220272	207630	213543
286	PE(18:1_18:1)	PE	5MM- QE1	651219	588313	746568	747046	838758	761301	638544	732018	586915	617014	595329	751916	784347	752129	802591	618560	616264	856263	912086	752268	622106	738208	779418	799027	846447	783853	760559	631610	523727	707310	779783	683101	813448	692895	840677	759287
287	PE(18:0_18:1)	PE	5MM- QE1	766175	764425	810192	717939	774801	816538	740850	762514	456521	600562	629252	880987	928903	629518	755864	573732	567491	746172	880268	647978	491816	914141	758141	741569	770238	743601	865887	807335	645521	783102	848484	507827	840963	611780	771298	728339
288	PE(O-16:1_22:6)	PE	5MM- QE1	213001	235853	268149	104107	107038	100655	85407.9	78095.2	74984.1	165886	188189	194274	114028	99304.7	96709.6	75602.4	70249.3	90354.7	75970.7	72590.7	61257.9	67818.4	73642.3	64982.7	60098.8	47710.7	48203.6	126428	118514	141361	105512	82958.1	118749	79442.2	79022.9	76494.8
289	PE(O-18:1_20:4)	PE	5MM- QE1	445421	396531	396045	165651	170804	186769	163722	147430	109062	234873	276636	311516	160143	130402	147586	108808	95573.3	122477	129795	100373	83944.5	103108	82383.9	93598.8	79054	74260	81379.3	199376	195381	241014	184130	116326	185791	107190	115266	128715
290	PE(16:0_22:6)	PE	5MM- QE1	110727	92986.3	115910	82743	89522.5	88027.6	118876	117091	89645.6	107365	109685	138923	112093	114968	117387	132194	105361	127682	159066	124820	115679	113654	146871	117112	121808	99658.2	115393	135475	113853	137809	118590	105055	111068	99009.3	102682	102186
291	PE(18:0_20:4)	PE	5MM- QE1	1.18912e+06	1.32461e+06	1.36595e+06	949327	995101	1.07956e+06	990687	1.12915e+06	843698	1.20885e+06	1.1641e+06	1.48317e+06	1.17625e+06	1.16552e+06	1.24753e+06	988209	1.13494e+06	1.32015e+06	1.54078e+06	1.48892e+06	1.12207e+06	1.45486e+06	1.5728e+06	1.57503e+06	1.46565e+06	1.29502e+06	1.17016e+06	1.33521e+06	1.25541e+06	1.50172e+06	1.45432e+06	1.0471e+06	1.4489e+06	1.07569e+06	1.21454e+06	1.09829e+06
292	PE(18:1_20:1)	PE	5MM- QE1	65645.9	67345.5	72925.4	67292.6	68278.2	61213.6	67467.6	67169.7	38907.2	53737	54287.3	74690.9	73019.8	59332.1	70817.8	50885.7	53449.2	68539	71479.5	58617.8	45278.6	70296.7	63278.2	68292.1	73731	66697.4	67720.7	63169.6	58651.8	69525	91839.2	54538	84037.9	57400.8	68363.7	72040.9
293	PE(16:0_18:1)	PE	5MM- QE1	338090	380792	403037	383049	349091	385376	398794	365721	270524	325477	322121	387751	437757	461023	460841	358243	352054	376766	427394	412740	308635	419469	397202	451823	470997	421534	445000	334887	286935	366042	406564	309459	472007	348476	342293	376055
294	PE(O-18:2_22:6)	PE	5MM- QE1	70966.7	48064.9	47547.5	26692.4	29510.4	25113.9	26635.4	29309.9	24985.2	38160.9	39672.6	46169.6	28267.3	29307.8	26630.9	21729.3	21744.6	27301.9	27222.8	23873.9	22153.1	22451.1	23268.2	23811.4	21869.8	17195.1	18333.9	36116.6	28368.3	32300.4	31952.3	28630.4	29734	24749.6	25658.9	21303.2
295	PE(18:1_22:6)	PE	5MM- QE1	77111.3	60503.4	62170.8	92904.9	78131	87618.5	129798	127618	72864.3	11879.6	95360.2	8533.85	150024	83798.8	124138	124678	126926	129968	75258.5	106754	106449	81575.2	104403	113988	121077	88706.6	52978.5	78525.6	87536.4	100416	115739	108567	83591.4	128629	102398	132447
296	PE(18:0_22:5)	PE	5MM- QE1	177763	241024	293796	205683	223361	124692	153403	249453	175738	277499	270334	313521	148296	111065	280627	104964	121301	95175.1	302400	231461	188026	217514	210749	233087	142660	102573	179821	260649	239463	103148	285538	223216	161064	200177	210722	238578
297	PE(16:0_17:1)	PE	5MM- QE1	14548.9	10927.7	15041.9	17266.4	14589.1	13908.7	12775.2	13754	11963.2	13613.5	9897.15	13083.8	13609.5	15136.8	18114.6	13431.2	13620	13839.1	16368.3	14331.6	11586.8	16726.1	12042.6	15769	15729	17523	14498.7	11498.7	12063.3	14085.6	12734.7	10650.7	20299.1	12225.9	10952.3	10627.1
298	PE(17:1_18:1)	PE	5MM- QE1	27150.9	24234.7	25710.2	26186.7	28774.4	26203.3	25682.1	28461.7	20474	23435.2	24342.6	28607.9	35497.8	30734.5	32628.3	25726	25999	30329	29817.7	27311.1	26924.9	28371.9	31904.2	31981.2	33990	29213.8	31020.4	26986.2	12507.3	27699.9	26346.7	23698.7	26793.2	26851.2	28784.1	26520.5
299	PE(17:0_18:1)	PE	5MM- QE1	48920.4	41837.4	45359.3	52758.1	58658.8	52055.7	49773.8	55777.7	35345	34541.6	48198.7	46704.2	52067.1	50783.2	52375.8	42811.3	44960.7	56729.4	58245.5	39619.5	34281.7	54907.1	49133.8	51671.6	53374.6	48631.7	43837.8	37132.1	36346.1	44124.3	57359.5	34558.4	53638.4	37279.5	44432.6	49232.4
300	PE(17:0_20:4)	PE	5MM- QE1	29042.9	22986.4	23275	19888	21300.4	23751.5	23724.6	25769.8	20590.3	22058.2	25766.1	27029.3	24754.2	25609.3	21725.2	22210.2	24162.9	25729.2	28545.4	26542.8	24155.5	27340.5	29570.9	28666.7	28441.7	25840	26204.6	30406.8	22294.3	23946.3	24794.9	21966.8	25802.2	21612	23257.6	24038.5
301	PE(18:0_22:6)	PE	5MM- QE1	449542	399153	557019	418724	418128	371903	491117	480185	334676	410949	389019	523716	486926	491429	550108	470658	469547	474081	446986	435926	356367	466184	421952	519106	445355	403820	451695	415295	338239	476568	436843	419810	579165	405267	430676	425308
302	PE(18:0_22:4)	PE	5MM- QE1	175316	153948	194267	106721	122891	124671	116848	124599	69996.5	144884	140518	180166	143588	117453	117785	96529.5	102875	136150	149359	107535	91947.9	129593	118477	119315	124017	107188	103283	138999	141194	160732	154929	104095	146677	94051	117924	118230
303	PE(O-16:1_18:1)	PE	5MM- QE1	140362	121534	148010	66491.7	70668.3	81320	41708.9	44247.6	29966	79111.3	97896.7	121283	54164.4	47502.7	60898.6	34367.6	25150.3	32133.6	41759.4	42201.7	28043	34531.5	28405.8	31431.2	31852.4	24597.7	37624.2	62232.9	57723.8	61354.5	44854.4	38771.6	48397.4	30639.8	33894.4	43809.6
304	PE(O-16:1_20:3)	PE	5MM- QE1	45734.6	47827.6	58529.5	26930.9	33846.2	29351.3	16577.4	18946.3	14371.3	31852.7	30691.9	42665.8	19646.9	19606.6	21293	11163.1	11930.1	16543.8	13791.2	16851.2	13573.2	17467.4	15922	17565.5	14238.6	13734.4	12891.4	23716.7	23102	30520.4	24676.4	18235.9	23777.1	16586.5	21111.7	16081.2
305	PE(O-18:1_18:1)	PE	5MM- QE1	84152.8	80482.5	98511.9	48911.7	43378.8	45275.9	26897.2	28266.9	16516.5	48059.9	51197.8	64329.6	33358.4	30156.8	29246.6	16595.7	15532.4	24591.6	32222.8	27406.2	21569.2	30005	29958	27976.7	28332.4	24791.4	26268.7	42759.2	37427.8	43897.2	46081	25188.1	39810.7	22501.4	27757.5	28122.8
306	PE(18:1_20:4)	PE	5MM- QE1	346246	357536	343246	266319	311837	324034	382052	384769	394893	405508	404259	423421	514075	438132	407041	397318	373020	446209	539874	503883	422381	430882	525654	434403	522914	372843	451017	455194	389124	439149	497304	382103	483376	428554	432455	391410
307	PE(18:1_19:1)	PE	5MM- QE1	17790.7	13875	18025.1	21518.8	22608.1	20099.9	22959.1	24706	16319.4	16807.4	17256.7	21249	22751.2	21804.5	22798	18309.4	16128.7	20833.9	24578.7	20212.2	15550.8	22227.6	19088	20318.7	22785.3	22277.2	24546.4	16928.1	18103	16740.9	18653.6	18550	20671.8	20628.9	19428.5	19698.3
308	PG(16:0_18:1)	PG	5MM- QE1	121358	120214	122496	118113	140604	125202	133773	116586	97178.4	112535	120124	133818	169669	167877	147480	117285	107585	131956	129271	120488	89359.9	120769	113712	127616	138659	114504	123536	110316	88080.8	101639	134890	123026	117545	129590	142418	124048
309	PG(18:0_18:2)	PG	5MM- QE1	7280.49	6574.78	8368.3	7691.67	7999	8250.18	8755.48	7901.16	7215.42	6267.8	5967.31	7435.5	9523.16	10359.4	8705.04	8818.23	7698.38	8785.84	7608.84	7563.32	5676.69	7529.41	8103.87	7820.3	8092.77	7980.44	8471	8357.78	5442.06	7214.29	9414.3	9244.97	8413.15	9481.37	9328.5	9813.73
310	PI(16:0_20:4)	PI	5MM- QE1	82040.1	72564.6	74782.3	52076.9	53899.7	49427.3	50707.7	52737.5	43156.5	67762.6	65045.7	86658.9	65388	69151.9	58866.3	54008.9	52017.6	60109.8	75624.5	70389.3	64994.6	52335	56818.1	56762.8	60592	49316.9	49933.5	60549.8	57563.9	61114.7	57892.5	53787.8	56114.3	45727.2	46548	53053.2
311	PI(18:1_18:1)	PI	5MM- QE1	129904	129731	136939	129702	143871	147161	135147	123883	104698	113489	125554	139498	177611	178882	170333	119336	121988	133961	187549	161373	134891	163272	163545	173506	197468	181387	175864	115700	97120.3	117996	160936	130943	151961	156206	162037	152148
312	PI(18:1_20:4)	PI	5MM- QE1	218060	195658	218928	189159	199513	216263	216260	211712	170011	198276	181246	234838	266292	250619	244725	220649	203790	245566	225166	213459	190055	197246	205077	208157	213134	191275	183249	170054	157764	185309	211201	186666	191474	199471	206700	202156
313	PI(18:0_20:4)	PI	5MM- QE1	1.21185e+06	1.17662e+06	1.30405e+06	652038	750241	753396	656573	652618	579907	1.04896e+06	1.10369e+06	1.19844e+06	876506	823095	758652	640698	619092	735459	1.1337e+06	952445	791081	923832	888663	965154	866784	703292	814136	1.09164e+06	954148	1.00426e+06	1.06066e+06	894226	987517	799484	890211	809714
314	PI(18:0_21:3)	PI	5MM- QE1	21414.1	25335	25208.7	16007.4	17916.3	15893.6	15262.8	14279.9	10923	21823.1	20925.4	29689.2	20052.7	18573.3	18403.3	11724.7	12151.7	16134.6	22338.9	17919.3	15617.7	19538.3	21110	22124.4	20441.2	17103.3	16047.2	21022.5	18660.1	21470.7	27009.7	18940.3	21639.2	17943.3	20706.8	18985.6
315	PI(18:0_22:6)	PI	5MM- QE1	68627.9	63171.7	70377.7	47606	53761	54074.5	48074.4	43412.3	35548	78495.6	74302.2	66886.4	65968	71804.7	60575.3	46452.4	45228.4	55952.8	108083	101586	61783.5	74661.4	78156.8	89283.8	96575.2	84963.9	80581.5	67842.9	70562.6	72667.3	79295.1	88578.3	77214.7	70478.3	83563.7	70286.2
316	PI(18:0_22:4)	PI	5MM- QE1	171467	168394	184522	89901.2	101004	88094.1	67808.8	62589.1	65103.5	147784	145073	169513	100801	110515	100282	58650.7	69950.7	79375.9	148592	127691	103818	111265	114637	123537	110940	90974.4	84964.3	140880	115199	152432	148193	110740	129313	106439	119898	99820.6
317	PI(16:1_18:1)	PI	5MM- QE1	16889.9	15992	17567.8	18575.7	17735.9	17309.8	18664.4	18792.1	16074	15130.7	14049.6	20018.2	25231.3	24453.4	22032.6	21421.4	19301.5	22442.5	24745.8	22699.9	21765.1	21025.5	20386.2	23148.5	26929.9	21629.9	22191.8	15626.9	13402.5	15443.8	18107	17092	17356.3	17338.8	17848.4	19017.6
318	PI(18:0_20:3)	PI	5MM- QE1	378729	356012	333067	251132	267548	218380	195517	200392	190092	339748	265364	356913	299420	264727	324988	181845	207077	255291	245995	298687	249692	261904	343701	322124	283622	279331	285587	354720	308986	215144	400780	290486	393781	293473	300218	291784
319	PI(17:0_20:4)	PI	5MM- QE1	15828.1	16827.5	15434.5	10757.1	11532.6	12846.6	13344.2	10894.5	12069.7	15116.4	14477.1	16326.8	15103.5	14042.8	15923.8	13807.8	12175.1	15279.5	16440.4	17117.5	12966.9	13476.4	12112.3	13986.7	13241	11755.1	10701	12803.6	12530.6	13061.8	14669.9	12413.4	13796.9	12775.9	10745.3	12156.3
320	PI(18:0_20:2)	PI	5MM- QE1	92894	110999	104701	48868.7	99087	93996.7	69034.7	64203.2	54773.3	75342.2	49478.3	117653	95830.3	91433.7	100570	50092.7	51204.2	73243.5	112229	83133.6	75806.4	102512	109166	106400	98147	93310	83526.8	91811.8	78495.9	101255	115764	87991.7	133975	91905.3	119071	112628
321	PI(20:1_16:0)	PI	5MM- QE1	161629	139268	162097	127219	134901	134875	94148	82489.8	70378.4	109641	105926	149234	141638	126799	135560	64606	79511.3	93949.9	173286	141446	123282	198397	188249	184933	196880	166745	168058	122463	95781.8	134958	177959	104178	142452	121604	144835	124338
322	PS(18:0_16:1)	PS	5MM- QE1	44392.7	36938	48973.1	35975.7	40909.5	36364	37054.9	29320.2	27374.4	36060.4	37874.2	43014.9	46306.9	42698.2	44665.8	32242.4	27688.8	36528.7	47869.6	45333.8	36685.8	48696.9	41981.5	48771.5	44674.1	42241.1	41856.5	35773.8	29886.8	32233.7	40499.8	33378.2	36688.6	28376.9	34047.3	29274.1
323	PS(18:1_18:1)	PS	5MM- QE1	78862.3	69730.9	80848.9	59048.6	61981.9	62029.2	55087	50473.2	46233.7	72440.2	37546.9	75046.1	73826.3	75125.5	62676.6	48293.3	44703.1	57840	94585.9	86711.1	70070.3	80232.7	86022.4	85113.2	89087.3	68214.3	81093.5	61784.4	57287.7	67928.2	71516.6	57574.9	75339	61597.8	68098.6	64702.7
324	PS(18:0_19:1)	PS	5MM- QE1	117790	124656	142625	48728.5	50350.9	55027.3	40117.8	41093.9	37498	102064	100012	52739.3	58784.1	55899.8	53172.6	44998.7	42750.7	40382.3	6008.21	79773.9	27673	82056.5	93773	90309	75216.6	28594.3	67482.9	142058	125718	64645.4	112526	82256.6	113523	28891.7	87261.2	47104.1
325	PS(18:0_20:4)	PS	5MM- QE1	66527.4	68165.2	75094.5	41014.9	50575	44364.8	50120	35758.6	33232.8	69323.5	64538.7	70222.2	58469.7	58405.3	50830.9	41680.5	34945.9	45191.3	91371.2	78326.1	64249.8	69318.8	75964	78565.6	67193.4	60867.2	58719.4	65328.5	55841.5	63067.7	63747.3	57386.3	61864.5	58923.6	65966.8	53131.5
326	PS(18:1_20:1)	PS	5MM- QE1	78995.1	43720.9	53683	46429.1	48742.1	47223.6	44189.5	42842.8	37866.5	71135.9	72228.6	83941.4	56572.2	54696.9	56570.7	39324.6	42589.4	46789.6	75118.1	68294.9	55946.2	60274.4	67968.2	64886	56853.3	49574.6	53535	78471.5	65822.7	85767.1	75634.7	62432.8	73901.8	60135.6	64763.2	58453
327	PS(18:0_21:4)	PS	5MM- QE1	27791.8	27062.5	30429.5	16184.4	15969.3	17328.8	15821	17851.6	13931	23359	25721.2	29816.9	14216.3	14199.9	14801.3	16455.8	14400.4	16553.6	23597.7	20082.4	17094.3	18554.2	19919.9	19497.6	11855.8	10409.4	10893.9	33506.8	30632.1	40190.6	25012	22926.9	24911.2	17508.7	15287.4	13921.1
328	PS(18:0_22:6)	PS	5MM- QE1	188511	189484	194101	124780	141592	124429	121477	111396	99066.3	189153	200956	221621	165949	162609	154285	107603	114419	144057	283209	242767	188773	200274	199768	216467	208784	167703	183180	175115	159902	182218	185165	159887	161743	156257	154740	147083
329	PS(18:0_22:4)	PS	5MM- QE1	126870	111624	136299	71170.5	76321.4	78453.4	77577.8	63787.3	60451.9	123041	110335	135090	87241.9	105609	96840.8	72108.2	66675.4	82985.1	164596	136232	100732	87713.4	100117	96737.9	96859.1	83350.2	73983.8	119735	98089	98732.8	99421.1	77499.8	86398.9	68966.9	78100.2	72111.4
330	PS(18:0_23:6)	PS	5MM- QE1	35594.3	35681.8	37233	5386.4	6627.01	5718.94	2645.58	2237.3	2554.11	30823.3	32372.7	37504.9	6349.69	6416.15	5608.85	2293.74	1572.73	2999.66	27233.6	26307.2	21106	22986.9	23443.2	23859	16028.5	14037.4	14120.1	48950	41079.9	44828.2	33523.6	29462	35037.6	24963.4	22647.8	19987.9
331	PS(17:0_18:1)	PS	5MM- QE1	31854.8	29628.7	31834.7	20307.1	22982.5	19500	15510.3	15518.7	13935.5	29199.8	26922.4	32138.8	20579.9	20072.9	19775.8	12075.1	13538.1	16550.3	33934.2	27154.5	24693.9	25007.7	27087.6	24887.5	23923.6	22781.4	24862.6	29651.1	25875.7	29552.3	29243.9	22677.6	27446.8	22886.6	24750.8	22099.3
332	PS(18:0_18:1)	PS	5MM- QE1	658852	635472	699758	440230	490881	480112	366529	335530	260485	562168	558955	731601	507117	477906	437277	276316	294607	353026	715278	543791	442557	500084	543749	557896	506920	452368	458173	585252	450149	584509	608084	391274	608172	406568	500427	405582
333	PS(22:0_18:1)	PS	5MM- QE1	1.25021e+06	1.23658e+06	1.39928e+06	968141	1.11772e+06	1.17875e+06	977050	1.13515e+06	875054	1.28082e+06	1.2744e+06	1.38902e+06	1.13454e+06	1.17857e+06	1.17538e+06	985510	972126	1.12124e+06	1.49491e+06	1.24986e+06	1.17149e+06	1.30303e+06	1.44339e+06	1.51902e+06	1.41149e+06	1.29727e+06	1.32486e+06	1.22233e+06	1.11204e+06	1.37512e+06	1.38781e+06	1.30192e+06	1.58112e+06	1.34054e+06	1.42697e+06	1.37487e+06
334	PS(18:1_21:1)	PS	5MM- QE1	32910	26704.6	28153.2	20393.4	22476.8	23020	21361.8	23696.3	20830.2	26265	28323.3	29132.7	23050	22187.2	24343.5	23890.9	20925.2	23297	31849.7	27947.1	26154.3	24640.2	28142.4	27962.6	26236.9	24421.8	24275.5	26122.5	24707.5	29380	30479	25577.2	32998.2	24434	26611.1	25577.5
335	PS(18:0_22:5)	PS	5MM- QE1	152973	141936	156296	92867.1	95435.5	91657	78374.7	76806.1	69565.5	150793	159270	183611	117688	56979.5	112912	76536.5	40250.8	102327	162515	154420	113402	94771.2	135385	42295.5	109531	93872.6	99046.7	137958	121089	151849	141833	116487	120542	109651	103108	103664
336	SM(d32:1)	SM	5MM+ QE1	35002.5	40906.7	39825	24322.4	26978.2	25870.3	23282.1	24307.8	25532	35768.3	39194.8	40356.4	34513.3	38993	28145.6	26616.2	28422.1	25756.1	39923.6	34595.7	47827.7	40956.5	31467.8	39366.6	32340	27624.4	35115.7	33631.8	30153.1	38909.5	43177	27045.6	38163	29305.1	30146.7	28575.1
337	SM(d33:1)	SM	5MM+ QE1	69512.6	79549.4	66720.1	35759.5	35457	36546.3	25574.1	29200.8	24176.4	49279.2	61109.2	81084.1	52033.5	56646.9	40983.2	33522.9	31016	30827.6	71288.6	53881	64943.9	52430.3	56185.6	65759.4	53501.5	36204.8	37185.3	47360.4	43959.3	60471.9	62556	42058.3	51706.5	30424.7	42414	36755.4
338	SM(d34:1)	SM	5MM+ QE1	1.1909e+06	1.1531e+06	1.07942e+06	774972	810426	791797	766854	730560	726254	1.08744e+06	1.00486e+06	1.16867e+06	1.05895e+06	1.07172e+06	900950	669554	782551	849912	1.35994e+06	1.09849e+06	1.31677e+06	1.2419e+06	1.1741e+06	1.34229e+06	1.33719e+06	1.01666e+06	1.07017e+06	1.08572e+06	851741	1.13457e+06	1.15967e+06	877521	934326	792123	918288	853556
339	SM(d34:0)	SM	5MM+ QE1	69325.4	82519.9	80231	87630	91470.6	81647.7	86888.6	83577.2	69260	66364.2	67221.8	95391	145397	134594	98845.3	76628.9	104080	114123	212567	159514	163368	220539	220487	213407	198857	201337	190969	73992.2	55669.4	91735.1	121562	84340.9	103144	85600.4	131032	97861
340	SM(d35:1)	SM	5MM+ QE1	21090.2	24279.5	25954.2	18058.9	19787.4	17210.7	21208.2	9789.66	15632.2	20037	18330.3	27620.5	25698.8	22002.3	20594.2	14484.1	17267.8	18524.3	29699	25391.5	28306.8	30737.8	29402.5	20233.5	19726.5	18285	22280.9	22311.7	18685.2	23050.1	24441.1	18136.1	15281	16311.1	18178.5	16472.9
341	SM(d36:1)	SM	5MM+ QE1	69395.9	65850.5	63061.1	51695.2	46675.7	49052.5	52723.7	46615.1	37317.1	43625.7	42146	55708.5	83290.1	58397.7	62754.6	34605.2	39020.2	60987.7	98582.9	68830.9	61692	83920.3	83763.4	87304.8	67497.4	79193.9	68063.9	42759.2	33801.5	595.09	62533.5	45123	55080.7	48922.8	61342	46729.1
342	SM(d42:2)	SM	5MM+ QE1	347576	378639	433704	297245	276112	342933	289992	268199	155374	282149	295140	374265	452509	353025	347304	230111	212161	303869	528851	421553	440962	538161	476433	452440	498987	404268	462724	356298	304828	365894	392251	261789	325305	281886	315062	321516
343	SM(d42:1)	SM	5MM+ QE1	67784.2	61433.8	47830.9	45197.3	42377.4	34865.9	35368	38255.1	17507.3	24574.6	34380.8	50182.7	39892.1	34504.8	29045.6	17089.8	14907.9	46475.8	69461.3	47214.3	51517.7	64110.1	60606.6	86683.7	72252.9	76155.8	65135.4	33372.7	34075.3	49324.3	71958.6	21577	44003.9	28012.7	32135.8	37232.9
344	SM(d34:2)	SM	5MM+ QE1	79353.6	99247.3	86074.9	48258.6	47048.5	55253.8	46548.4	39518.1	36076.5	62078.3	71385.6	84777.7	76700.2	79808.9	63756.7	49441.9	45650.9	51752.5	90803.8	67466.9	95038.8	66483.6	76343.6	86455.7	65756.9	54379.8	68111.7	67851.1	60135	63622.5	77850.3	64671.6	66219.4	49781.6	71594	57621.7
345	SM(d36:2)	SM	5MM+ QE1	12820.4	16072	11539.6	7894.06	11058.7	8484.79	9827.4	8996.76	7089.96	11466.8	12693.6	15677.8	15606.4	14855.9	10537.3	7605.17	10026.2	10710	20319.1	16802.3	20321.9	19180.7	18593.1	19924.8	16998.2	15400.3	14527	11615.9	10729.3	12287.5	16025.3	12599.9	14153.2	11502.1	14241.4	10834.6
346	SM(d41:2)	SM	5MM+ QE1	24882.1	34116.9	27503.5	22207.5	21595.8	22121.8	23085.2	18764.2	15275.8	23257.4	21923.4	24620.9	28449.6	24774.5	26268.6	15924.7	18745.9	24517.3	47703.5	29781.1	33255.2	34942	34633	42096.3	37011.9	32161.5	31853.6	22786.2	20994.5	23647.3	32385.5	21309.3	21665	19248.1	24443.8	23942.4
347	SM(d44:5)	SM	5MM+ QE1	20309	19569.8	26882.8	7111.42	24477.2	20499	21633.6	15952.2	13607.8	21478.5	15651.4	27854.9	31580.3	26278.1	26163.3	20159	18144.2	24286.8	35671	826.785	41630.5	39987.4	34434.9	31450.7	34139.1	31728.9	34273.3	27077.8	23411	24037.7	26054.4	18585.6	25927.7	24098.1	25664.2	24503.4
348	SM(d40:1)	SM	5MM+ QE1	66508	54066	74068.9	52569.1	47051.3	51434.1	43108.9	36822.9	20899	34110.8	37337.8	56354.3	66042.3	40520.8	43084.8	22590	29271.8	40080.3	64574.9	46678.2	48478.8	88454.8	63307.4	61397.7	84152.1	63889.4	52421.1	44568.3	50209.3	51324.8	56766.8	27158.5	43369.2	43193.9	47390	53056.1
349	SM(d40:2)	SM	5MM+ QE1	48467.7	60729.3	56375.3	42251.6	45614.5	43256.2	37015.8	37220.2	29117	45459	44891.1	47162.9	64920.4	48716.7	48915	34737	35608.7	43600.5	67127.2	62225.3	63088.7	59934.5	72444.5	61514.9	62305.7	54278.2	57968.4	41544.9	39146.7	45761.8	55324.5	38420.7	47277.5	47738.8	44743.3	45731.4
350	SPH(d20:0)	SPH	5MM+ QE1	3173.81	7662.73	20410.9	4033.28	3127.72	4848.19	17198.1	7736.3	7675.55	5587.88	6534.67	6491.02	3156.6	3457.3	4901.35	3872.61	6688.34	9448.87	8077.31	8879.58	6550.94	11238.5	10162.8	11683.8	5020.1	7899.17	6960.95	4092.3	7975.64	4774.52	7012.93	6004.01	4425.43	3870.55	8960.85	29127.3
351	SPH(d18:0)	SPH	5MM+ QE1	6443.97	7142.36	7787.95	5219.6	5820.41	6747.93	6251.75	5337.39	5224.54	7102.24	6926.88	7275.28	6487.3	5583.98	6206.72	6347.74	5095.27	4819.36	4274.71	9052.49	10522.8	13829.7	13900.8	16031.8	15076.3	12371.4	12018.8	9772.07	7602.14	8577.05	10480.6	14145	16579.9	15114.6	16262.3	15857.2
352	SPH(d14:0)	SPH	5MM+ QE1	11462.4	11210.3	132604	8448.48	6404.29	6649.41	8279.66	8287.28	11279	7059.91	7094.78	6732.12	7888.69	5666.43	7736.1	7075.04	8614.27	12507.1	6573.39	7812.53	9428.66	6329.45	12973.3	8600.47	7784.11	10421.4	6071.45	12634.3	9457.87	7142.4	6278.22	10554.1	6868.55	7717.94	8350.55	4892.22
353	SPH(d16:0)	SPH	5MM+ QE1	6255.53	1836.75	176004	3817.2	5838.78	5960.87	5743.86	4269.66	5452.77	4890.62	4792.1	3563.23	5354.76	3417.71	25557.1	3981.79	4275.43	5204.45	3587.51	5863.64	5381.98	2963.17	7041.03	3787.76	4041.51	6032.13	4087.88	8642.58	5281.57	4237.36	3583.22	5552.04	4388.9	4804.37	4650.27	3222.59
354	TG(O-9:0_3:0_6:0)	TG	5MM+ QE1	93741.5	87666.5	90575.3	88515.4	71147.1	85070	87638.2	77957.1	71678.5	86599	63878	78520.3	74596.6	62991.9	78426.9	99404.9	71319.4	94541.7	88446.2	73850	66853	95564.9	70970.6	67928.3	79805.3	66855.7	53479.2	64671.7	63765.6	70929.5	75122.1	59917.4	74826	65547	64823	81251.6
355	TG(O-13:0_3:0_16:0)	TG	5MM+ QE1	256914	242113	224060	278424	197327	190383	243779	215253	102432	190870	177841	270820	193811	124236	201504	129019	141294	234672	226304	172237	133086	287477	173909	173356	235914	199971	138893	164289	145187	202333	217685	98157.7	184527	99607.9	159216	117514
356	TG(O-12:0_4:0_17:0)	TG	5MM+ QE1	16230	16452.3	14602.1	14910.6	11011.9	12771.6	11516.6	11755.8	6844.22	9048.04	10432.2	14222.7	12942.8	8044.37	10689.6	6141.33	7528.82	10682.7	12802.8	9028.8	10805.7	14549.5	11660.7	11871.2	13374.4	11089.7	9752.69	9615.63	10354.6	12295.5	14520.9	7159.28	10802.7	7717.61	10318.2	9770.04
357	TG(8:0_12:0_14:0)	TG	5MM+ QE1	11119.1	14441.1	11273.6	12215.9	10760	13677.1	10136.5	12000.8	11666.2	11460.2	11759.6	11465	11619.4	11482.8	10402.1	13354.9	10964.4	10546.2	11849.6	10505.5	16108.8	12362.2	11816.4	10641.3	13543.3	12359.4	11699.2	12452.2	12863.1	11470.5	12618.9	10192.6	8773.5	11039	10360.6	13907.7
358	TG(38:7)	TG	5MM+ QE1	7531.7	10925.7	8271.66	10614	7765.72	7688.7	9878.59	9469.83	5411.04	7740.11	7386.7	9597.83	10666.7	6559.97	9851.64	9110.65	6613.92	11423.3	9297.7	5988.21	6947.69	10612.2	6978.42	7261.98	8143.87	5911.99	6095.16	6059.57	7749.07	6504.09	7650.08	5367.39	8393.79	6692.39	6183.35	6050.85
359	TG(4:0_16:0_16:0)	TG	5MM+ QE1	16422.1	19688.8	15965.3	16041	15095.2	16373.1	14008.8	11846.9	15750.2	15498.2	18715.2	15076.6	17039.9	14144.6	14028	15615.7	16075.3	15584.7	14726.2	15835.5	16437.6	16241.8	15958.9	15318	15176.4	14247.3	15258.8	15056.6	16285.8	15604.6	15540.5	14096.3	14664.5	12466.4	15840	14930.2
360	TG(O-13:0_3:0_22:6)	TG	5MM+ QE1	40519.3	52424.3	52819.9	29084.4	29346.7	33580.8	29267.8	26003.7	25786.3	34598.2	35040.4	39440.6	35756.7	33664.3	30032.8	28447.7	27837.6	33259.7	38435.3	45460.6	48800.7	47531.1	45660.7	51341.3	38827	31359	40748	36470.6	36266.1	36937.4	37072.1	30329.8	33240.5	27329.9	31826.4	29134.6
361	TG(12:0_12:0_14:0)	TG	5MM+ QE1	15274.8	14903.9	13630.9	15053	13966.4	13091.8	12767.2	15367.1	13596.8	11179.7	13876.2	12544.9	14002.8	12920	10150.7	13653.7	13854.4	12468.1	14167.3	14473.3	15744.6	17114	12055.5	12740.9	12847.8	13583.6	13365.3	12320.9	13807.7	13743.5	14145.9	12450.7	13389.9	11943	16482.6	17206.2
362	TG(12:0_14:0_14:0)	TG	5MM+ QE1	10456.4	13150.1	11553.8	10682.3	10257.4	10804.7	10326.2	11151.7	11600.6	11198.1	11630.2	10577.1	11116.1	11232.2	8920.38	12467.2	10231.3	9538.24	9524.94	11359.1	12560.9	12854.7	9780.45	11940	10143.7	10327.2	10658	11778.5	9590.1	10782.6	11844.9	10204.3	9905.27	8664.05	12672.1	10493.5
363	TG(12:0_14:0_16:0)	TG	5MM+ QE1	14061.7	18052.5	13180.5	14600.8	13736.3	15040.8	14010.4	14577.5	13781.7	12925.6	14732.4	13622.8	14657.4	14124.1	13062.4	13832	13390.2	14040.6	15220.9	11335.8	14901.6	13028.3	14403.8	13208.9	14442.7	12986.1	12597	13537.5	15142.4	13071.7	12739	13345.5	10583.4	13182.8	13246	14502.5
364	TG(12:0_15:0_16:0)	TG	5MM+ QE1	12971.1	16837.7	13949.3	13283.8	13383.1	14145.9	11992	14068.4	14146.1	13278.4	14452.1	13987.4	13936.8	14547.5	13027.9	14212	14678.7	13300	16107.8	11756.8	15843.5	13277	12964	13878.2	12345.4	14658.4	11267.5	13651	13812.9	13210.4	15244	11564.5	11257.9	12142.6	12740.5	14927.5
365	TG(14:0_14:0_16:0)	TG	5MM+ QE1	29116.7	33865.5	32392.6	30050.4	31399	39515.1	28790	28564.3	32495.5	30465.9	26489.9	30039.1	29083.8	27702.4	33939.8	30414.3	32616.9	27197.1	31769.2	32436.8	41561.4	27676	27954	29389.3	28079.9	35470.9	24137.3	30538.3	33614.4	38681.1	30962.7	27918.8	22832.7	26268.5	30453.6	31282
366	TG(14:0_15:0_16:0)	TG	5MM+ QE1	31613.7	37729.1	29884.6	31695.4	35244.8	34559.4	34965.5	31889.3	40227.2	35618.3	30649	33154.5	31493.6	31304.5	38537.8	31178.2	33558.7	28389.9	35941.6	29786.4	36363.1	27939.5	30396.3	34326.7	32687.9	33438.6	27840.8	35058.3	35634.4	38030.6	33030	30913.3	25243.8	28065.7	33663.4	35424.7
367	TG(15:0_16:0_16:0)	TG	5MM+ QE1	41903.8	55277.9	43279.9	41970.8	46164.4	50969	42869.4	45212.6	50004.3	48301.3	40993.3	47344.9	43777.6	42580.5	40984.5	37048.8	47325.9	48926.3	42554.9	40111	55401.2	42032.2	44299	44509.2	43652.4	44868.5	38781	47103.6	47056	46102.5	41376.1	42896	37053.1	38037.7	39922	48073.4
368	TG(16:0_16:1_16:1)	TG	5MM+ QE1	9234.8	9216.51	10129.1	6811.99	10492.7	9714.08	9281.94	7407.57	8412.19	7148.37	7891.11	8841	5912.87	7228.65	8682.55	6654.57	8561.07	7176.97	8328.04	7022.26	10194.6	7691.84	6886.4	6395.05	6649.66	8165.93	6363.47	7914.48	7848.37	9034.81	9716.63	7672.06	6598.76	5951.76	6957.36	8938.93
369	TG(15:0_16:0_17:0)	TG	5MM+ QE1	61649.9	77367.3	55779.7	67691	53358	65916.7	64334.8	61010.2	67356.7	58143.9	60593.3	57077	65530.6	57157.3	58146.7	57192.8	63904.5	61658.6	52655	60202.2	78370.2	56124.6	48933.1	52389.4	57712.4	55354.7	50913	69629.3	65357.6	66176.5	54374.3	57902.2	47775.8	59089	50382.1	59753.9
370	TG(16:0_16:0_18:1)	TG	5MM+ QE1	7700.97	12863.9	11624.6	8006.28	8211.09	10446	9089.71	8587.27	8900.17	7307.1	6842.91	9800.81	9643.89	9194.32	8116.24	9080.83	9501.55	8020.8	184.19	8122.08	10781.4	7116.57	7680.95	7859.06	7192.42	7454.84	6317.71	7346.02	8922.16	6625.2	7733.68	7549.25	7424.68	7518.45	7420.2	7488.16
371	TG(16:0_17:0_18:0)	TG	5MM+ QE1	8449.64	7169.39	7473.8	6995.28	6364.78	7445.16	6383.29	6189.11	6708.77	7083.1	7717.06	6478.38	8491.55	7441.64	6464.29	7406.97	5864.97	6166.74	8155.75	7643.89	9622.39	8626.63	7146.67	7713.62	8284.96	7420.35	6668.53	5891.7	7767.95	7389.55	7194.64	4133.35	6070.34	5648	7050.07	7722.91
372	TG(16:0_18:1_18:2)	TG	5MM+ QE1	6477.64	7534.32	9954.04	6589.24	6333.87	6766.58	5938.37	6756.38	5529.54	4281.23	5496.82	7026.95	5959.25	5683.17	4770.16	4179.02	5688.46	4868.24	5732.17	5504.81	7138.71	5611.78	4418.53	4814.57	5652.1	5887.92	5160.76	5537.62	6449.04	6358.38	5912.67	5065.32	5321.06	4814.19	5474.21	5109.09
373	TG(16:0_18:0_18:0)	TG	5MM+ QE1	14054.7	17521.8	19991.9	15933.4	15212.1	15841.4	15468.5	15003.8	13850.1	14147.6	13742.6	15740.4	21917.4	20155.7	14490.3	17602.3	14742.3	15716.8	17040.7	17059.6	24652.8	15762.4	14746.7	18199.4	14300.8	13717.8	14330.8	14676	18899	15501.3	16079.2	13831.3	16665.4	17262.3	14302	15854.5
374	TG(18:0_18:1_18:2)	TG	5MM+ QE1	9170.76	13136.2	12648.7	9223.93	9605.29	8466.45	8157.27	8234.58	8729.85	7753.31	9194.72	10412.4	9617.39	9413.72	7926.15	8566.56	8238.6	7056.26	8544.65	9473.8	12860	8866.5	8108.2	8372.32	9490.57	10635	7885.26	9622.01	9571.56	8481.57	9231.2	7575.86	9826.45	8150.62	8785.59	8294.52
375	TG(14:0_16:0_24:0)	TG	5MM+ QE1	10484.1	10313.7	9599	8303.3	8931.43	8116.21	8758.63	9391.77	9321.32	7885.34	8965.34	9250.91	10335.4	9858.98	8558.1	8183.84	9687.2	8711.77	9667.78	7898.84	10431.8	8706.27	7395.3	9415.39	8548.69	8831.6	8192.88	11027.5	8064.34	11191.9	10067.7	8659.54	8049.4	7830.89	8744.75	9835.33
376	TG(16:0_16:0_24:0)	TG	5MM+ QE1	6984.39	8797.6	6316.7	6471.43	6413.47	6428.86	6786.91	7020.3	7541.61	6001.1	7406.97	6223.75	7568.31	7391.27	6503.82	6323.62	6903.51	6562.86	6544.97	6036.11	8453.62	5945.55	5755.63	6388.82	6147.26	6989.49	6396.26	6813.52	6760.38	6501.2	6191.1	5772.78	6203.67	7000.36	6506.58	6047.76
377	TG(15:0_16:0_26:0)	TG	5MM+ QE1	4411.53	5544.52	4229.84	4093.84	4416.67	3931.23	4432.46	5901.36	5055.1	4014.11	5016.03	4369.44	5289.25	4327.99	3937.55	4042.04	6022.3	5010.64	4874.5	3763.35	4992.39	4204.39	3802.95	4221.3	4481.33	4622.99	5303.27	4702.01	4528.07	5002.18	5457.46	3670.18	3975.97	4549.42	5227.17	4158.17
378	TG(O-15:1_3:0_18:1)	TG	5MM+ QE1	362241	428646	405984	311794	245103	324823	277273	236661	209444	280824	290190	320823	349669	315007	332735	173164	241191	283598	418627	283343	342878	420437	439133	496703	494356	364198	395706	292987	266197	378344	496576	315085	395347	312308	345534	380463
379	TG(15:0_16:0_16:1)	TG	5MM+ QE1	6703.89	9416.49	8077.78	6393.78	7072.14	7295.74	7203.09	7260.88	6848.3	7313.3	6449.57	6687.86	6145.05	7047	6871.82	6180.66	7395.56	5837.5	7716.46	5853.65	7710.81	6140.63	6353.7	6636.63	6519.54	7050.1	5784.04	6048.58	7305.73	6818.73	7432.88	6371.43	5898.59	5534.91	6394.63	6602.3
380	TG(14:0_16:0_23:0)	TG	5MM+ QE1	4982.55	5829.05	5449.87	5659.61	5113.49	4675.02	5197.36	4996.04	5616.72	5209.56	4808.74	5363.75	5606.17	5148.4	5470.67	4550.74	5731.73	6122.16	6909.86	4629.18	6287.72	6120.19	5324.59	5071.55	5395.74	5165.67	4588.62	5350.58	4836.31	5924.78	6425.54	4163.25	4273.51	4514.22	4344.16	5645.16
381	TG(O-15:1_3:0_22:6)	TG	5MM+ QE1	43158.4	53026.5	56627.1	24694.1	24140.8	31270.5	29325.6	24939.9	24448.5	34179.2	37503.9	36903.1	32596.9	30664	29494.9	22063.2	25333.5	36943.1	62240.6	50872.5	59270.4	45383.2	55795.2	49948.1	46182.7	34549.4	43415.1	35687.3	31261.6	36966.1	42159.1	34145.7	29304.3	33889.5	32168.7	29409.1
382	TG(O-13:0_3:0_24:5)	TG	5MM+ QE1	406.95	65131.6	77225.9	36311.9	37660.6	42469.3	28943.5	18388.4	27452.6	41540.7	48814.5	65329.5	42809.8	41494.5	38125.6	29631.2	31441.9	31132.1	65745	61641.3	64322.1	54403.3	49905.8	68849.9	54357.9	48441.2	59352.7	44026.8	43825.8	59028	53506.6	32426.7	47586.4	28985.3	39425.7	38416.7
383	TG(12:0_14:0_15:0)	TG	5MM+ QE1	4725.19	7230.64	4754.12	4658.96	4579.03	5512.97	4814.38	4577.83	4816.47	5099.98	5259.28	4735.6	5110.11	5451.57	4546.89	6382.79	4836.81	5367.62	5560.48	4173.71	5291.9	5083.2	4992.82	5485.49	4775.61	4523.62	4360.02	5152.91	4798.29	4839.99	5619.82	5079.76	4280.75	4056.32	5497.71	5471.4
384	TG(46:7)	TG	5MM+ QE1	29710.9	39638.7	34487.9	24002.5	29411.3	37330.3	31869.4	33011.7	35500.2	28834.1	29599.9	35001.7	23066.3	27885.4	29523	30283.1	25095.5	24597.3	32993.5	21887.1	33659.9	27288.2	27371.4	28832.9	27456.9	32916.4	27810.2	28649.2	31104.5	31710.7	32280.9	33493.2	29043.5	23852.4	30984.4	32338.7
385	TG(P-11:0_20:4_7:0)	TG	5MM+ QE1	31723.1	42949.1	24971.8	911.213	32958.3	36450.7	26892.1	25672.6	26725.9	32996.4	18217.4	36183.2	38434	33031.2	32870.9	24419.4	27389.9	28327.7	23383.3	8030.87	41884.4	43964.6	30002.6	46870.9	46600.2	36285.6	44981.6	30328.7	31860.7	39744.8	43545.2	27544.3	37839.3	32774	39066	42722.5
386	TG(16:0_16:0_17:0)	TG	5MM+ QE1	23930.9	31644.1	22573.9	23224.7	20539.9	20555.3	25138.5	23799	25372.5	23482.9	22112.1	22256.7	22220	21987.5	23417.6	21281	23537.6	19714.3	21491.3	19751.3	28262.6	23238.6	21215.7	19557	22686	21587.5	23344.3	25067	22876.7	21257.4	22171.7	19523.8	20604.4	21912.7	22551.8	25142.5
387	TG(18:1_18:1_18:2)	TG	5MM+ QE1	4483.74	6276.14	6116.71	4183.6	4842.87	4469.56	3687.02	5471.01	4528.59	4176.39	3648.42	4780.32	3570.4	3691.06	4344.67	2881.95	4234.77	2933.08	4273.02	3122.16	5077.7	4058.21	5182.91	3035.1	4128.25	3778.27	3646.15	3886.97	4525.37	4451.64	4379.99	4048.47	2979.64	2702.85	3545.9	4258.88
388	TG(16:0_17:0_25:0)	TG	5MM+ QE1	4625.67	4591.15	3860.22	3484.17	3680.1	3407.47	3742.28	3438.89	4316.92	3546.94	4064.54	3697.51	3063.62	3344.98	3423.24	2932.82	3584.35	3543.93	3231.12	3398.95	4174.22	3208.12	3255.5	3254.55	3165.2	3556.9	4331.27	3767.94	3355.44	4634.63	3744	3029.43	3179.84	3070.71	3798.77	2197.11
389	TG(O-13:0_20:4_3:0)	TG	5MM+ QE1	37318.9	37791	46737	27324.5	30524.8	36863.3	29296.9	26195.1	27537.6	37909.4	32984.7	36762.2	38459.5	38003.7	38593.8	30555.3	36332	36134.6	41942.1	37279.4	43452.3	48525.9	40127.6	46581.4	38603.2	34124.9	41738.9	37615.6	30649.5	37327.2	42053.6	28748.4	34233.8	28141.8	28491.1	27489.9
390	TG(17:0_16:1_16:1)	TG	5MM+ QE1	5985.23	5639.72	5700.02	4299.91	5964.19	5707.66	5326.13	5563.13	5280.96	5361.71	4117.34	5325.76	4764.08	4655.96	4874.06	4841.19	5377.49	3542.25	5011.25	4969.07	5011.03	4571.25	4352.48	4665.06	5147.65	5320.15	3986.07	6028.88	4459.57	5742.03	5261.15	4537.96	4420.5	4263.39	4825.76	4795.15
391	TG(P-18:0_18:1)	TG	5MM+ QE1	40256.9	45188.1	43010.1	33641.6	32278	29735.6	28666.3	24763.6	26730.6	29385.5	31801.9	36129.2	36306	32768.1	36082.9	24543.2	28385.3	31907.6	38709.7	35763.2	42130.3	44642.7	48351.5	46875.5	46537.2	39263.7	38625.2	30386.8	31892.2	34975.1	43272.5	35183.9	38897.7	36664.8	44170.5	40988.7
392	TG(O-13:1_5:0_20:4)	TG	5MM+ QE1	102191	113295	106608	68812	80394.9	93630.3	77508.2	70554.1	63052.5	94472.6	81892.4	102340	104884	93918.9	93996.2	74415.6	65091.6	90109.1	96186.3	77266.6	114121	109708	102032	117934	111075	95904.5	109254	88599.9	86936.9	102223	109054	77743.5	92521.3	78397.2	85340.1	94416.1
393	TG(O-15:0_3:0_18:0)	TG	5MM+ QE1	41887.3	63740	54529	52094.7	44349.9	51345	58993.5	52908.2	22191.3	31233	49468.9	52861.3	35071.2	35128.5	32599.5	18761.1	30104	44375	26369.1	42655.1	30160.3	48950	49147.6	33048.3	31216.6	47465.7	25748	28056.7	40374.3	45931.6	43216.9	21548.5	38763	24387.7	32625.3	31991.6
394	TG(16:0_18:1_18:1)	TG	5MM+ QE1	4830.74	13046.2	14219.9	9798.6	9325.35	12089.6	9917.13	10348.1	7493.78	7380.58	7485.92	9199.72	9613.88	8567.65	8311.65	9905.06	8320.98	9560.53	4575.34	9053.48	11975.4	8448.69	9741.32	9950.63	9177.84	150.477	8606.63	8924.83	10502.2	7024.18	7895.86	8092.7	9597.59	10661.3	8647.65	8088.49
395	TG(14:0_16:0_18:1)	TG	5MM+ QE1	11380.1	14032.3	14608.2	10671.7	11779.9	10754.6	10994.9	10825.5	10421.8	10881.8	9337.91	12953.5	10070.7	10078	10206.7	8548.03	10504.8	8570.43	10276.6	9864.34	11234.7	9794.98	10089.5	9906.58	10318.2	11144.2	10130.7	10107.1	10743.2	11050.1	9856.07	9447.03	9236.05	9185.36	9657.91	11096.6
396	TG(14:0_16:0_16:0)	TG	5MM+ QE1	49296.7	74405.1	53388.5	52365.3	58787.6	63927	64646.9	58381	59780.3	62258.1	48398.4	57936.4	58555.1	56561.2	57046	60608.5	62091.2	51127.6	54450.9	57556.1	78544.1	49254.5	54306.6	55482.4	54277.9	56352.8	47808.4	59317.3	64330.5	59202.1	50796.6	59315.6	49544.6	57324	48745.1	60967.5
397	TG(14:0_16:0_16:1)	TG	5MM+ QE1	9171.58	9753.2	9738.39	7343.43	9245.01	9398.97	7690.72	8119.68	8644.38	6799.41	6633.57	9802.79	5795.35	7388.48	8341.61	6233.03	7609.83	6969.34	9498.23	7505.32	9669.74	6291.17	7848.24	6935.8	6759.96	8532.05	6939.88	7783.15	7734.58	7814.18	9431.63	6221.07	6944.96	6075.55	7795.77	6720.31
398	TG(O-10:0_18:1_6:0)	TG	5MM+ QE1	76388.7	95117.9	88962.1	77352.9	76259.7	75200.6	54066.1	53324.9	49605.2	67500.8	76078.8	83840.8	82802	80453.4	76163.4	55627.6	56387.4	60220.1	88575.4	86085.6	92696.8	106075	99293.7	103064	94799.6	79291.8	145805	77446.6	66859	89676.5	96835.9	81663.9	91540.9	58480.7	87877	78526.1
399	TG(22:5_24:5)	TG	5MM+ QE1	23817.1	19620.9	19249.8	22481.1	18504	29703.9	23739.3	22317.4	624.631	24708	20692.2	22834.3	23666.1	23952.8	22966.9	15900.4	10272.1	16650.3	12486.4	1714.56	31279.3	29117.6	2507.41	33644	27419	28783.3	24094.1	16544	14410.6	16769	28608.7	20537.1	21818.8	23785.2	1509.92	20305.7
400	TG(O-18:1_24:5)	TG	5MM+ QE1	14932	19033.8	18557.4	11373.7	8506.3	10251.8	9021.53	9626.49	7304.19	10685.4	12920.7	14820.2	10633.4	10643.2	8814.53	6380.69	8341.88	9773.34	23520.5	16680.6	18143.7	16840.2	16042.7	18361.5	19049.7	13831.6	16227	13250.6	10943.6	15044	16521.5	9285.07	13109.8	9277.97	10575.4	9940.57
401	TG(47:2)	TG	5MM+ QE1	4767.14	6474.71	5116.96	4331.19	5385.37	5614.33	3750.24	4316.85	5322.43	5649.55	3878.87	3676.66	4446.24	3790.88	4514.95	3460.77	4194.29	5088.12	4986.63	4048.64	4716.41	4567.69	4620.58	3873.42	5707.08	4123.87	3561.63	4540.71	3950.36	4834.22	4812	3678.42	3419.57	4379.35	4165.66	5389.84
402	TG(24:4_2:0_18:0)	TG	5MM+ QE1	12685.4	16980.5	17103.7	14863.2	14628.6	17751.4	14089.9	15920.7	14558.2	17105.2	11266.3	15406.8	10383.6	14295.8	14648.5	14802.2	12734.9	13717.1	15836.9	10087.2	14575.6	13623.4	12980.3	9355.36	12565	14303.3	13444.4	12050.9	13450.6	14748	13231.3	9701.63	15577.4	9075.43	13291.2	11752
403	TG(O-15:0_3:0_24:5)	TG	5MM+ QE1	10015.6	12693.7	11050.7	6250.76	5833.26	6008.96	2437.59	5178.94	2480.4	6614.77	6891.63	9613.61	7080.47	6222.31	5400.8	1415.83	4190.14	6218.46	15854.4	8956.1	10469.7	11280.8	12696	13409.5	11469.4	10294.9	11091.1	8802.48	7377.59	8394.91	10686.9	3620.31	7690.35	4827.45	7551.43	6761.54
404	TG(P-18:0_24:1)	TG	5MM+ QE1	3731.33	3204.36	4018.92	2570.52	1985.93	1592.92	1638.68	1910.65	569.491	1074.85	1867.52	2833.84	1485.2	1273.42	1166.03	409.599	1045.48	1333.39	2956.78	1678.12	1396.52	3124.24	2214.62	2065.39	2365.79	2992.6	1962.35	1847.38	1910.48	2186.82	3402.75	1011.04	2088.29	1423.2	1682.39	1195.02
405	TG(14:0_16:1_16:1)	TG	5MM+ QE1	4233.86	6897.84	5824.81	4529.86	3871.05	4930.47	3857.18	4941.09	4670.54	5166.06	4099.17	4787.03	4150.18	4771.03	4268.86	4189.93	4519.6	3908.86	5262.44	3669.38	5476.98	4603.94	4751.1	2285.98	3859.1	5407.69	4015.19	3923.72	4875.14	4201.06	5014.42	3903.23	3943.56	4009	3917.21	4415.21
406	TG(8:0_12:0_12:0)	TG	5MM+ QE1	8665.81	10366.3	7715.34	8192.77	9184.54	7292.98	7830.74	8067.95	7009.59	8245.67	7646.98	7435.96	7816.95	7527.7	7418.88	8195.26	7494.31	6547.07	6953.27	7493.53	9253.17	9042.7	7169.05	8621.79	7369.16	7395.9	7361.64	8313.08	7699.54	7803.07	7219.27	6888.71	7346.8	6125.62	7956.54	8003.07
407	TG(15:1_16:1_16:1)	TG	5MM+ QE1	13303.7	16582.3	11868.9	11431	13332.7	12141.5	6638.86	13069	12147.6	6650.14	11847	11504	10465.9	9712.43	10857.7	10567	11347.5	12626.8	13228.5	12330.6	13249	3150.85	11848.6	10680.9	9492.96	14095.4	12405.6	12143.7	12440.6	12449.7	14512	10838.9	8634.67	10303.1	11262	5851.9
408	TG(15:0_16:1_16:2)	TG	5MM+ QE1	12409.1	15897.8	11868.9	11431	13332.7	12141.5	6472.73	12908.8	12147.6	6650.08	11847	11504	9247.59	9712.43	10857.7	10303.9	10999.9	12626.8	12594.5	12028.9	13249	2837.26	11222.7	10680.9	9492.96	14095.4	11944	11517.9	12192.1	11800.8	14512	10838.9	8466.74	10303.1	11262	5482.49
409	TG(8:0_8:0_8:0)	TG	5MM+ QE1	3921.55	3530.3	7775.2	2478.12	2840.94	3447.92	1425	3610.56	2686.89	3133.68	3617.57	3140.57	3433.38	3101.03	3652.54	4154.15	3144.16	3013.21	2864.18	2787.07	907.251	3150.34	2461.11	3215.55	3971.95	3241.12	2884.66	3361.73	3107.21	2615.59	3069.35	2437.58	3038.98	2443.68	3440.73	2932.1
410	TG(O-13:1_3:0_16:1)	TG	5MM+ QE1	4988.4	7004.8	8119.14	6183.18	5968.88	7241.16	6137.16	6117.18	6678.4	4849.21	5487.13	6142.09	9714.33	7457.31	7208.72	6757.53	6742.45	8634.73	7525.47	6169.22	9231.88	7474.32	8522.53	8474.47	7653.44	6119.88	8165.98	6149.95	4510.38	4759.84	7472.92	7223.72	5524.86	5219.26	5672.26	5231.56
411	TG(15:0_8:0_10:0)	TG	5MM+ QE1	3207.54	3259.13	2425.36	3867.85	3071.05	2961.89	2927.87	1763.47	2472.07	2828.56	2758.69	2877.65	2467.76	1911.27	2371.03	4284.11	2575.5	2412.82	2441.16	2627.28	3908.95	4081.39	1939.85	2689.25	2225.96	2704.03	2570.73	2991.39	4121.48	2701.03	4008.92	2361.08	2302.05	2237.61	2509.79	2621.06
412	TG(4:0_14:0_18:1)	TG	5MM+ QE1	3509.05	4354.63	3886.88	3071.82	2446.65	2916.41	1651.74	1792.75	1016.4	2349.25	2526.8	2813.17	2397.37	2316.56	2881.51	1340.94	1245.49	2100.73	3839.93	2671.18	2819.38	2591.04	2848.55	2875.51	2292.43	3064.51	2318.87	2139.91	2197.87	2316.84	2988.49	1500.19	2685.45	1880.54	2133.72	1554.21
413	TG(15:0_8:0_14:0)	TG	5MM+ QE1	3827.05	3693.82	3453.28	3244.42	2895.8	3124.48	2817.88	3605.62	3563.44	3666.47	3584.46	3201.94	3436.72	4090.9	2995.72	4140.75	2612.16	2912.88	2737.5	3862.95	3753.85	3587.45	3205.98	3518.25	2546.51	3733.14	1113.71	3005.13	2852.26	3695.23	3933.52	3342.24	3242.01	3303.23	3862.88	3868.55
414	TG(O-15:2_6:0_18:1)	TG	5MM+ QE1	1789.59	1874.53	2081.24	1825.94	1240.03	1585.31	1328.84	1250.08	762.129	1426.71	1677.75	1642.32	1663.64	1248.38	1271.1	628.19	1135.57	1480.83	1780.25	988.718	1618.95	1667.95	1560.71	1733.37	1842.27	1537.92	1338.93	1440.22	1378.45	1305.02	2178.4	1352.55	1556.52	1129.48	1643.04	1689.91
415	TG(4:0_16:0_18:1)	TG	5MM+ QE1	2708.02	3541.62	3325.55	2267.62	3125.71	2536.44	1431.14	1542.55	1210.32	1734.54	2171.77	2679.02	2186.96	2219.07	2207.44	1739.8	1262.01	1851.54	2581.39	2297.64	2319.41	2764.43	2507.25	2168.02	2299.37	2964.92	2259.54	1597.98	2380.37	2247.71	2568.02	1460.65	2479.5	1342.63	2257.95	1685.31
416	TG(6:0_16:1_18:1)	TG	5MM+ QE1	1376.31	1280.89	1561.64	1539.39	1532.48	1320.97	421.078	775.896	468.727	491.41	1149.81	1382.45	1065.15	962.189	1238.19	943.927	504.98	780.25	1301.88	965.957	946.683	1596.35	1296.86	927.012	1483.89	1352.6	1260.07	568.805	826.932	1001.16	1124.68	652.151	1214.18	777.19	1130.5	662.589
417	TG(12:0_14:0_16:1)	TG	5MM+ QE1	1811.21	1874.06	1981.41	1383.55	1454.44	1784.71	1425.61	1235.57	1477.45	1298.39	1495.35	1509.45	1758.17	1319.77	1152.91	2626.99	1101.55	1605.86	1181.56	1539.36	1396.73	1640.95	1385.74	1227.85	1095	1477.14	1408.44	1387.96	1346.14	1563.13	1570.28	1198.59	1282.6	1262.15	1411.4	1539.75
418	TG(13:0_14:1_16:1)	TG	5MM+ QE1	388.309	408.784	394.302	394.04	266.085	434.313	112.819	245.566	288.331	295.961	354.637	133.102	467.846	316.021	386.918	523.922	216.545	287.031	258.817	236.879	343.32	525.311	220.658	362.814	224.753	246.893	219.629	229.049	300.291	117.503	452.462	308.059	194.689	326.939	376.426	256.104
419	TG(14:0_16:0_14:1)	TG	5MM+ QE1	3657.73	4994.97	5231.28	3876.64	3915.08	3887.08	3058.77	4069.59	4174.89	3470.62	3660.45	4201.69	3127.32	3794.67	3526.14	4350.78	3506.4	2691.12	3807.89	3050.22	4347.01	3861.76	3563.34	3842.37	3457.82	4044.95	2931.32	3847.86	4353.31	4002.48	3802.35	3146.34	3258.87	3302.6	3296.02	3197.95
420	TG(14:1_15:1_16:1)	TG	5MM+ QE1	273.378	399.245	191.04	251.568	177.188	421.926	164.101	183.974	166.596	393.468	150.437	138.846	279.615	219.601	124.501	708.078	315.586	294.87	309.351	145.411	224.556	0	278.517	0	184.891	101.51	260.503	473.826	231.597	304.207	141.518	201.317	160.676	252.649	325.288	0
421	TG(14:1_16:1_16:1)	TG	5MM+ QE1	856.715	1336.52	1146.59	905.365	980.75	1276.17	942.285	1088.4	778.826	835.195	945.698	1041.51	916.889	905.146	830.373	1275.67	765.822	978.692	911.662	842.086	1278.37	950.114	848.274	724.381	819.345	920.388	929.167	1033.48	1282.12	821.725	1082.01	725.88	920.894	1012.78	1003.51	965.073
422	TG(16:1_18:1_16:2)	TG	5MM+ QE1	1229.91	1770.38	1849.13	1030.11	1252.48	839.046	781.049	1126.37	791.517	554.6	1001.16	1495.02	837.502	841.144	968.886	611.614	850.645	796.311	1270.07	901.729	1219.98	992.754	1166.73	821.025	677.123	1265.75	662.52	904.417	989.204	787.13	1054.18	415.109	857.553	716.173	854.353	599.099
423	TG(16:0_16:1_18:1)	TG	5MM+ QE1	9255.97	12078.1	14554.1	9022.36	11012.8	10631.5	8338.45	10294.6	9541.6	8325.46	7923	11575.8	8057.87	8184.99	8478.92	7153.27	9219.68	7245.77	10597.4	8995.64	10988.8	9050.88	8149.12	7355.3	9090.92	10214.8	8020.02	9281.72	9624.91	8699.48	8914.99	7695.53	7539.7	7252.44	8363.73	8973.21
424	TG(16:1_17:1_18:2)	TG	5MM+ QE1	187.785	299.171	386.844	0	313.192	328.056	128.139	161.706	233.763	305.632	285.106	282.548	0	200.817	179.239	195.603	373.625	109.514	414.344	261.601	475.967	257.033	288.426	216.415	207.878	239.585	133.489	222.181	325.734	361.494	275.796	108.928	161.962	248.555	311.244	279.269
425	TG(16:0_17:1_18:1)	TG	5MM+ QE1	2648.72	4142.61	4050.74	2651.24	3337.88	3671.62	2817.24	3433.36	2896.21	2443.59	3641.43	3326.6	2879.31	2497.67	2054.82	2846.67	2339.89	2094.02	2764.56	3248.13	3666.1	2694	2477.16	2742.22	2740.68	2607.95	2710.38	2724.61	2750.28	3419.75	3458.95	2841.07	2904.48	2629.61	2557.4	3436.66
426	TG(16:0_18:0_20:1)	TG	5MM+ QE1	1564.26	2536.08	1983.39	1441.17	1832.68	2115.32	1874.28	2642.37	1627.9	1606.38	2539.86	2150.89	2424.92	1781.14	1678.05	2176.83	1496.77	1658.49	1624.11	1571.43	2271.03	1714.28	1589.32	1630.67	1545.79	1573.02	1551.16	1705.89	2275.53	2064.35	1856.29	2184.74	2502.39	1497.46	1382.72	1979.52
427	TG(16:0_18:1_21:1)	TG	5MM+ QE1	353.973	870.418	473.924	337.629	553.601	687.286	270.685	257.662	593.739	497.623	297.388	586.411	422.835	370.332	299.515	425.276	385.6	448.51	451.394	203.68	664.976	577.642	288.777	471.928	410.836	418.645	410.318	416.946	320.785	365.136	388.981	557.968	214.545	448.994	148.544	414.423
428	TG(16:0_18:1_22:1)	TG	5MM+ QE1	1080.42	1228.6	1178.41	693.638	1031.73	1303.72	994.74	1180.79	121.46	1015.04	875.669	1140.16	1017.2	1104.88	1024.91	734.869	1033.38	1071.74	1.65079	961.832	1209.26	951.13	641.038	1102.87	907.015	1081.88	1017.27	1055.77	961.396	1073.09	1000.54	872.837	768.478	841.161	1176.02	704.948
429	TG(23:0_16:1_18:1)	TG	5MM+ QE1	348.893	702.949	647.436	490.963	401.825	316.642	418.565	313.742	223.326	303.631	390.346	368.819	349.337	491.275	194.244	368.061	327.544	518.011	505.793	352.754	469.4	343.217	504.604	369.232	369.804	335.307	469.429	465.384	320.591	566.582	376.379	287.078	114.734	322.748	391.601	414.242
430	TG(24:0_16:0_22:0)	TG	5MM+ QE1	799.018	1476.99	1282.05	519.931	670.796	875.476	611.019	753.356	407.253	622.336	911.512	638.256	800.281	531.262	554.658	647.52	704.619	519.077	691.695	723.213	962.209	776.093	454.624	727.767	796.572	754.348	753.478	797.878	642.885	887.546	627.201	629.573	434.865	682.491	682.675	652.524
431	TG(32:2_16:1)	TG	5MM+ QE1	3591.77	4844.27	4246.29	4599.3	3672.76	3560.96	4186.2	3688.46	3454.85	3580.71	3491.04	3749.79	3191.25	4544.55	3275.97	3199.53	3271.22	4289.85	3892.45	2967.32	4525.64	3354.18	3281.34	3680.2	3067.71	3786.38	3268.11	3328.54	4327.07	3333.93	3114.8	3145	2272.44	2654.44	3393.44	2725.47
432	TG(16:0_16:0_18:0)	TG	5MM+ QE1	24640.7	31014.1	27023.8	33324.9	24531	21547.2	23017	25372.2	22669.3	24474.4	26606.9	28605.4	25658.7	22276.2	25464.3	22109.6	28599.6	22473.9	27131.4	21173.6	29140.1	25363.5	21344.5	23641.3	25447.1	21566	23082.2	22896.9	24850.2	24918.9	30551.7	22602.4	19922.6	23838.9	28801.1	29480.2
433	TG(14:0_15:0_16:1)	TG	5MM+ QE1	4083.56	5663.08	4654.31	4353.42	4147.01	3741.57	4606.69	3947.34	4285.16	4210.53	4085.45	4068.6	4064.97	4300.61	4083.02	4589.57	4201.46	3603.17	4779.21	3873.8	4833.3	3554.56	4051.45	4087.95	3093.75	4162.99	3083.36	3269.16	3934.13	3998.22	3835.86	3377.99	2882.74	3702.32	3776.49	3622.97
434	TG(24:2_12:0_18:0)	TG	5MM+ QE1	3216.72	4351.5	3528.07	3150.18	3182.07	3298.23	2680.96	3030.08	3880.27	2901.19	2971.82	2021.5	2882.83	2418.43	3077.53	2752.57	3448.94	2240.21	2153.87	2489.7	3712.1	3422.57	2668.39	2415.64	2936.96	3281.39	2182.09	3252.12	2950.2	3514.11	4262.64	2377.31	2448.85	2664.24	2184.54	4228.28
435	TG(13:0_8:0_10:0)	TG	5MM+ QE1	3153.49	4197.27	3685.6	3669.16	4280.73	3838.02	4309.97	4286.42	4045.69	4123.11	3207.5	2926.43	5158.2	5043.65	3057.1	4571.05	4718.66	3977.97	2849.05	3454.73	5007.38	4402.88	4156.91	3319.29	3257.26	3744.45	4221.35	3878.23	4623.66	3316.61	3376.31	4349.77	2990.51	4011.51	4274.92	4366.1
436	TG(O-15:0_3:0_20:4)	TG	5MM+ QE1	100738	108974	105151	86542.6	68929	83888.5	75529.9	72394.7	55561.4	83127.9	91544	106387	87791	80218.9	73278.9	61491.3	66682.5	79168	103219	85735.6	86969.9	103142	108456	105604	103767	74879.7	80906.5	80173.4	64873.2	90386.2	98288.5	73110.8	80082.4	62434.5	70262.1	75173.9
437	TG(P-4:0_14:0_22:6)	TG	5MM+ QE1	43814.2	53017.7	56661.5	27073.2	24144.9	31267.5	30361.9	24962.3	24046.7	34174.9	37495.4	36896.7	32636	34239.3	27507.8	21767.8	25224.3	35725.9	63915.2	50860.4	59239.6	46431	55837.7	51356.2	46132.1	38057.2	50514.1	39696.8	36477	33735.1	42153.9	34152.7	28823.3	31438.2	32203.3	29408.5
	Legend
	Group	Abbreviation	Lipid Name
	Phospholipids	CL	Cardiolipin
		DLCL	Cardiolipin
		MLCL	Cardiolipin
		LPA	Lysophosphatidic acid
		PA	Phosphatidic acid
		LPC	Lysophosphatidylcholine
		PC	Phosphatidylcholine
		LPE	Lysophosphatidylethanolamine
		PE	Phosphatidylethanolamine
		LPG	Lysophosphatidylglycerol
		PG	Phosphatidylglycerol
		LPI	Lysophosphatidylinositol
		PI	Phosphatidylinositol
		LPS	Lysophosphatidylserine
		PIP	Phosphatidylinositol
		PIP2	Phosphatidylinositol
		PIP3	Phosphatidylinositol
	Sphingolipids	Cer	Ceramides
		CerP	Ceramides phosphate
		CerPE	Ceramide phosphoethanolamine
		Hex1SPH	Glucosylsphingosine
		Hex1Cer	Simple Glc series
		Hex2Cer	Simple Glc series
		Hex3Cer	Simple Glc series
		CerG2GNAc1	Simple Glc series
		CerG3GNAc1	Simple Glc series
		CerG3GNAc2	Simple Glc series
		GM3	Gangliosides
		GM2	Gangliosides
		GM1	Gangliosides
		GD1a	Gangliosides
		GD1b	Gangliosides
		GD2	Gangliosides
		GD3	Gangliosides
		GT1a	Gangliosides
		GT1b	Gangliosides
		GT1c	Gangliosides
		GT2	Gangliosides
		GT3	Gangliosides
		GQ1c	Gangliosides
		GQ1b	Gangliosides
		LSM	Lysosphingomyelin
		phSM	Sphingomyelin (phytosphingosine)
		SM	Sphingomyelin
		SPH	Sphingosine
		SPHP	Sphingosine phosphate
		ST	Sulfatide
	Neutral lipids	AcHexSiE	AcylGlcSitosterol ester
		AcHexStE	AcylGlcStigmasterol ester
		AcHexZyE	AcylGlcZymosterol ester
		AcHexCmE	AcylGlcCampesterol ester
		AcHexChE	AcylGlcCholesterol ester
		ChE	Cholesterol ester
		D7ChE	Deuterated cholesterol ester
		CmE	Campesterol ester
		DG	Diglyceride
		D5DG	Deuterated diglyceride
		MG	Monoglyceride
		SiE	Sitosterol ester
		StE	Stigmasterol ester
		TG	Triglyceride
		D5TG	Deuterated triglyceride
		ZyE	Zymosterol ester
	Fatty acyl and other lipids	AcCa	Acylcarnitine
		AEA	N-Acylethanolamine
		Co	Coenzyme
		cPA	cyclic phosphatidic acid
		FA	Fatty acid
		LPEt	Lysophosphatidylethanol
		LPMe	Lysophosphatidylmethanol
		OAHFA	Oacyl-(gamma-hydroxy)FA
		PAF	Platelet-activating factor
		PEt	Phosphatidylethanol
		PMe	Phosphatidylmethanol
		SL	Seminolipid
		WE	Wax esters
		AcylCoA	Acyl-coenzyme A
	Fatty acylcarnitines	CarE	Carnitine esters
		D9CarE	Deuterated carnitine esters
