# Supplementary material for: FATP2-mediated lipid metabolism enhances chimeric antigen receptor T-cell therapy resistance in B-cell acute lymphoblastic leukemia
Source: Leukemia. 2026 Jun 30;40(8):1763–77. doi: 10.1038/s41375-026-03030-0 (PMC13421331; doi:10.1038/s41375-026-03030-0)
Supplement: Supplementary file 9 — Supplementary Table 7 [file 41375_2026_3030_MOESM9_ESM.xlsx]

## Sheet: SHEET FOR SUPP TABLE
Supplementary Table 7. 13C Tracing Data - all datasets shown have subtracted background signal from media/cells containing no 13C supplementation
					p53	WT	WT	WT	WT	mutant	mutant	mutant	mutant	WT	WT	WT	WT	mutant	mutant	mutant	mutant					WT	WT	WT	WT	mutant	mutant	mutant	mutant	WT	WT	WT	WT	mutant	mutant	mutant	mutant					WT	WT	WT	WT
					SLC	WT	WT	KO	KO	WT	WT	KO	KO	WT	WT	KO	KO	WT	WT	KO	KO					WT	WT	KO	KO	WT	WT	KO	KO	WT	WT	KO	KO	WT	WT	KO	KO					WT	WT	KO	KO
					Tx																																									mock	mock	mock	mock
					Experiment	Experiment 1																																								Experiment 2
					Sample	Media	Media	Media	Media	Media	Media	Media	Media	Media	Media	Media	Media	Media	Media	Media	Media	Media	Media	Media	Media	Cells	Cells	Cells	Cells	Cells	Cells	Cells	Cells	Cells	Cells	Cells	Cells	Cells	Cells	Cells	Cells	Cells	Cells	Cells	Cells	Cells	Cells	Cells	Cells
					Label	C ROSA SNF-1		C SLC SNF-1		P ROSA SNF-1		P SLC SNF-1		C ROSA SNF-2		C SLC SNF-2		P ROSA SNF-2		P SLC SNF-2		No label SNF-1		CONTROLl SNF-2		C ROSA Cells-1		C SLC Cells-1		P ROSA Cells-1		P SLC Cells-1		C ROSA Cells-2		C SLC Cells-2		P ROSA Cells-2		P SLC Cells-2		No label Cells-1		No label Cells-2		C ROSA Mock Cells-1		C SLC Mock Cells-1
compound	KEGG ID	isotopeLabel	m/z	r.t.	Method	CA25_33-1	CA25_33-1	CA25_33-2	CA25_33-2	CA25_33-3	CA25_33-3	CA25_33-4	CA25_33-4	CA25_33-5	CA25_33-5	CA25_33-6	CA25_33-6	CA25_33-7	CA25_33-7	CA25_33-8	CA25_33-8	CA25_33-9	CA25_33-9	CA25_33-10	CA25_33-10	CA25_33-11	CA25_33-11	CA25_33-12	CA25_33-12	CA25_33-13	CA25_33-13	CA25_33-14	CA25_33-14	CA25_33-15	CA25_33-15	CA25_33-16	CA25_33-16	CA25_33-17	CA25_33-17	CA25_33-18	CA25_33-18	CA25_33-19	CA25_33-19	CA25_33-20	CA25_33-20	CA25_33-21	CA25_33-21	CA25_33-22	CA25_33-22
Citrate	C00158	C12 PARENT	191.02	0.507	5MM_LB_Exp-	16786310	16051285	19162672	20149798	22178478	20939358	20229296	17616190	21455442	21523846	16214505	18522934	22719462	22747870	19730314	16802336	20350498	21044816	17093082	16617140	40855408	41212816	44674292	38754260	16719329	74386448	37085748	36991152	29629976	46044828	31408394	62572884	39997324	80009944	1.01272e+06	24710184	31360258	48058912	7.34135e+06	69632944	33437850	31228546	11840149	45311136
Citrate	C00158	C13-label-2	193.024	0.511	5MM_LB_Exp-	206475	196307	241327	273775	234322	242832	235678	210739	205781	277604	228421	186151	240646	290787	266654	216419	260101	271705	241936	235167	494347	444230	644938	527416	270188	1.0048e+06	471628	468938	439979	617700	409631	844736	492748	1.24455e+06	14038.8	303028	378697	665571	81949.3	852467	468901	332332	142364	496534
Citrate	C00158	C13-label-3	194.027	0.502	5MM_LB_Exp-	5279	7986.04	0	1631.1	9177.19	9123.92	11552	11956.8	10985.2	8736.79	0	4807.55	5098.73	13447.9	7269.84	9602.55	4187.68	1023.22	2762.49	0	25862.7	9792.77	36226.7	53545.8	5546.44	48238.5	21321.2	32713	16352	21370.7	23515	41724.8	8360.98	81458.9	0	13844.3	31176	18102.6	0	73919.9	11592.5	19714.6	5049.23	35025.4
Citrate		M+2 % total			5MM_LB_Exp-	1.2147	1.20763	1.2437	1.34038	1.04506	1.1459	1.15097	1.18134	0.949515	1.27282	1.38918	0.99472	1.04787	1.26143	1.33299	1.27093	1.26172	1.27456	1.39543	1.39546	1.19478	1.06615	1.42196	1.34082	1.58981	1.33192	1.25504	1.25074	1.46239	1.32315	1.28647	1.33115	1.21671	1.53013	1.3673	1.2108	1.19199	1.36548	1.10395	1.20816	1.38244	1.05233	1.1876	1.08313
Citrate		M+3 % total			5MM_LB_Exp-	0.0310565	0.049128	0	0.00798572	0.0409294	0.043055	0.056416	0.0670264	0.050688	0.0400583	0	0.0256897	0.022202	0.0583368	0.0363415	0.0563915	0.020314	0.0047999	0.0159334	0	0.062507	0.0235026	0.0798729	0.136127	0.0326356	0.0639433	0.0567373	0.0872513	0.0543505	0.0457774	0.07385	0.0657505	0.0206452	0.100151	0	0.0553174	0.0981299	0.0371392	0	0.104763	0.0341776	0.0624263	0.0421206	0.0764034
2-Oxoglutarate	C00026	C12 PARENT	145.014	0.515	5MM_LB_Exp-	1.00212e+06	927871	1.20952e+06	939902	1.61081e+06	1.43364e+06	1.22807e+06	1.06456e+06	1.12841e+06	1.31895e+06	1.11239e+06	1.23865e+06	1.62995e+06	1.69584e+06	1321883	1100065	1.41682e+06	1.3379e+06	892287	989444	5.96749e+06	6.46159e+06	7.82978e+06	6.09591e+06	3066583	6330576	5595376	6.22057e+06	8.3286e+06	11530387	7.41266e+06	9619009	7.39429e+06	10530730	336781	5.80796e+06	6.37947e+06	8660772	2666861	10961588	1.16074e+06	1.2071e+06	291754	579538
2-Oxoglutarate	C00026	C13-label-2	147.019	0.531	5MM_LB_Exp-	23740.9	29852	30036.2	15423.6	34072.8	10399.8	28505.8	18509.1	13906.2	8844.05	34263.1	42938.4	15709	41651.9	5979.63	30989	35486.4	20062.5	14073.2	12309.6	62805.5	72061	48724	48172.3	31342.7	21849.5	69242.1	69752.9	44230.4	92283.4	66394.5	86275.5	80674.5	66220.5	11405.5	47696.3	82333.7	94922.6	18306.2	120529	28516	22123.9	20125.5	36570.8
2-Oxoglutarate		M+2 % total			5MM_LB_Exp-	2.31424	3.11698	2.42314	1.61448	2.07145	0.720189	2.26853	1.70895	1.21737	0.666069	2.9881	3.35041	0.954569	2.39724	0.45032	2.73984	2.44345	1.4774	1.55271	1.22881	1.0415	1.10292	0.618442	0.784045	1.01173	0.343955	1.22236	1.10889	0.528261	0.793995	0.887739	0.888953	1.07926	0.624901	3.27567	0.814533	1.27416	1.08412	0.681752	1.0876	2.3978	1.79983	6.453	5.93577
Succinate	C00042	C12 PARENT	117.019	0.506	5MM_LB_Exp-	14156256	12170635	16168464	15677484	19158528	17883934	18019778	13503208	18137886	16473104	14900051	15295776	20810638	19392528	19625222	17399442	18170174	15775275	14188088	13760893	3.47322e+06	3603276	4.59661e+06	4.06901e+06	3.32572e+06	5.38309e+06	2825383	2.35285e+06	3245275	4.47845e+06	3297520	5.72981e+06	8.10152e+06	11301196	374019	3.44367e+06	3730566	5195972	1.34498e+06	6.50981e+06	23905286	27558654	22419802	57570368
Fumarate	C00122	C12 PARENT	115.004	0.517	5MM_LB_Exp-	293256	218787	359234	264085	402737	288795	355181	271319	357606	397470	319098	315366	392185	342815	364226	279982	353525	267313	257582	299849	647930	612700	1115961	899556	330692	889310	505732	492532	361173	556304	416518	704356	498300	981146	33138.4	425730	712542	935075	136001	693832	1.61879e+06	1.5773e+06	575746	1.63948e+06
Malate	C00149	C12 PARENT	133.014	0.508	5MM_LB_Exp-	5.00764e+06	4493383	5855636	5.04523e+06	6.69936e+06	6.1532e+06	6400966	5608552	5.16475e+06	6433560	4.94797e+06	4.49515e+06	7116544	5360442	4885603	5.45005e+06	6.65985e+06	4.88714e+06	4.25934e+06	4310080	7.26962e+06	7.69115e+06	11551972	10228595	4.24442e+06	14186736	4.86297e+06	4786483	3.51523e+06	5.98896e+06	4.45469e+06	6.83198e+06	7.59702e+06	14944872	202896	3.74314e+06	6833386	11360191	1.24658e+06	8714603	20927762	20201326	7450020	21847020
Malate	C00149	C13-label-2	135.019	0.511	5MM_LB_Exp-	17012.9	29437.8	43930.5	54762.9	33122.3	45081.6	55227.9	38864.2	59582.7	61308.7	30508.8	50004.1	50245.3	59462.9	27222.7	60396.6	39697.5	38413.7	45954.2	53525.5	86209.6	73237.3	126058	106124	49531.2	124360	47089.2	39572.3	21462.2	65060.7	35044.8	60216.2	63853	174000	8944.12	31413.2	76371.6	122404	8498.43	45700.9	203076	182500	48745.7	194058
Malate		M+2 % total			5MM_LB_Exp-	0.338589	0.650872	0.744639	1.07378	0.491978	0.727325	0.855425	0.688176	1.14049	0.943956	0.612815	1.10016	0.701085	1.09712	0.554115	1.09604	0.59254	0.779886	1.06739	1.22663	1.17199	0.943247	1.07945	1.02687	1.15351	0.868978	0.959036	0.819972	0.606844	1.07467	0.780554	0.873686	0.833496	1.15088	4.2221	0.832236	1.10527	1.06599	0.677125	0.521682	0.961042	0.895319	0.650049	0.880438
FA 18:3	C06427	C12 PARENT	277.217	2.397	5MM_LB_Exp-	33925	36066.1	32367.7	34310.4	37668.7	25122.3	43767	40642.1	30435.2	39557.8	40344.5	35107.9	49077.5	24311.4	23364.9	32414.2	35861.1	22272.3	28475.2	36668.1	75942.4	70445.5	99034	104412	54243.4	98842.2	76451	105077	134787	143140	91385.6	151301	153015	249015	16587.3	182994	63126.5	57271.1	39992.4	191472	242669	256121	84298.5	349355
FA 18:3	C06427	C13-label-6	283.242	2.394	5MM_LB_Exp-	0	0	0	0	0	6990.23	0	0	0	0	0	0	0	0	0	0	0	0	0	0	5267.48	6158.52	0	0	0	0	0	0	0	0	3906.27	0	5083.45	21685.2	0	9866.34	0	0	0	13035.1	32449.5	40457.4	21185.7	4436.68
FA 18:3	C06427	C13-label-8	285.244	2.413	5MM_LB_Exp-	25578.5	27443.3	38450	27828.3	17653.8	18254.7	29059.5	33347.1	22564.1	21525.4	24005.9	21295.5	28187.7	15572	19768.1	18249	21634.9	17808.1	26767.8	22976.8	150513	145078	172359	198334	45609	112777	100871	99293.1	96997.9	136251	84333.2	130938	38396.3	62248	12167	94341	93144.9	166179	30965.2	151890	52436.4	51695.2	13155.2	32126.3
FA 18:0	C01530	C12 PARENT	283.264	2.96	5MM_LB_Exp-	62133124	49044652	82420616	49950076	52905684	43430172	82568760	63101140	81595264	57289152	60468204	45869840	67871560	62260020	50820764	48919216	75520784	62535612	61300448	56928404	87233048	79987096	191048848	167462448	64047984	174279504	222482800	200358032	258910464	329313408	184265488	279295008	247437808	438638848	24753466	184931200	131364544	169640720	64634688	366491520	366760448	306134304	65841280	323611040
FA 18:0	C01530	C13-label-2	285.271	2.958	5MM_LB_Exp-	1.01222e+06	739351	1.28562e+06	757018	878088	703196	1.38048e+06	1044438	1.30295e+06	987347	928872	670032	1.05188e+06	977060	737342	837586	1.18593e+06	1.03642e+06	963836	893717	1.72287e+06	1.6953e+06	3.33856e+06	3.17741e+06	1.11042e+06	2.86558e+06	3914846	3542879	4.43602e+06	5.68095e+06	3.12604e+06	4.66938e+06	4600274	7.85469e+06	376897	3.41982e+06	2109638	2752541	1.07005e+06	5.61187e+06	5930668	5.01924e+06	1.08862e+06	5.46125e+06
FA 18:0	C01530	C13-label-4	287.278	2.957	5MM_LB_Exp-	10571.3	12779	19080.6	8253.98	31163	14046.3	9851.14	9451.18	9743.45	5683.09	28038.7	14075.3	28064.3	26111.4	34783.5	24851.9	0	0	0	7353.04	526614	580776	734986	795840	241813	861929	634184	785409	461271	613483	490006	791233	916854	1.82686e+06	72558.2	961628	0	0	0	18979.1	66287.6	19082.1	7870.98	110618
FA 16:1	C08362	C12 PARENT	253.217	2.329	5MML_QE3-	127516	123648	191810	191730	166709	134093	279746	301704	131415	125989	144456	141795	133579	122601	166984	159354	245121	219263	190662	194090	574905	595494	704264	664911	662421	624188	674777	678221	1.05676e+06	1110861	962980	966836	1603334	1.57946e+06	1.59202e+06	1.59268e+06	986571	938899	1.19248e+06	1.28475e+06	1.17094e+06	1.10466e+06	1.33368e+06	1.33013e+06
FA 16:1	C08362	C13-label-16	269.271	2.33	5MML_QE3-	0	0	0	0	0	0	0	0	0	0	0	0	0	0	536.53	0	0	0	0	0	3165.01	4427.85	4904.94	3953.13	5592.08	3615.98	2442.36	2932.83	4541.33	4440.64	8285.5	6437.72	15251.1	13561.9	15914.6	15207	0	0	0	0	0	0	604.53	0
FA 16:1	C08362	C13-label-4	257.231	2.375	5MML_QE3-	622.32	606.52	671.27	814.71	0	763.73	679.28	1773.55	747.07	810.24	862.52	872.86	1737.52	1313.33	1045.77	722.02	688.75	1087.4	0	1098.16	15819.3	14644.2	16909.2	15343.6	17053	15566.6	16769.2	15038.1	15186.2	20405.6	27614.7	27586.4	51617.2	44314.5	42438	48260	0	1124.56	728.39	1150.7	1030.82	805.45	2714.29	2758.61
FA 16:1		M+4 %			5MML_QE3-	0.485662	0.488126	0.348746	0.423128	0	0.566327	0.242232	0.584409	0.565268	0.638994	0.59354	0.611813	1.28404	1.05987	0.620391	0.451049	0.280196	0.493487	0	0.562616	2.66368	2.38285	2.32884	2.24253	2.48924	2.41954	2.41636	2.16005	1.41072	1.79673	2.76456	2.75627	3.09048	2.70649	2.57142	2.914	0	0.119631	0.0610446	0.0894862	0.0879561	0.072861	0.203014	0.206965
FA 16:1		M+16 %			5MML_QE3-	0	0	0	0	0	0	0	0	0	0	0	0	0	0	0.31829	0	0	0	0	0	0.532929	0.720484	0.675539	0.577768	0.816283	0.562037	0.351931	0.421268	0.421866	0.391002	0.829479	0.643219	0.913128	0.828289	0.964302	0.918217	0	0	0	0	0	0	0.0452156	0
FA 18:1	C00712	C12 PARENT	281.248	2.572	5MML_QE3-	1.0631e+06	1.09684e+06	2.06004e+06	2.10512e+06	1.2269e+06	1201829	1734448	1998072	1.15745e+06	1.23294e+06	1.84936e+06	1.85973e+06	1.04167e+06	976143	1.62142e+06	1.60139e+06	2.51675e+06	2682058	2231940	2.17665e+06	5.4714e+06	5.73532e+06	7976996	8583021	7.17097e+06	7.90385e+06	6.83503e+06	6.48446e+06	15979000	16117087	15384660	17235960	19094754	20120550	17346372	17400490	8.03233e+06	7.81624e+06	18414758	18786910	12909405	12664285	17798690	18081652
FA 18:1	C00712	C13-label-18	299.309	2.584	5MML_QE3-	24736.6	28393.4	37869.4	33075.3	24279.4	23522.7	32643.8	38263.5	33819.8	33135.2	49527.4	57018.5	47876.2	36294.4	76409.7	74873.8	3298.5	2938.44	3239.32	2849.93	249979	268664	349028	363367	367595	338907	303883	277444	466400	442649	515749	585926	951056	1.01045e+06	861370	834252	2401.16	1859.92	3868.28	843.27	34648.8	26914.5	43258.3	45128.4
FA 18:1	C00712	C13-label-4	285.262	2.575	5MML_QE3-	6653.51	8802.56	10379.6	10246	8647.5	7815.09	8249.57	9226.72	7543.49	6734.17	9862.91	9480.14	7743.5	7233.62	13409.4	11251.3	2895.37	1149.32	1268.27	2594.77	104004	107361	142441	157513	130684	148697	123191	123875	156060	154349	212333	240650	356514	365748	323066	329012	1474.21	1445.68	923.35	1521.21	14231.2	17478.8	31251.6	27777.1
FA 18:2	C01595	C12 PARENT	279.233	2.404	5MML_QE3-	105376	113449	250930	256065	143920	136496	204164	230991	178203	182744	226678	213070	97346.5	96806.9	167506	148876	278881	274241	269836	260047	495650	464334	754143	717808	706442	709264	461266	461300	1.45211e+06	1.54087e+06	1.1963e+06	1.26266e+06	1.31395e+06	1.2564e+06	1.13733e+06	1.0683e+06	1196285	1.02943e+06	1.34468e+06	1.51316e+06	1.28361e+06	1.22818e+06	1.31179e+06	1.23166e+06
FA 18:2	C01595	C13-label-18	297.293	2.408	5MML_QE3-	2142.09	1944.04	2645	1609.09	2236.28	2129.03	2472.14	3151.3	2400.56	1923.48	3450.63	3842.08	4300.87	3471.41	6127.63	7875.19	0	520.86	635.12	0	29189.2	40836.2	45718.3	38034.8	67582.3	51446.2	47136.1	36615.3	34189.9	33490.9	38098.3	39790.1	93850.4	86766.9	81874.4	87003.6	0	0	0	683.29	3372.78	3741.02	3525.28	4486.63
PC 32:0	C12 PARENT	C40H80NO8P	734.567	2.86	5MML_QE3+	672076	670555	1.54776e+06	760769	1.4379e+06	1191111	989245	812118	521435	451543	348245	353373	609169	580019	456240	430886	29645.7	1.78054e+06	1.13913e+06	1063092	40069852	55311444	64093900	74057496	46536948	52449132	49683968	58414656	41048564	40195476	43194364	47663552	39244416	39063124	42103036	53042620	39628204	67279936	30451394	54014608	44105428	71485512	47060788	102568608
PC 32:0	C13-label-4	C40H80NO8P	738.58	2.863	5MML_QE3+	10282.5	13603	13142	7215.04	9053.82	7693.86	9751.29	8377.19	9887.98	7618.07	4565.31	4783.48	8692.99	5462.03	10692.1	12928	2212.03	14383.3	12867	11581.4	1839788	2.44199e+06	2.94765e+06	3.45292e+06	2390391	2.60445e+06	2096156	2.47197e+06	1.77201e+06	1684842	1966241	2.20275e+06	2328801	2105360	2.43068e+06	2.95378e+06	99740.1	206149	104448	202569	279263	397803	218343	518880
PC 32:0	C13-label-18	C40H80NO8P	752.621	2.798	5MML_QE3+	0	0	0	0	0	0	0	0	0	0	0	0	0	0	0	0	0	0	0	0	69439.2	83327.7	95655.9	144622	79995	81895.5	104206	95162.5	105825	76461.2	75514.2	134148	102887	116093	135008	145842	0	9150.1	10792.7	28783.4	0	0	0	23125.3
	M+4 %				5MML_QE3+	1.50691	1.98828	0.841951	0.939478	0.625716	0.641794	0.976109	1.02099	1.86101	1.65913	1.29398	1.33558	1.40695	0.932914	2.28985	2.91293	6.94347	0.801334	1.11693	1.07767	4.38263	4.22221	4.39048	4.44648	4.87762	4.72373	4.04006	4.05361	4.12802	4.01566	4.34662	4.40546	5.58786	5.09963	5.44157	5.26124	0.251058	0.305427	0.341706	0.373427	0.629187	0.553401	0.461817	0.503227
	M+18 %				5MML_QE3+	0	0	0	0	0	0	0	0	0	0	0	0	0	0	0	0	0	0	0	0	0.165414	0.144074	0.142478	0.186237	0.163231	0.148535	0.200842	0.156051	0.246527	0.182238	0.166933	0.268293	0.246873	0.281203	0.302243	0.259772	0	0.0135567	0.0353088	0.0530609	0	0	0	0.0224276
PC 32:1	C12 PARENT	C40H78NO8P	732.552	2.764	5MML_QE3+	553196	536066	1.00147e+06	627753	699148	731260	528930	462568	325060	315499	161053	189217	411642	416345	256955	269424	35233.3	1294222	928347	756040	79862344	123990872	134652832	151137008	86656056	117385624	114012800	123316184	92980456	97421464	91608672	118039064	87414848	107436840	100712128	121712872	70648680	145371440	66316240	129573376	66965396	130902360	78046072	200668416
PC 32:1	C13-label-18	C40H78NO8P	750.612	2.823	5MML_QE3+	0	2129.7	0	1532.85	0	0	1324.65	0	0	1853.05	1311.74	0	1520.29	0	1364.05	3387.93	0	1701.88	1234.33	1583.61	977756	1.48441e+06	1.80521e+06	2.29802e+06	1.27541e+06	1.34656e+06	1.62146e+06	1.49283e+06	1.21403e+06	1.42556e+06	1.25994e+06	1.61571e+06	1.31213e+06	1.60015e+06	1.56468e+06	2091963	68660.9	63093.2	51119.1	38141.4	27441.3	66919.3	36009.2	130668
					5MML_QE3+	0	0.395711	0	0.243586	0	0	0.249814	0	0	0.583909	0.807897	0	0.367964	0	0.528049	1.24186	0	0.131326	0.132783	0.209023	1.20949	1.18303	1.3229	1.49771	1.45046	1.13411	1.40223	1.19609	1.28886	1.44219	1.35669	1.35031	1.47884	1.46753	1.52984	1.68973	0.097092	0.0433826	0.0770245	0.0294275	0.0409615	0.0510954	0.0461172	0.065074
PC 34:1	C12 PARENT	C42H82NO8P	760.583	2.885	5MML_QE3+	4.52272e+06	4589003	9298194	4.98813e+06	6.9281e+06	5.50366e+06	4450308	4.25287e+06	3.14448e+06	2862317	1.81718e+06	1.92958e+06	3.5454e+06	2.95726e+06	2.68205e+06	2.58001e+06	274885	10100020	7.00461e+06	6.02156e+06	278696704	422013728	476111648	493769568	358660096	480830464	399960992	394869600	341316512	358095968	301582752	440318880	346069408	420045568	365365856	418906400	301013088	427154272	274687200	457310208	247115840	407917152	302157568	563658496
PC 34:1	C13-label-4	C42H82NO8P	764.598	2.913	5MML_QE3+	104416	97593.8	75501.5	63393.7	122554	113175	56257.1	38538.6	95951.9	72522.2	21129.5	28557	29636.6	29974.8	90009.5	82805.1	13492.4	140806	108239	66054.1	14744023	22769846	27160674	27898086	20770070	28044400	21258594	20945050	17770974	18852344	17826406	26307474	22251626	27229446	19207090	25659040	3.91917e+06	3.90048e+06	3.04109e+06	2.88768e+06	ND	ND	ND	ND
PC 34:1	C13-label-18	C42H82NO8P	778.644	2.888	5MML_QE3+	81924	78038.5	65207.4	43115.3	41673.5	31827.7	37809.8	34235.6	89395.1	62668	18885.2	21887.1	19749.4	23674.2	78579.4	74521	12765.8	100357	77923.9	56170.7	13697143	17351418	24514088	25168278	18379266	24874496	19179430	19322254	18765470	19213790	17026050	25507970	22984376	26738784	19001118	25591032	81141	43160.1	52088.6	35069.3	1.10311e+06	1.92553e+06	1.35675e+06	2.46632e+06
PC 34:1	C13-label-22	C42H82NO8P	782.651	3.007	5MML_QE3+	1376.93	1733.19	5243.62	5663.76	4976.72	6242.37	4848.02	5063.26	1936.65	2526.12	0	0	0	1892.72	0	2712.08	0	3654.9	6501.57	4780.65	443035	656259	850611	960396	685288	965310	461891	755072	625125	582888	639153	925831	1.01637e+06	1.18651e+06	883744	992212	6429.22	29285.6	12424.7	24368.8	39757.9	93352.7	45257.2	127679
	M+4 %				5MML_QE3+	2.2167	2.04755	0.799453	1.24294	1.72677	2.00135	1.23663	0.88989	2.87992	2.41738	1.13771	1.44225	0.824433	0.994917	3.15752	3.02203	4.48039	1.36112	1.50389	1.0743	4.79354	4.92011	5.13787	5.09278	5.21213	5.24474	4.82206	4.8051	4.69538	4.75175	5.28857	5.33555	5.67178	5.7301	4.74885	5.44606	1.28489	0.904717	1.09473	0.627407	ND	ND	ND	ND
	M+18 %				5MML_QE3+	1.7392	1.63727	0.690453	0.845348	0.587174	0.562833	0.831127	0.79053	2.68312	2.08891	1.01687	1.10539	0.549391	0.785787	2.75655	2.7197	4.2391	0.970114	1.08269	0.913557	4.45318	3.7493	4.63722	4.59446	4.61217	4.65192	4.35045	4.43281	4.95814	4.84286	5.05113	5.1734	5.85855	5.62684	4.69792	5.43163	0.0266019	0.010011	0.0187509	0.00761949	0.444337	0.469714	0.446947	0.435551
	M+22%				5MML_QE3+	0.0292315	0.0363629	0.0555224	0.111047	0.0701213	0.110389	0.106568	0.116915	0.0581269	0.0842031	0	0	0	0.0628227	0	0.0989793	0	0.0353307	0.0903337	0.0777522	0.144038	0.141805	0.160906	0.17532	0.171969	0.180528	0.10477	0.173224	0.165168	0.146918	0.189618	0.187772	0.259065	0.249686	0.218501	0.210594	0.0021078	0.0067928	0.00447266	0.0052946	0.0160147	0.0227725	0.0149088	0.0225482
PC 34:2	C12 PARENT	C42H80NO8P	758.567	2.793	5MML_QE3+	299068	302928	579972	335610	385428	408672	285945	278359	191159	216164	145067	151078	258310	283417	149676	162801	19549.1	613484	465857	352560	39209972	62547152	65865636	67143240	58277836	69784928	55748308	63055260	44677248	44452228	46808564	57677780	55243692	62912832	50252084	64716688	35414944	74992632	32557794	69580840	41876340	78610624	42832100	124424888
PC 34:2	C13-label-18	C42H80NO8P	776.629	2.795	5MML_QE3+	7152.96	2998.67	4403.45	2999.25	2403.63	4877.09	0	0	6148.25	6760.2	1707.05	0	1945.21	0	5419.35	3759.52	0	7488.56	4894.41	3879.84	3059149	5009435	5105378	6.1719e+06	4.83358e+06	5.8025e+06	4.10513e+06	4.69014e+06	3.74481e+06	3.72017e+06	3968426	4837384	6002180	6699172	4.8924e+06	6740630	66266.9	66977.6	62837.7	43256.8	185340	371542	179589	564318
PC 34:2	C13-label-22	C42H80NO8P	780.648	2.883	5MML_QE3+	2114.36	0	0	0	0	0	0	0	1864.4	0	0	0	0	0	1221.43	4241.02	0	2727.2	0	0	867281	1.2055e+06	1585342	1.53874e+06	1.36133e+06	1.63301e+06	1.17714e+06	1099120	1294277	1.3506e+06	1033396	1562070	1.53094e+06	1.84896e+06	1.44195e+06	1.63839e+06	0	0	0	0	60606.9	110263	35095.8	69346.5
	M+18 %				5MML_QE3+	2.31986	0.980193	0.75353	0.885756	0.619761	1.17933	0	0	3.08692	3.03251	1.16305	0	0.747425	0	3.4669	2.20111	0	1.20067	1.0397	1.0885	7.0918	7.28517	7.03643	8.24527	7.49709	7.5142	6.72635	6.81265	7.53235	7.512	7.65952	7.5493	9.56114	9.37459	8.64589	9.22165	0.186766	0.0892326	0.192632	0.062129	0.440004	0.469757	0.417196	0.451243
	M+22%				5MML_QE3+	0.685734	0	0	0	0	0	0	0	0.936079	0	0	0	0	0	0.781382	2.48301	0	0.437261	0	0	2.01055	1.75314	2.18498	2.05565	2.11148	2.11474	1.92878	1.59653	2.60332	2.72721	1.99457	2.43779	2.4387	2.58737	2.54823	2.24143	0	0	0	0	0.143883	0.139411	0.0815295	0.0554512
PC 36:1	C12 PARENT	C44H86NO8P	788.614	2.999	5MML_QE3+	2.31554e+06	2177187	3.71374e+06	1980950	3487587	3.24505e+06	2.31117e+06	1.95381e+06	1.7652e+06	1.71706e+06	1.19395e+06	1053539	1.50429e+06	1.56523e+06	1.46217e+06	1.58565e+06	190915	5441186	2907704	2687069	216502144	288990432	331367520	380390560	272843136	309919456	270691328	317069376	221583312	221570128	226384256	253924544	228341248	237427712	230427184	306679008	195172688	359970912	174474816	304665760	97372008	183167728	107527232	301647584
PC 36:1	C13-label-4	C44H86NO8P	792.628	2.989	5MML_QE3+	45542.1	39496.8	43185.6	20957.9	32996.8	34022	20558.8	19107.6	48520	38694	8051.04	9993.49	15180.5	15252.9	41652.6	42740.2	8986.14	81720.2	41040	38228.4	11098236	14895485	18144656	21241578	15129089	17528106	14262953	16438165	11200488	11295109	12921339	14847611	13864860	14332085	13563527	15207187	843568	1576889	762106	1.28193e+06	954569	1.84434e+06	1.06597e+06	2797159
PC 36:1	C13-label-18	C44H86NO8P	806.674	3.002	5MML_QE3+	40820.9	36904.1	31838.3	15754.4	18978.6	20143.7	15333.2	13166.4	45114.6	41139.8	4950.23	7617.73	8990.33	12600.4	40321.8	42225.1	9635.81	68463.4	34753.9	28595.9	12217012	16078413	19458484	22179154	15824368	17979888	14819779	17477670	13873304	14071136	14549924	16374341	17189000	17579574	16340524	22341698	38686.4	86631.7	29164.7	85151.3	708114	1.23496e+06	677529	1.56281e+06
PC 36:1	C13-label-22	C44H86NO8P	810.681	3.127	5MML_QE3+	9589.32	8451.54	59030.3	14338.9	73179.2	61321.8	17973.9	10668.6	3335.03	2647.17	2943.68	1457.71	15717.7	11938.2	2433.48	6327.38	0	133392	27265.9	26367.2	560940	911546	1.27319e+06	1.3894e+06	997755	1.30255e+06	969306	968065	836491	928739	975841	1.14524e+06	1.13696e+06	1.22169e+06	1.0528e+06	1.48854e+06	714309	1.49151e+06	773175	1.42989e+06	1.45366e+06	3.11321e+06	1.5025e+06	5300121
	M+4 %				5MML_QE3+	1.89609	1.75262	1.13983	1.03872	0.932229	1.03122	0.875938	0.962073	2.61023	2.15339	0.667057	0.932968	0.993186	0.957444	2.69745	2.55834	4.28856	1.46154	1.37557	1.38816	4.62779	4.65536	4.91764	5.01204	4.98001	5.07432	4.7579	4.68344	4.54091	4.5741	5.09004	5.20701	5.34507	5.3212	5.2101	4.41777	0.430271	0.436045	0.434828	0.418885	0.963874	0.990265	0.975529	0.914082
	M+18 %				5MML_QE3+	1.69953	1.63757	0.840335	0.780825	0.536184	0.61056	0.653293	0.66293	2.42703	2.2895	0.410144	0.711173	0.588194	0.790947	2.61127	2.52751	4.59861	1.22445	1.16487	1.03838	5.0943	5.02506	5.27372	5.23326	5.20887	5.20511	4.94365	4.9796	5.62453	5.69828	5.73158	5.74243	6.62657	6.52692	6.27682	6.49038	0.0197325	0.0239556	0.0166402	0.0278242	0.715016	0.663075	0.620046	0.510708
PC 36:2	C12 PARENT	C44H84NO8P	786.599	2.909	5MML_QE3+	1.38591e+06	1468267	3.11799e+06	1.68384e+06	2.14511e+06	2.09531e+06	1.39567e+06	1.31634e+06	982975	998804	594931	649753	1.25403e+06	1.11495e+06	827030	832028	91815.8	3.13839e+06	2.0153e+06	1.76228e+06	104173024	168659392	198336336	193531760	184964864	204096128	161703792	181403792	133010968	135384656	132960040	171987632	154588784	171787952	137087472	155469232	122705568	229259840	110713672	192189968	94639304	160468320	114465112	213231024
PC 36:2	C13-label-18	C44H84NO8P	804.66	2.912	5MML_QE3+	44920.8	45699.6	36220.8	17188.7	24249.4	26554.1	15013.1	13166.8	52477.4	45276.4	11456.4	7596.85	21101	11520.7	44322.2	25623.4	9767.29	65895.2	47030.2	37950.7	12677585	17593334	20642412	20614994	19990058	22154018	16220347	18102646	14931535	15095448	15852881	20443748	20816626	22945374	17433002	20091680	304212	268722	223830	224829	894675	1.51274e+06	828406	1.68856e+06
PC 36:2	C13-label-22	C44H84NO8P	808.671	3.047	5MML_QE3+	0	3221.26	1407.18	0	3481.64	1281.97	3446.01	1933.65	2662.63	0	1250.79	0	0	0	1917.97	0	0	2288.46	4217.45	4480.27	880615	1.2194e+06	1.41334e+06	1.7072e+06	1140626	1.30439e+06	1030163	1.3171e+06	1.03875e+06	1012154	968796	1.23685e+06	1233096	1343381	1.17413e+06	1532892	13752.6	20771.4	20252.6	27497.4	66657.1	137956	65787.3	212799
	M+18 %				5MML_QE3+	3.13949	3.01212	1.14782	1.01049	1.11602	1.2507	1.06165	0.988912	5.05507	4.33649	1.88539	1.15568	1.65481	1.02273	5.07542	2.98763	9.61507	2.055	2.27579	2.10287	10.7682	9.38451	9.36622	9.55044	9.69941	9.7357	9.06396	9.01421	10.0224	9.9645	10.584	10.5561	11.7849	11.7022	11.1969	11.3452	0.24728	0.117065	0.201726	0.116829	0.935847	0.933106	0.718109	0.784894
	M+22%				5MML_QE3+	0	0.212318	0.0445928	0	0.160234	0.0603807	0.243684	0.14523	0.256487	0	0.205845	0	0	0	0.219631	0	0	0.0713678	0.204082	0.248254	0.747987	0.650441	0.641283	0.790904	0.553445	0.573222	0.575657	0.655852	0.697232	0.668123	0.646805	0.638642	0.69809	0.68513	0.754122	0.865582	0.0111788	0.00904876	0.0182525	0.0142886	0.0697246	0.0850957	0.0570282	0.0989152
FA 16:0	C12 PARENT	C16H32O2	255.232	2.512	5MML_QE3-	31179618	29299408	64557964	62154220	46744992	41540364	44615132	47817908	38959384	38386848	49439620	45644644	39505052	36371468	51151052	47398640	89400840	82726400	56934708	54499456	55871484	50358068	84435032	76159456	75092800	69926224	76445144	60943988	157030864	156892368	168118064	176146064	148414464	143644016	117824616	114694328	73219000	71579712	154092736	159599408	171674768	178689696	142008384	140117248
FA 16:0	C13-label-4	C16H32O2	259.246	2.527	5MML_QE3-	36820.3	37186.8	7591.68	22774.3	50514.6	49721.9	23335.4	31367.7	9357.85	12089.8	21237.7	22858.5	32099.4	31384	31716.4	60313.9	5878.77	1585.19	1457.54	1101.52	107033	125635	135346	149438	129775	145084	114889	103288	159669	171617	163511	181707	367611	441460	282581	283179	764.96	830.2	837.75	631.78	6181.14	552.93	7405.95	1688.59
AcCa(16:0)					5MML_QE3+	113591	122203	120174	112535	130565	147189	133430	118989	140568	120214	109362	108561	130868	123415	143673	140862	10562	106655	95759.6	99181.1																	1.57989e+06	4424396	1.92705e+06	4.93778e+06	4.45733e+06	11857639	7.49599e+06	28482360
					total light FA	3.23481e+07	3.05097e+07	6.68689e+07	6.45154e+07	4.81158e+07	4.28787e+07	4.65537e+07	5.0047e+07	4.0295e+07	3.98025e+07	5.15157e+07	4.77174e+07	4.06441e+07	3.74444e+07	5.294e+07	4.91489e+07					6.18385e+07	5.65577e+07	93166171	85460285	8.29702e+07	7.85393e+07	8.37414e+07	6.78897e+07	1.74462e+08	1.7455e+08	1.84699e+08	1.94645e+08	1.68823e+08	1.65021e+08	1.36308e+08	1.33163e+08	8.24476e+07	8.04254e+07	1.73852e+08	1.79899e+08	1.85868e+08	1.92582e+08	1.61119e+08	1.59431e+08
					total heavy FA	63699	67524.2	48106.1	57458.7	77030.3	75373.7	58451.4	72782.5	45578.2	47148.5	74215.8	83719.1	84276.5	71149.8	114254	143063					386202	435135	530093	550839	564953	535437	465908	417347	660259	647757	717359	807423	1.41252e+06	1.53867e+06	1.22583e+06	1.20443e+06	3166.12	2690.12	4706.03	2158.34	44202.7	31208.4	54189.6	51303.6
					% labeled	0.196917	0.22132	0.0719409	0.089062	0.160093	0.175784	0.125557	0.145428	0.113111	0.118456	0.144065	0.175448	0.207353	0.190014	0.215818	0.291081					0.624533	0.769364	0.568975	0.644556	0.68091	0.681743	0.556365	0.614742	0.378454	0.371101	0.388393	0.414819	0.836685	0.932411	0.899304	0.904481	0.00384016	0.00334486	0.00270691	0.00119975	0.0237818	0.0162052	0.0336333	0.0321793
					total light TCA	3.72456e+07	3.3862e+07	4.27555e+07	4.20765e+07	5.00499e+07	4.66989e+07	4.62333e+07	3.80638e+07	4.62441e+07	4.61469e+07	3.7494e+07	3.98679e+07	5.26688e+07	4.95395e+07	45927248	4.10319e+07					5.82137e+07	5.95815e+07	69768615	6.00473e+07	2.76867e+07	1.01176e+08	5.08752e+07	5.08436e+07	45080246	68598936	4.69898e+07	85458040	6.35885e+07	1.17768e+08	1.95955e+06	3.81307e+07	4.90162e+07	74210922	1.27358e+07	9.65128e+07	8.10504e+07	8.17729e+07	4.25775e+07	1.26948e+08
					total heavy TCA	252508	263583	315294	345592	310695	307437	330964	280069	290255	356493	293193	283901	311699	405349	307127	317407					669225	599322	855947	735258	356609	1.19925e+06	609280	610976	522024	796415	534586	1.03295e+06	645637	1.56623e+06	34388.4	395982	568578	901000	108754	1.09262e+06	712086	556671	216284	762188
					% labeled	0.677953	0.778405	0.737434	0.821342	0.62077	0.658339	0.715855	0.735787	0.627659	0.772518	0.781973	0.712104	0.59181	0.818235	0.668724	0.773562					1.1496	1.00588	1.22684	1.22446	1.28801	1.1853	1.1976	1.20168	1.15799	1.16097	1.13766	1.20872	1.01534	1.32993	1.75491	1.03849	1.15998	1.21411	0.853924	1.1321	0.878572	0.680752	0.507978	0.600396
					total light PCs	9.74851e+06	9.74401e+06	1.92591e+07	1.03771e+07	1.50833e+07	1.31751e+07	9.96127e+06	9.07607e+06	6.93031e+06	6.56138e+06	4.26042e+06	4.32654e+06	7.58285e+06	6.91721e+06	5.83412e+06	5.8608e+06					758514040	1121513020	1270427872	1360029632	1007938936	1234465732	1051801188	1138128868	874617060	897119920	842538648	1089611452	910902396	1038674028	925947760	1120526820	764583172	1304029032	689201116	1207334760	592074316	1032551696	692088872	1506199016
					total heavy PCs	338551	321419	276150	177821	260368	245817	164342	133589	353959	279058	73307.2	80435.7	106816	100378	315500	294943					7.25711e+07	1.00789e+08	1.23723e+08	1.33376e+08	1.01859e+08	1.24319e+08	9.63373e+07	1.04207e+08	8.63366e+07	8.83805e+07	8.80881e+07	1.15996e+08	1.10633e+08	1.23725e+08	9.80678e+07	1.24986e+08	5.44162e+06	6.27131e+06	4.37015e+06	4.87928e+06	4.67009e+06	8.88309e+06	4.65449e+06	1.29955e+07
					% labeled	3.47285	3.29863	1.43386	1.7136	1.7262	1.86578	1.64981	1.47188	5.1074	4.25303	1.72066	1.85912	1.40866	1.45113	5.40785	5.03247					9.56753	8.98686	9.73873	9.80684	10.1057	10.0707	9.15926	9.15601	9.87136	9.85158	10.4551	10.6456	12.1454	11.9118	10.5911	11.1542	0.711711	0.480918	0.63409	0.404136	0.788767	0.860304	0.672527	0.862799
[truncated: 28 more columns]
