# Supplementary material for: FATP2-mediated lipid metabolism enhances chimeric antigen receptor T-cell therapy resistance in B-cell acute lymphoblastic leukemia
Source: Leukemia. 2026 Jun 30;40(8):1763–77. doi: 10.1038/s41375-026-03030-0 (PMC13421331; doi:10.1038/s41375-026-03030-0)
Supplement: Supplementary file 10 — Supplementary Table 8 [file 41375_2026_3030_MOESM10_ESM.xlsx]

## Sheet: Sheet1
Supplementary Table 8: Metabolism-focused CRISPRa Screen Log2FC value (CAR/Mock)
Media	Replete	Replete	Deplete	Deplete
TP53 status	Mutant	Wildtype	Mutant	Wildtype
Gene
45717	0.499782	-0.8863	0.380729	0.045443
A1CF	-0.360305	-2.58208	-0.736966	-0.148801
A4GALT	1.35332	0.491597	-0.556393	0.91533
A4GNT	0.947853	-0.940645	-0.134477	0.606916
AACS	-1.43051	-0.494109	-0.0365259	-0.125006
AADAC	-0.463947	-2.04097	-1.54793	-0.0335695
AADACL2	2.02503	-0.249822	-0.12658	1.01221
AADACL3	0.0285692	0.362891	0.151859	0.0731347
AADACL4	2.32222	-1.15521	-0.475936	0.471968
AADAT	1.37184	-2.39593	0.0799754	-0.112475
AANAT	2.05242	0.149259	-0.232769	-0.0499049
AASDH	0.217851	-1.82623	-0.046921	-0.0424568
AASDHPPT	-0.0409718	-1.05889	-0.120294	-0.364013
AASS	0.539035	-0.465938	-0.354759	0.72334
ABAT	-0.0350469	-0.101598	-0.158429	-0.450084
ABCA1	1.44201	-2.03505	-0.60165	-0.123434
ABCA10	0.543001	-0.490051	1.04474	-0.0394883
ABCA12	1.41792	-1.87303	0.265437	-0.261881
ABCA13	-0.0454314	1.32769	0.0703893	-0.316528
ABCA2	-0.112475	0.518031	-0.013043	0.119024
ABCA3	-0.270556	-1.31115	-0.37707	-0.093879
ABCA4	-0.411195	0.178874	-0.968605	-0.619271
ABCA5	0.423309	0.261832	-0.169745	1.81721
ABCA6	0.777367	-1.24469	2.0197	-0.00144342
ABCA7	-0.296899	0.205393	0.0635029	0.479231
ABCA8	-0.454032	0.711935	-0.438307	0.452068
ABCA9	-0.00144342	-1.38082	-0.224317	0.332278
ABCB1	0.501821	-0.971431	0.0731347	0.356144
ABCB10	-0.524915	-0.323733	-0.614845	-0.0365259
ABCB11	1.7433	0.382944	-0.571322	-0.152003
ABCB4	0.0703893	-1.12029	-0.305788	-0.318326
ABCB5	0.196607	-1.60823	0.0731347	-0.0709665
ABCB6	-0.469929	-1.58641	0.136191	0.130931
ABCB7	-0.405451	-0.907793	-1.24127	0.67717
ABCB8	0.97306	-0.413115	-0.263612	-0.0985055
ABCB9	-0.494109	-1.49818	0.14274	-0.15682
ABCC1	0.182692	0.0854247	-0.0218044	-0.112475
ABCC10	0.409255	-0.935117	0.984772	0.196607
ABCC11	0.453122	-0.948976	0.762987	0.426533
ABCC12	1.24123	-0.62371	1.31034	0.0758749
ABCC2	-0.0394883	-1.28983	-2.191	-0.237864
ABCC3	0.35727	-1.45799	0.0962619	-0.694321
ABCC4	-0.28279	-0.971431	0.807355	-0.265345
ABCC5	0.210389	-0.873027	0.757023	-0.327348
ABCC6	0.37629	-0.537424	0.299831	0.412511
ABCC8	-0.15682	0.776525	-0.937878	0.121679
ABCC9	1.07039	0.765535	0.109695	-0.465938
ABCD1	2.63506	-0.773491	-0.590745	1.3505
ABCD2	2.43242	-2.73697	1.52557	0.0200577
ABCD3	0.207893	-0.92139	1.34085	0.348232
ABCD4	0.0813396	-0.14401	-0.929611	0.0482362
ABCE1	1.93772	-0.388355	-0.45799	0.372952
ABCF1	0.618239	-0.943416	0.761285	0.342555
ABCF2	1.09828	-1.08314	-0.261881	-0.00868224
ABCF3	-1.44222	-0.617056	-0.450084	-0.0800879
ABCG1	0.440421	0.646163	0.78157	-0.662004
ABCG2	-1.00289	-0.378944	-0.013043	-0.606035
ABCG4	1.91953	-0.766112	-1	-0.0101344
ABCG5	-0.514573	-1.68501	0.599318	-0.526992
ABCG8	-0.54372	-1.56064	0.84318	0.638769
ABHD1	-0.940645	-0.456009	-0.364013	1.22342
ABHD10	3.11587	0.533065	-1.75633	-0.0232698
ABHD11	0.84318	0.504875	0.107018	-0.109359
ABHD12	0.0976108	-1.5187	-0.0588937	-0.0679388
ABHD12B	1.77146	-0.77596	-1.51457	-0.150401
ABHD13	2.45575	-0.415037	-0.506353	-0.56918
ABHD14A	-0.680382	0.992043	-0.163268	-0.281036
ABHD14B	-0.204233	-1.191	0.0703893	0.470927
ABHD2	0.927517	0.318461	-1.30757	-0.249822
ABHD3	-1.25843	0.370722	0.141433	0.531069
ABHD4	0.789103	-0.897006	-0.844251	0.159629
ABHD5	-0.0709665	-0.168123	-0.205896	-0.0513992
ABHD6	-0.249822	-0.279284	-0.0144996	-0.456009
ABHD8	0.563646	-2.17788	-0.0785637	0.24732
ABO	0.499782	-0.552156	0.279768	0.228973
ACAA1	0.913799	-1.86775	-0.327348	0.325386
ACAA2	-0.85726	1.50538	-0.590745	-0.234465
ACACA	-1.54372	-1.54793	-1.15843	-0.345564
ACACB	-0.137648	-1.14561	-0.323733	-0.471929
ACAD10	1.59359	-1.03801	-0.380822	-0.0558912
ACAD11	-1.5187	-3.13289	-0.356606	0.395063
ACAD8	0.92372	-0.32916	-0.891643	-0.432455
ACAD9	0.835924	-0.75877	-1.08927	-0.646112
ACADL	-0.0439433	-0.298673	-0.954557	-0.163268
ACADM	-0.416962	-1.63487	1.83633	0.478195
ACADS	0.552869	-0.522841	-0.761213	0.199123
ACADSB	-0.217591	-0.894322	-0.0203404	0.260628
ACADVL	0.561693	1.53854	0.499782	-0.120294
ACAT1	1.82293	-1.20756	-0.720232	0.199123
ACAT2	-0.382702	-0.148801	-0.492079	-0.106249
ACBD3	0.822934	-0.8863	-0.732165	0.719841
ACBD4	-0.54372	-0.897006	-0.897006	-0.340075
ACBD5	0.276199	0.0384362	-0.00433459	-0.177882
ACBD6	-1.13924	-2.07704	0.595504	0.382944
ACBD7	-0.703689	-1.13289	0.293959	-0.456009
ACE	0.266637	-0.424688	0.27262	-0.274041
ACE2	-0.673463	-0.701342	0.347099	0.344828
ACER1	0.183963	-0.562772	1.02077	0.0328061
ACER2	0.264236	-0.894322	-0.136062	0.941106
ACER3	0.227741	-0.888969	1.31267	0.331132
ACHE	0.219091	-0.488026	0.809003	-0.506353
ACLY	0.473008	0.0229004	0.125651	-0.347399
ACMSD	0.0342157	-0.117161	-0.0247367	0.867896
ACN9	-0.182786	-1.1976	0.564622	1.71326
ACO1	0.471968	-1.75633	0.217851	0.811471
ACO2	0.537048	0.178874	-1.0619	-0.1976
ACOT1	-1.39214	-1.71312	-1.04692	0.102994
ACOT11	-0.450084	-0.24127	0.445727	0.117695
ACOT12	0.45628	-1.04394	0.486457	-0.535332
ACOT13	0.291604	0.045443	-0.486004	0.10165
ACOT2	0.0676387	-1.15843	-0.854649	0.457332
ACOT4	1.26063	-0.9771	-0.773491	0.485427
ACOT6	2.38543	-1.5951	0.341417	0.211635
ACOT7	0.908429	-0.405451	-0.115597	0.543001
ACOT8	0.0621217	-0.00868224	0.58111	1.39067
ACOT9	-1.1016	-0.96016	0.498761	1.09085
ACOX1	5.66803	-1.05889	0.364012	-0.0694519
ACOX2	0.00575927	-0.659723	-0.364013	0.197865
ACOX3	-1	-1.30757	-0.28279	0.341417
ACOXL	-0.717857	-1.21424	-2.08314	0.465713
ACSBG1	-0.818579	-1.98279	0.7433	0.798258
ACSBG2	0.861558	-1.25498	0.321928	0.260628
ACSF2	0.0662614	-2.16488	-1.12973	-0.0335695
ACSF3	0.591679	0.496718	0.293959	0.280956
ACSL1	2.1447	-0.75877	-1.35845	-0.72261
ACSL3	-1.14242	-1.33643	-0.15682	-0.450084
ACSL4	0.553852	-0.535332	0.452068	0.603122
ACSL5	0.570463	-0.428566	-0.780909	-0.2567
ACSL6	0.337996	-0.424688	0.480265	1.46884
ACSM1	0.603122	-0.968605	0.280956	0.434028
ACSM2A	-0.21424	-0.946194	-0.0588937	0.243669
ACSM2B	0.0440443	-3.64386	-0.260152	0.464668
ACSM3	-1.68966	-2.07097	0.197865	0.260628
ACSM4	1.77315	-1.2969	0.612588	-0.655172
ACSM5	0.146655	-1.12973	-0.982791	-0.118727
ACSS1	0.108357	0.680774	-1.76611	-0.289827
ACSS2	-0.302226	-1.21759	-0.798366	-0.086201
ACSS3	0.52306	-1.4112	-0.597278	-0.261881
ACVR1C	2.91284	-0.467932	-0.878321	0.0579701
ACY1	-0.471929	-1.79086	-0.210897	-0.153607
ACY3	0.49774	-1.30045	0.298658	0.308011
ACYP1	-0.107803	-1.68966	-0.753896	0.360645
ACYP2	-0.897006	-1.21759	0.111031	0.789938
ADA	3.32337	-0.940645	-0.50226	-0.268817
ADAD1	0.41792	-1.00578	0.572405	0.237564
ADAD2	0.16221	-0.985645	-0.0969617	0.0551957
ADAL	-0.982791	-2.67116	-0.440263	-0.0573917
ADC	0.378512	-1.32916	-0.312939	-0.395929
ADCK3	0.747602	-0.994241	-1.03801	-0.168123
ADCY1	0.0565835	-1.68966	0.133564	0.503858
ADCY10	2.16768	-2.49818	0.391768	0.882056
ADCY2	0.698663	1.96014	-0.0159576	-0.284546
ADCY3	0.209141	-0.392137	-0.394032	0.0648829
ADCY4	-0.222633	-0.139236	1.38405	0.290424
ADCY5	-0.300448	-2.46594	0.10165	1.17632
ADCY6	0.644318	0.117695	0.16092	0.109695
ADCY7	2.123	-1.48197	0.493647	-0.773491
ADCY8	0.631337	-1.2723	0.683472	0.248535
ADCY9	-0.560643	0.077243	-0.169745	0.568519
ADH1A	-0.0724828	-0.994241	0.482332	0.312665
ADH1B	0.0398403	-1.45403	0.435095	0.367371
ADH1C	0.550901	-0.465938	0.306846	1.74287
ADH4	1.22651	-2.152	0.647084	0.0100637
ADH5	1.54844	-1.19429	-0.940645	-0.239566
ADH6	-1.17462	-1.06492	-0.831358	-0.153607
ADH7	-0.867752	-0.291592	-0.701342	-0.237864
ADHFE1	-2.11404	-2.37333	-1.07097	-0.277534
ADI1	0.756169	-2.20423	0.269033	-0.687335
ADIPOQ	1.1003	0.929791	0.24245	-0.224317
ADIPOR1	1.02503	-0.327348	0.321928	1.17696
ADIPOR2	0.935083	-1.5951	0.593593	1.03984
ADK	-0.0424568	-1.35476	0.448901	0.392867
ADO	-0.53952	-0.771027	-0.0513992	0.339137
ADPGK	1.11237	-1.93236	0.413594	0.0799754
ADSL	-0.496142	-2.38082	0.211635	-0.573467
ADSS	0.833497	-1.74178	0.701327	-0.0484122
ADSSL1	1.3471	-2.9771	0.253384	0.339137
AFMID	0.107018	0	-0.0877334	-0.1976
AGA	-0.508403	0.646163	0.27739	0.147958
AGK	0.943359	-1.28983	-0.277534	0.16092
AGL	-0.508403	0.00288251	-0.473931	0.318461
AGMAT	-0.0159576	-0.736966	-0.571322	-0.456009
AGMO	-1.79086	-0.270556	-0.00288828	0.607863
AGPAT1	1.0895	-0.800877	0.265437	0.553852
AGPAT2	0.0908534	-1.21424	1.57192	0.882839
AGPAT3	1.22897	-0.883635	0.730314	-0.00433459
AGPAT4	0.158337	-0.284546	1.14143	0.922198
AGPAT5	-0.204233	1.17313	1.01078	-0.72738
AGPAT6	-0.0816138	-1.46993	-0.951764	0.132248
AGPAT9	-1.24469	0.129613	0.513996	-0.0335695
AGPS	2.12135	-0.520769	-0.202572	-0.340075
AGXT	1.62527	-0.311148	-1.35476	1.39177
AGXT2	-0.9771	-1.12973	-0.0709665	-0.56918
AHCY	2.97416	-3.47393	0.145351	-1.02327
AHCYL1	-0.440263	-0.808437	0.228973	-0.461959
AHCYL2	-0.862496	-0.490051	0.655352	0.189034
AIFM1	-0.341903	-0.45799	-0.409278	-0.194295
AIFM2	1.89297	0.291604	-0.332789	-0.148801
AIFM3	1.54449	-1.15843	0.474047	-0.75877
AK1	0.766383	-1.08927	-0.226004	-0.0877334
AK2	1.72988	1.4163	0.572405	-0.522841
AK3	-0.118727	-0.270556	0.973795	-0.844251
AK4	1.00288	-0.666576	-0.251539	-0.552156
AK5	1.89103	-0.932361	0.745883	0.0496308
AK7	-1.17137	-0.261881	-0.0740006	-0.84944
AK8	0.325386	-1.56918	0.125651	0.674461
AKR1A1	-0.41889	0	0.665393	1.77526
AKR1B1	0.866315	-1.76121	-0.142417	0.0813396
AKR1B10	2.2552	-0.575615	-0.625934	1.00863
AKR1C1	0.882056	-0.454032	0.27023	0.217851
AKR1C2	0.860764	-0.795859	-0.571322	-0.21927
AKR1C3	0.290424	-0.0573917	-0.237864	0.102994
AKR1C4	0.724214	-0.599462	0.201634	-0.358454
AKR1D1	1.8984	-0.461959	0.124328	-0.234465
AKR1E2	-0.013043	-0.954557	1.14666	-0.562772
AKR7A2	-0.086201	0.52707	-0.751465	0.186501
AKR7A3	0.0717627	0.0827026	0.0356239	0.172488
ALAD	2.1776	0.284514	0.578214	-0.327348
ALAS1	0.988412	-1.66658	-0.701342	-0.136062
ALAS2	0.144046	-0.771027	-0.179515	0.117695
ALDH16A1	0.138814	-1.99424	0.577248	-0.940645
ALDH18A1	-1.32916	-1.36959	0.378512	0.477159
ALDH1A1	0.0565835	-1.62149	0.116365	0.335712
ALDH1A2	-2.07704	-0.0846703	0.16221	0.468844
ALDH1A3	0.195348	-0.415037	0.00432161	0.722466
ALDH1B1	0.485427	-0.76366	0.215368	0.0690147
ALDH1L1	-1.32193	0.353888	1.94035	-0.345564
ALDH1L2	-1	-1.04097	0.0186342	-0.158429
ALDH2	0.745883	-1.59946	2.87283	-0.571322
ALDH3A1	-0.0634092	0.824564	1.71545	0.358396
ALDH3A2	0.513996	-2.40354	0.186501	0.0731347
ALDH3B1	-0.771027	-1.3474	-0.459973	0.428678
ALDH3B2	0.422233	-1.074	0.447844	0.235114
ALDH4A1	2.04754	-0.369595	-0.318326	-0.358454
ALDH5A1	-0.289827	-1.37707	1.10702	-0.529073
ALDH6A1	-0.562772	-2.49818	1.7	0.621056
ALDH7A1	0.792439	-1.0862	-0.761213	-0.428566
ALDH8A1	-0.988504	0.217851	-0.0306192	0.24245
ALDH9A1	-0.614845	-0.0380063	-0.803393	0.0426443
ALDOA	-0.0816138	-1.63039	-1.16812	0.559737
ALDOB	1.26963	-1.486	0.508936	-0.205896
ALDOC	1.48543	-0.603841	0.711054	-0.785875
ALG1	0.196607	-0.962969	0.716332	-0.436354
ALG10	1.29514	0.0143553	0.582074	-0.873027
ALG10B	1.64478	-1.06794	1.46937	0.351628
ALG11	-0.0664274	-0.768568	-0.100051	-0.0664274
ALG12	1.03633	-2.02327	1.12631	-0.0394883
ALG13	0.352759	-1.25843	0.273814	-0.136062
ALG14	-0.140826	-0.494109	1.25942	0.119024
ALG2	-0.554273	-0.826233	0.0426443	0.205393
ALG3	-0.662004	-0.637109	0.538041	-0.0394883
ALG5	1.43669	-1.38836	1.12763	0.641546
ALG6	-0.409278	-0.397828	0.289244	0.0799754
ALG8	-0.592919	-1.64837	-1.8625	-0.481969
ALG9	0.195348	0.0949116	0.918386	-0.115597
ALKBH1	-1.03801	0.458382	-0.432455	0.868687
ALKBH2	2.01899	-0.510457	-0.932361	-0.424688
ALMS1	1.00863	-2.17137	0.663572	0.107018
ALOX12	1.24671	0.0922074	-0.524915	-0.217591
ALOX12B	0.878137	-1.43831	-0.935117	0.00432161
ALOX15	-0.200913	-1.74178	0.402722	-0.450084
ALOX15B	-0.413115	-1.84684	-0.58208	0.400538
ALOX5	0.145351	-0.307573	-0.899695	-0.248108
ALOX5AP	-0.529073	-0.475936	-0.0785637	-0.187707
ALOXE3	-0.103147	-1.00868	0.303342	-0.018878
AMACR	2.92296	-0.409278	0.107018	1.10299
AMD1	-0.657445	0.0482362	0.155749	0.051024
AMDHD1	-0.524915	-1.16165	0.194087	-0.483985
AMDHD2	0.248535	0.228973	-0.332789	0.392867
AMPD1	-0.761213	-1.38458	0.27023	-0.873027
AMPD2	-0.298673	-0.924125	0.509949	0.487486
AMPD3	-0.195946	-0.390245	-0.0306192	-1.16812
AMT	0.280956	-0.883635	0.991318	0.932061
AMY1A	0.635058	-1.86775	0.317304	-0.171368
AMY1B	-0.07552	1.24062	-0.226004	-0.746616
AMY1C	0.84318	1.21475	0.199123	0.380729
AMY2A	-0.974262	-0.145605	-0.0394883	-0.332789
AMY2B	0.822118	-1.07704	0.504875	0.464668
ANGPTL3	-0.675765	-1.2723	0.320773	0.249749
ANGPTL4	-0.388355	-0.56918	-0.0365259	0.244887
ANKH	-0.403542	-2.34373	-1.16488	0.172488
ANKRD23	0.554834	-0.888969	-0.134477	-0.628162
AOAH	0.760434	1.88284	0.171207	0.335712
AOC1	-0.226004	-1.20091	0.22404	-0.123434
AOC2	-0.403542	-0.500218	0.573375	-0.181149
AOC3	0.344828	-0.584241	-1.12658	0.688852
AOX1	-0.231075	-0.803393	0.180148	-0.0694519
APEH	-0.894322	-0.698998	0.181421	0.288063
APOA1	0.453122	-0.356606	0.0524159	0.0551957
APOA2	-0.195946	1.0895	-0.0247367	-1.02327
APOA4	0.679874	-1.09234	0.814755	-0.0409718
APOA5	2.30714	-1.13606	-1.05289	-0.586406
APOB	0.92524	-0.641604	0.166073	-0.360305
APOBR	-0.298673	-0.232769	-0.471929	-0.436354
APOC1	-0.110916	-0.531156	0.793272	0.259423
APOC2	0.541019	0.309176	0.408168	0.695103
APOC3	0.557778	-0.58208	0.24245	-0.0320936
APOC4	0.171207	-0.496142	-0.0380063	-0.662004
APOE	-1.58208	-0.92139	0.10165	2.4268
APOF	0.57918	-1.24469	0.475085	0.00432161
APOH	0.240009	-0.880976	0.105678	0.0949116
APOL1	-0.475936	-1.9771	0.175045	-0.340075
APOM	-0.407364	-0.883635	-0.870387	-0.639355
APOO	0.22404	1.62994	0.125651	-0.205896
APRT	0.649845	-2.2723	1.02006	0.309176
AQP1	0.933573	-0.336428	0.526069	-0.0954196
AQP10	0.196607	-1.77103	0.697774	0.264236
AQP11	0.288063	-0.888969	-0.086201	0.0398403
AQP12A	0.0257376	0.0524159	1.21039	-0.424688
AQP12B	1.74975	-0.086201	0.182692	-0.123434
AQP2	0.528071	-0.694321	0.440421	0.725959
AQP3	0.813114	0.121679	-0.671164	0.116365
AQP4	1.12631	-0.312939	-0.83908	-0.907793
AQP5	1.06005	-1.75633	0.348232	0.421156
AQP6	0.713696	-0.343732	1.02432	0.899949
AQP7	0.945608	-0.182786	-0.444184	-0.212568
AQP8	-0.91866	-0.512514	0.512985	-0.682696
AQP9	0.0662614	-0.467932	-0.0634092	1.05242
ARG1	-2.47393	0.351628	0.0271541	0.120352
ARG2	-1.05289	0.939603	-0.508403	1.06901
ARNT	0.560715	-0.325539	-0.300448	-0.323733
ARNT2	-0.471929	-0.83908	0.153157	0.0384362
ARNTL	1.29219	-0.641604	0.515006	-0.0306192
ARNTL2	2.18618	-1.662	-0.260152	0.157044
ARSA	1.8472	-0.795859	-0.169745	-0.364013
ARSB	0.986957	-0.307573	-0.239566	0.0908534
ARSD	-1.36959	-0.841663	-0.657445	0.126973
ARSE	-0.309359	-1.52284	0.491597	-0.190997
ARSF	-0.281036	-1.68038	1.12433	-0.494109
ARSG	0.129613	0.255803	0.0313952	-0.373327
ARSH	-0.0424568	-2.15843	-0.0740006	0.434028
ARSI	-2.02915	1.35445	0.326537	0.225275
ARSJ	0.586885	-0.270556	-1.55216	0.23634
ARSK	1.37407	-0.369595	0.818851	0.0257376
AS3MT	-1.486	-2.79586	-0.0785637	-0.0335695
ASAH1	0.372952	-1.14561	-0.142417	-0.736966
ASAH2	0.105678	-0.657445	-0.293359	-0.295128
ASAH2B	-0.691989	-1.34373	0.656268	-0.117161
ASIC1	-0.207561	-1.04097	0.469886	-0.512514
ASIC2	0.254594	1.37796	-0.650635	-0.325539
ASIC3	0.313826	-0.0159576	1.79452	0.492622
ASIC4	0.521051	-2.11404	-0.251539	1.0697
ASIC5	0.38405	-0.666576	0.341417	0.166073
ASL	0.887525	-0.174621	1.13356	0.0894982
ASMT	-1.51457	-0.821126	0.447844	-0.395929
ASMTL	-0.270556	-1.09851	0.27739	1.36233
ASNA1	1.66038	0.15056	-0.318326	0.84559
ASNS	-0.311148	-0.413115	1.461	-0.137648
ASNSD1	-0.773491	-1.07097	0.718088	-0.0499049
ASPA	-0.248108	-1.30757	0.797428	-0.954557
ASPDH	-0.0679388	-0.621488	0.745883	-0.270556
ASPG	0.545968	-0.92139	-0.249822	0.248535
ASPH	0.382944	-0.430509	0.194087	-0.110916
ASRGL1	-0.590745	-1.15521	-0.664288	-0.77596
ASS1	0.347099	-0.477944	1.24975	-0.0954196
ATF2	0.423309	-0.0365259	0.500802	0.0894982
ATIC	0.87578	1.86908	0.858379	0
ATP10A	-0.384584	-1.46993	-0.21424	-0.258425
ATP10B	-0.628162	0.638769	1.0072	-0.590745
ATP10D	-0.821126	-1.11092	-0.215915	0.210389
ATP11A	1.59646	-0.836501	0.452068	-0.810966
ATP11B	-0.253257	-1.70369	0.181421	-0.358454
ATP11C	0.580145	-0.597278	-1.47794	-0.407364
ATP12A	1.14991	-0.236164	-0.41889	-0.212568
ATP13A1	0.169925	0.0172093	0.90381	-1.06492
ATP13A2	2.45943	-0.72738	0.784923	-0.573467
ATP13A3	-1.0862	0.568519	-0.415037	-0.253257
ATP13A4	0.443607	-0.0101344	-0.293359	0.253384
ATP13A5	0.531069	0.783247	-0.564905	0.850399
ATP1A1	1.8168	-1.2969	0.790772	0.211635
ATP1A2	0.109695	0.0731347	0.492622	0.302173
ATP1A3	3.17473	-0.422752	-0.0306192	-0.0619024
ATP1A4	1.1564	0.124328	0.760434	0.991318
ATP1B1	-0.286304	-0.53952	-1.03801	-0.365871
ATP1B2	-0.0664274	-1.12029	0.618239	-0.00868224
ATP1B3	0.15056	-1.36587	0.0243197	0.138814
ATP1B4	1.6248	-2.41889	0.75873	-0.26708
ATP2A1	1.41034	-0.894322	0.244887	0.141433
ATP2A2	3.27858	-1.99424	0.0398403	2.04334
ATP2A3	1.47145	0.328836	0.459432	-0.011588
ATP2B1	0.305679	-0.101598	0.27262	0.378512
ATP2B2	-0.440263	-1.30401	-0.194295	-0.0892673
ATP2B3	0.133564	-1.07097	0.246104	-0.330973
ATP2B4	1.26424	-2.9885	0.00575927	0.299831
ATP2C1	-0.152003	-0.147202	0.491597	-0.428566
ATP2C2	-0.0816138	-1.51457	0.111031	-0.289827
ATP4A	1.22342	-0.556393	0.259423	0.172488
ATP4B	-0.204233	1.33285	-0.115597	0.531069
ATP5A1	-0.498179	-1.07704	0.283329	-0.345564
ATP5B	2.33027	-0.852042	-0.771027	0.789103
ATP5C1	0.558757	-1.45008	-0.0335695	-0.117161
ATP5D	0.00288251	-0.490051	0.504875	-0.657445
ATP5F1	0.752749	0.173767	0.703101	-0.147202
ATP5G1	-1.40354	-0.334607	0.128293	-0.768568
ATP5G2	0.153157	-1.64386	0.226509	-0.744197
ATP5G3	0.015783	-0.878321	0.238787	0.367371
ATP5H	0.0813396	-1.5951	0.559737	-0.152003
ATP5I	-0.125006	-1.62149	-0.490051	-0.212568
ATP5J	0.788268	-0.541618	0.881273	-0.375197
ATP5J2	0.563646	-0.161653	0.689746	-0.378944
ATP5L	-0.929611	-1.6529	1.338	-0.176251
ATP5L2	0.731183	-0.888969	0.459432	-0.360305
ATP5O	0.721591	-0.873027	0.137504	0.457332
ATP5S	0.414677	-0.268817	-0.261881	-0.579922
ATP5SL	1.46205	1.17185	1.84238	-0.291592
ATP6AP1	-0.648372	-0.682696	0.243669	-0.680382
ATP6AP2	-0.1976	-2.46594	0.703101	0.547943
ATP6V0A1	0.168642	-1.37333	-0.0306192	0.14274
ATP6V0A2	2.31673	-3.79586	0.530071	-0.0558912
ATP6V0A4	0.119024	-1.39973	0.687956	-0.524915
ATP6V0B	0.40163	-2.38836	-0.00578235	0.266637
ATP6V0C	0.645241	-0.450084	1.49057	-0.452057
ATP6V0D1	-0.12658	-0.300448	-1.77103	0.424385
ATP6V0D2	-0.496142	-1.92687	0.437228	0.0440443
ATP6V0E1	2.48207	0.104337	-1.46196	-0.286304
ATP6V0E2	0.0799754	0.284514	0.763836	0.615416
ATP6V1A	1.3454	-0.655172	0.00288251	-0.432455
ATP6V1B1	0.755315	-1.05289	0.633199	0.155749
ATP6V1B2	1.52457	-1.24469	0.120352	0.298658
ATP6V1C1	1.40436	-0.204233	-0.606035	0.177599
ATP6V1C2	-0.177882	-0.450084	-0.826233	0.0143553
ATP6V1D	0.168642	-0.524915	-0.199255	0.704872
ATP6V1E1	-0.253257	-0.101598	0.691534	0.422233
ATP6V1E2	0.0551957	-1.25843	0.518031	-0.281036
ATP6V1F	0.253384	-1.31473	-1.11716	1.65076
ATP6V1G1	2.82904	0.0976108	0.512985	-0.687335
ATP6V1G2	0.443607	-1.64386	0.462576	0.0257376
ATP6V1G3	0.568519	-0.0484122	0.22404	-0.251539
ATP6V1H	1.33514	-1.45403	0.778209	-0.28279
ATP7A	-0.378944	-0.595097	0.341417	-0.467932
ATP7B	7.07966	-3.59074	-1.21759	0.250962
ATP8A1	0.39835	-1.34008	-0.172994	0.78157
ATP8A2	-0.112475	-0.606035	0.387363	-0.0484122
ATP8B1	0.255803	-0.971431	0.282143	0.412511
ATP8B2	0.183963	-0.808437	0.105678	-0.444184
ATP8B3	1.10501	-0.547932	-0.176251	0.176323
ATP8B4	-0.340075	-1.191	0.674461	-0.54372
ATP9A	0.847195	-1.1016	-0.340075	0.894527
ATP9B	-1.30045	-1.63935	1.01507	-1.07097
ATPIF1	-0.0634092	-0.894322	-0.270556	-0.158429
AUH	0.269033	-1.51457	-0.481969	-0.200913
AVP	-0.0649175	-0.204233	1.09424	0.686164
AWAT1	0.393965	-2.47393	-0.364013	-0.0740006
AWAT2	-0.375197	-1.35107	1.07382	-0.469929
B3GALNT1	0.479231	-0.739372	1.06143	0.10165
B3GALNT2	-0.510457	-1.20423	0.732052	0.267835
B3GALT1	3.27471	-1.25843	0.0799754	-0.00144342
B3GALT2	0.669934	-1.63487	0.183963	-0.0969617
B3GALT4	-0.510457	0.676267	-0.263612	0.144046
B3GALT5	0.22033	-0.086201	1.09085	-0.0800879
B3GALT6	0.470927	-0.902389	0.669934	-0.471929
B3GALTL	0.0786098	0.196607	-0.120294	0.67717
B3GAT1	1.44042	-0.9771	-1.02327	0.0935602
B3GAT2	0.0621217	-0.205896	-1.0145	-0.354759
B3GAT3	-0.694321	-0.713119	1.21412	-0.300448
B3GNT1	-1.39214	-1.1488	0.697774	0.415759
B3GNT2	0.189034	0.667211	1.28096	0.441483
B3GNT3	0.520045	-0.0694519	0.368489	0.248535
B3GNT4	-0.202572	-1.25843	-0.312939	-0.268817
B3GNT5	-1.72261	-1.54793	0.24245	-0.477944
B3GNT6	-0.248108	-0.500218	0.126973	0.154454
B3GNT7	-1.77103	-1.25154	-0.397828	-0.982791
B3GNT8	-0.0679388	-0.92139	0.428678	-0.72977
B3GNT9	0.787432	0.0370307	0.244887	-0.401635
B3GNTL1	0.518031	-1.61706	-0.281036	-0.148801
B4GALNT1	-1.89432	-1.58208	0.313826	-0.0923402
B4GALNT2	1.38515	-1.39973	0.703987	0.10165
B4GALNT3	0.23634	-1.30045	0.616358	-1.01742
B4GALNT4	0.190299	-0.411195	-0.239566	-0.360305
B4GALT1	-0.195946	-1.16812	0.950842	-0.0800879
B4GALT2	-1.76121	-0.929611	0.109695	-0.552156
B4GALT3	-1.17788	-1.22769	0.45628	0.351628
B4GALT4	0.206643	-1.17462	-0.490051	0.504875
B4GALT5	-0.251539	-0.375197	-0.910502	-0.488026
B4GALT6	1.55533	-0.951764	0.93885	0.185232
B4GALT7	0.489543	0.306846	0.381837	-0.504305
BAAT	-0.265345	-0.780909	-0.547932	-0.483985
BBOX1	0.674461	-0.997117	-0.498179	-0.0484122
BCAT1	-1.72738	-0.657445	-0.0350469	0.194087
BCAT2	-1.39214	-1.68501	-0.715486	0.27858
BCHE	-0.756331	-1.1047	-0.0484122	0.182692
BCKDHA	0.870266	-0.547932	0.396159	-0.0892673
BCKDHB	-0.452057	0.531069	-0.392137	-0.106249
BCMO1	1.23082	-0.380822	-0.535332	-0.0800879
BCO2	0.641546	1.07861	0.153157	1.24367
BCS1L	1.24914	-0.880976	0.102994	0.325386
BDH1	0.920674	-0.242977	-0.0831412	1.02006
BDH2	0.775683	-1.17137	-0.648372	0.760434
BEST1	1.11902	-1.97143	-0.496142	0.231432
BEST2	-0.552156	-1.35476	-0.0543923	-1.00289
BEST3	1.55483	-1.26882	0.0717627	0.0285692
BEST4	-0.0573917	-1.46993	0.378512	-0.426625
BHLHE40	-0.773491	-0.483985	1.40926	-0.687335
BHLHE41	-0.0543923	2.20006	0.725959	-0.166503
BHMT	-0.72738	-0.360305	-0.123434	-0.365871
BHMT2	0.126973	-0.50226	0.126973	0.230203
BLVRA	-0.888969	-0.746616	0.414677	-0.115597
BLVRB	0.481299	0.185232	-0.778432	0.510962
BPGM	-1.17788	-1.37333	0.701327	-0.0573917
BPHL	-2.1016	-1.04692	-0.150401	0.304511
BPNT1	1.27381	-1.92139	-0.369595	0.782409
BSCL2	1.39287	-1.03505	0.0214797	0.0786098
BSND	-0.323733	0.1137	0.934328	-0.0174171
BST1	2.08644	0.27739	0.157044	0.487486
BTD	0.637842	-0.136062	-0.577767	-0.284546
BTRC	-0.687335	-0.883635	-1	-0.118727
C12orf5	-1.24469	0.40163	0.298658	-1.07097
C14orf169	0.706641	-1.23786	1.81394	1.07519
C19orf80	1.10299	-1.4112	-0.136062	-0.608232
C1GALT1	0.997112	-2.04692	0.361768	-0.0291463
C1QTNF3	3.04317	-0.766112	-0.403542	0.285698
C3	0.382944	-0.632629	1.19283	0.0271541
CA1	0.530071	-0.248108	1.28806	0.299831
CA10	1.85917	0.0690147	1.04544	0.0840643
CA11	1.24245	-0.311148	-0.0174171	-0.92139
CA12	-0.33825	-1.51046	0.973795	-0.298673
CA13	0.482332	-0.481969	0.323082	0.385155
CA14	0.166073	-2.53952	-0.0740006	0.271426
CA2	0.463622	-0.454032	0.204141	0.132248
CA3	1.27083	-0.498179	0.443607	0.191563
CA4	1.3846	-1.68966	0.0662614	0.351628
CA5A	-0.657445	-0.673463	-0.662004	-0.305788
CA5B	-0.483985	-0.608232	1.11437	-0.428566
CA6	-0.380822	-1.85726	-0.0159576	-0.641604
CA7	2.46806	1.0036	0.178874	0.791606
CA8	-1.45008	-0.275786	0.72334	0.52707
CA9	0.67717	-1.3474	-0.0218044	-0.483985
CACNA1A	-2.42663	-2.05289	1.33571	0.736388
CACNA1B	-0.187707	-0.137648	-0.077041	-0.659723
CACNA1C	0.0894982	-0.309359	-0.734563	-0.0320936
CACNA1D	-0.349235	-0.148801	0.361768	-0.573467
CACNA1E	0.665393	1.91533	0.316146	0.186501
CACNA1F	0.358396	-1.18442	-0.0320936	0.185232
CACNA1G	-0.174621	-1.45008	-0.823677	-0.104697
CACNA1H	0.351628	0.494672	0.232661	-0.0709665
CACNA1I	-0.189351	-0.687335	0.885965	-0.416962
CACNA1S	1.96125	-1.83136	-0.907793	-0.471929
CACNA2D1	-0.438307	-1.24127	-0.500218	0.0881416
CACNA2D2	0.905351	-1.53533	-0.785875	-0.512514
CACNA2D3	2.68594	-0.753896	-1.08009	0.15056
CACNA2D4	-0.352916	-1.46196	-0.145605	0.667211
CACNB1	0.140124	-0.985645	0.975997	-0.529073
CACNB2	-0.985645	-0.894322	0.267835	0.481299
CACNB3	-0.486004	-0.518701	0.0894982	0.75873
CACNB4	-0.077041	-1.191	0.783247	-0.21424
CACNG1	0.0551957	-0.913216	0.244887	0.499782
CACNG2	-1.28983	-1.1488	-0.671164	1.01721
CACNG3	0.533065	0.255803	-0.158429	-0.334607
CACNG4	-0.671164	0.0593553	-0.150401	0.698663
CACNG5	-0.823677	-0.870387	0.0257376	-0.224317
CACNG6	0.994942	-0.14401	-0.187707	0.31034
CACNG7	0.80488	-0.650635	1.44784	-0.161653
CACNG8	0.776525	-1.35845	0.284514	0.10165
CAD	0.936591	-1.0862	0.154454	0.22404
CANT1	-1.12973	-2.40354	0.115033	-0.571322
CAT	0.885965	-0.093879	0.107018	-0.194295
CATSPER1	1.91265	-1.88897	-0.281036	1.78743
CATSPER2	0.681674	-1.44615	1.14926	-0.242977
CATSPER3	0.495695	0.292782	0.332278	0.0243197
CATSPERB	-0.870387	-1.14242	0.0786098	-0.0877334
CAV1	-0.242977	-0.494109	1.27917	0.484396
CAV3	0.0690147	-1.46196	-0.935117	-0.37707
CBR1	-0.302226	-0.826233	-0.131313	-0.0528949
CBR3	0.80653	-1.25498	-0.360305	-0.0634092
CBR4	-1	-1.02915	-0.168123	0.912267
CBS	0.970854	-2.68966	1.0314	0.584963
CCBL1	-0.529073	-0.28279	0.947105	0.43189
CCBL2	3.34908	-0.910502	1.92865	0.195348
CCDC102B	-0.662004	-0.859876	1.01078	-0.0174171
CCRN4L	0.258217	-1.8365	0.100305	-0.0558912
CD36	-0.0203404	-0.888969	0.0143553	-0.650635
CDA	0.639695	0.569491	-0.577767	0.132248
CDADC1	-0.330973	-1.1488	-1.04394	1.44731
CDIPT	-0.0573917	-1.00578	-0.0424568	0.311503
CDO1	0.329985	-1.1078	-0.531156	-0.0558912
CDS1	0.0114956	-2.04692	-0.347399	-0.477944
CDS2	3.15494	-0.490051	0.302173	0.477159
CECR1	0.473008	-1.33643	0.587845	-0.186065
CEL	1.09221	-0.027675	1.31615	0.323082
CEPT1	0.746743	-0.362158	-0.392137	-0.194295
CERK	-0.701342	-1.50226	0.620117	-0.0528949
CERKL	0.926759	-1.24127	0.404903	-0.426625
CERS1	-0.800877	-1.18771	-1.68501	0.648005
CERS2	1.93093	-1.31473	-0.72261	-0.018878
CERS3	-0.114035	-0.132894	1.41468	-0.274041
CERS4	1.20477	-3.30757	0.119024	0.120352
CERS5	1.3989	-1.02034	-0.189351	0.41684
CERS6	-0.209228	-1.76121	-0.691989	0.521051
CES1	-1.19429	-0.268817	-1.08314	0.0745054
CES2	0.760434	-0.875672	-0.597278	0.266637
CES3	0.874994	-1.44222	-0.899695	0.399445
CES5A	0.469886	-1.78588	0.204141	0.214125
CETP	0.624803	-2.20423	-0.347399	-0.680382
CFTR	-0.612637	-0.436354	-0.343732	0.221568
CH25H	1.81844	0.574344	1.36793	0.636915
CHAT	0.238787	-0.875672	-0.682696	-0.0247367
CHDH	-1.25498	-1.08314	-0.253257	0.196607
CHI3L1	-0.77596	-1.68966	-0.450084	-0.739372
CHI3L2	-0.0439433	-0.617056	0.275007	-0.0558912
CHIA	-0.0969617	0.280956	0.956057	-0.0816138
CHID1	0.696884	-1.21424	0.718964	-0.0603973
CHIT1	0.232661	-0.504305	-0.630394	1.17441
CHKA	-0.744197	-2.14561	-0.768568	0.705757
CHKB	2.32826	-0.488026	-0.951764	0.283329
CHPF	0.986229	-1.40736	-0.106249	-0.732165
CHPF2	-0.101598	-1.02621	-0.115597	0.271426
CHPT1	-2.81604	-1.00289	-0.132894	-0.488026
CHRNA1	0.84318	-1.11716	-1.03801	0.476122
CHRNA10	0.219091	-1.1078	-0.118727	0.186501
CHRNA2	0.464668	-0.595097	-0.21927	0.0100637
CHRNA3	-0.634867	-1.62593	0.388465	0.645241
CHRNA4	-0.821126	-1.90509	1.31267	0.0342157
CHRNA5	5.52745	-1.11092	1.26784	-0.50226
CHRNA6	1.34653	2.49978	0.78073	-0.828793
CHRNA7	-0.479955	0.653519	-0.212568	-0.473931
CHRNA9	2.16896	-1.699	0.27739	-0.171368
CHRNB1	-0.270556	-0.790859	0.525067	-0.0877334
CHRNB2	-0.148801	-2.17788	0.350497	-0.345564
CHRNB3	0.285698	0.0200577	0.757023	-0.862496
CHRNB4	1.61636	-2.03505	-0.42082	0.320773
CHRND	0.276199	-0.778432	0.541019	0.137504
CHRNE	-0.37707	-0.982791	-0.07552	-0.118727
CHRNG	1.60265	-1.18442	-0.358454	-0.166503
CHST1	1.51551	-1.73216	0.164786	2.05102
CHST10	1.45733	-0.325539	-0.26708	-0.286304
CHST11	-1.02621	-0.703689	-0.905088	-0.274041
CHST12	0.364012	-1.47794	-1.24127	0.175045
CHST13	-0.870387	-2.03505	0.341417	0.248535
CHST14	-0.100051	-1.00578	-1.34373	0.302173
CHST15	0.701327	-3.62593	-0.367732	-0.232769
CHST2	1.24732	0.24123	1.11836	0.695994
CHST3	0	-1.20423	-0.253257	0.92524
CHST4	0.77989	-1.25154	1.53705	-0.682696
CHST5	1.13159	-0.388355	-0.128156	-0.0306192
CHST6	0.254594	-0.26708	-0.202572	-0.217591
CHST7	0.00144197	-3.45799	-1.05589	-0.696658
CHST8	1.0827	-1.56064	0.49057	-1.31833
CHST9	2.17441	-1.61706	-0.680382	-0.244685
CHSY1	1.82089	-0.320126	0.395063	0.745883
CHSY3	0.041243	-1.14561	0.190299	-0.362158
CIDEA	5.54625	-1.02621	1.61447	0.158337
CIDEB	0.599318	-0.648372	-0.176251	-0.0846703
CIDEC	-1.01159	-0.8863	-0.813499	-0.242977
CKB	0.329985	-0.675765	0.306846	-0.158429
CKM	-0.894322	-1.80088	-0.56918	0.0717627
CKMT1A	0.947105	-1.00289	0.129613	-0.311148
CKMT1B	-0.932361	-0.713119	0.0482362	0.151859
CKMT2	0.564622	-1.54793	0.814755	-0.263612
CLC	-0.671164	-1.27928	0.27739	-0.110916
CLCA1	0.678072	-1.09542	1.28629	0.54498
CLCA2	-0.678072	-0.500218	-0.0543923	-0.573467
CLCA4	1.55336	-1.07097	-0.268817	-0.739372
CLCC1	-0.708396	-1.25498	-0.013043	0.248535
CLCN1	0.0731347	-1.30401	0.240009	0.874994
CLCN2	1.28983	-0.384584	-0.07552	-0.284546
CLCN3	1.33685	-1.09234	0.0621217	-0.520769
CLCN4	-1.75147	-1.00578	-0.332789	-0.469929
CLCN5	0.710173	-0.0954196	0.580145	-0.386468
CLCN6	0.314986	-1.17137	0.340277	-0.452057
CLCN7	1.03914	-1.32193	-0.867752	-0.174621
CLCNKA	0.559737	-0.971431	-0.00144342	-0.358454
CLCNKB	-1.39973	-0.558517	-2.24469	0.348232
CLIC1	-0.899695	-0.805913	0.863938	0.105678
CLIC2	-0.0499049	-0.62371	-0.217591	0.284514
CLIC3	3.97783	-1.07704	0.620117	-0.632629
CLIC4	0.685267	-1.699	-0.305788	0.271426
CLIC5	1.10098	-0.077041	0.0854247	0.24732
CLIC6	0.163499	-1.38836	-0.234465	-0.316528
CLOCK	-0.244685	-1.53952	-0.56918	-0.678072
CLYBL	0.158337	-0.778432	0.499782	-0.450084
CMAS	-0.516636	-1.55216	0.40163	-0.444184
CMBL	-1.36959	-0.158429	-1.28279	0.850399
CMPK1	1.89103	-1.4344	-0.657445	0.257011
CNDP1	0.377401	-0.746616	-0.0603973	0.711054
CNDP2	0.209141	-1.13289	-0.314733	-0.586406
CNEP1R1	-0.471929	-0.0394883	-0.428566	-0.179515
CNGA1	1.07861	1.31208	0.452068	0.325386
CNGA2	-0.60165	-0.0634092	-0.00288828	0.784085
CNGA3	-0.347399	-0.483985	0.692427	-0.0247367
CNGA4	0.255803	-1.17462	-0.411195	-0.639355
CNGB1	-0.0380063	-0.142417	-0.00578235	1.29631
CNGB3	0.146655	-1.699	0.629473	-0.473931
CNP	0.158337	-0.200913	-0.979942	0.302173
COASY	-0.833927	-1.1078	-0.0694519	-0.888969
COLGALT1	0.297485	-1.39214	0.10165	0.0607392
COLGALT2	-0.562772	-0.588574	-0.176251	0.647084
COMT	0.0440443	-1.98279	0.649845	0.794936
COMTD1	0.489543	0.484396	0.267835	-0.388355
COQ10A	0.0635029	-1.94898	-1.28983	-0.0350469
COQ10B	0.80653	-2.32193	1.24062	-0.26708
COQ2	0.0285692	1.419	0.50284	-0.0800879
COQ3	0.263034	-1.84684	0.539035	0.359521
COQ4	1.123	-1.68966	-0.011588	-0.161653
COQ5	-0.739372	-0.411195	0.575312	-0.0247367
COQ6	-0.951764	-1.73697	-0.394032	0.637842
COQ7	1.31267	-0.808437	-0.364013	0.611645
COQ9	-0.190997	-2.04692	0.209141	-0.384584
COX10	-0.85726	1.02077	-0.498179	-0.295128
COX11	1.36121	-0.937878	1.29455	-0.302226
COX15	-0.668868	-0.826233	0.200379	0.612588
COX16	1.43616	-0.932361	0.333424	0.00863031
COX17	0.313826	-0.771027	-0.428566	-0.274041
COX18	0.621993	-1.56918	0.119024	-0.0969617
COX19	1.49365	-1.25843	-0.564905	0.498761
COX4I1	0.334568	-0.852042	-0.771027	1.11437
COX4I2	0.297485	-0.696658	-1.11404	0.0538064
COX5A	1.36233	-2.1976	-0.732165	0.783247
COX5B	0.0524159	-1.33279	-0.239566	-0.242977
COX6A1	-0.657445	-0.520769	-0.0694519	-0.0892673
COX6A2	-1.50635	-0.982791	0.0648829	-0.516636
COX6B1	1.15381	-1.61264	0.0799754	0.0129262
COX6B2	-1.1488	0.276199	0.015783	-0.403542
COX7A1	1.25399	-1.2109	-0.281036	0.625738
COX7A2	0.716332	0.158337	-0.621488	-0.131313
COX7A2L	2.36989	-0.432455	-0.0335695	0
COX7B	-0.0588937	0.650765	0.484396	0.504875
COX7B2	-3.03505	-1.699	0.478195	-0.614845
COX7C	0.119024	-1.20091	0.651683	0.292782
COX8A	0.42975	-1.9105	-0.395929	0.371838
COX8C	0.298658	-1.23786	0.164786	-0.341903
CP	-0.013043	-1.51457	1.76043	0.0482362
CPE	0.719841	-0.746616	0.240009	0.885965
CPOX	-0.821126	-1.40354	-0.349235	-0.117161
CPS1	-0.210897	-0.875672	1.13027	1.12631
CPT1A	1.57337	-1.43831	0.641546	-0.0291463
CPT1B	0.663572	-0.606035	0.140124	-0.352916
CPT1C	-0.251539	-0.386468	-2.20423	0.787432
CPT2	1.81926	-1.26534	-0.077041	-0.291592
CRAT	1.12234	-1.11092	-0.54372	-0.440263
CREB1	0.570463	-1.0499	-0.0291463	-0.749038
CREBBP	0.0717627	-1.79086	0.40163	-0.54372
CRLS1	-1.96578	-0.60165	-0.937878	0.172488
CROT	0.365133	-0.459973	0.219091	0.244887
CRP	2.11437	-1.05889	0.102994	1.8476
CRY1	-0.951764	0.225275	-0.237864	-0.415037
CRY2	-1.09851	0.0935602	-0.403542	-0.940645
CRYL1	0.634129	0.238787	-0.56918	-0.520769
CRYM	-0.384584	-1.25498	0.665393	-1.47794
CRYZ	-0.56918	-0.117161	0.221568	-0.78339
CRYZL1	1.8339	-2.53952	0.60027	0.166073
CS	3.07758	-0.0513992	1.04334	-0.169745
CSAD	-0.685014	-1.05289	-1.5951	0.955313
CSGALNACT1	-0.483985	-0.932361	0.304511	-0.118727
CSGALNACT2	-0.520769	0.421156	0.589763	0.521051
CSNK1D	-0.152003	0.601221	-0.013043	-0.388355
CSNK1E	-1.32916	0.572405	-1.28983	-0.312939
CTBP1	-0.0558912	-1.33279	-0.450084	0.172488
CTBS	0.359521	-1.85726	-1.63487	0.97966
CTH	0.219091	-1.31833	-2.72738	0.0299829
CTNS	0.584	-1.08314	0.105678	-1.18442
CTPS1	1.39726	0.173767	-0.258425	-0.232769
CTPS2	3.13931	-0.841663	0.341417	0.531069
CUBN	0.348232	-0.929611	0.351628	-0.541618
CUL1	1.13685	-0.132894	0.1137	-0.0424568
CYB561	0.385155	-0.859876	-0.564905	0.227741
CYB561A3	-1.39593	-0.56918	0.739848	-0.0800879
CYB5A	-0.45799	-2.30757	0.211635	0.896078
CYB5B	0.264236	-1.07097	0.909197	-0.00868224
CYB5D1	0.714575	-0.865122	1.05033	0.520045
CYB5D2	0.475085	-1.9105	-0.426625	-0.567041
CYB5R1	-0.771027	-0.954557	-0.177882	1.14991
CYB5R2	0.720716	-0.537424	-0.117161	-0.104697
CYB5R3	-0.0380063	-0.277534	-0.948976	-0.698998
CYB5R4	-1.16488	-0.110916	-1.53116	-0.134477
CYB5RL	0.769772	0.535058	-0.606035	0.0398403
CYBA	0.482332	-0.662004	0.830255	1.19409
CYBB	0.540027	0.140124	-0.785875	0.345964
CYBRD1	1.06419	-1.03209	0.280956	0.675364
CYC1	0.626673	-1.79086	-0.14401	0.489543
CYCS	2.16864	0.240009	0.219091	1.62947
CYP11A1	1.17632	-0.682696	-0.106249	1.47405
CYP11B1	1.21599	-0.968605	0.521051	-0.274041
CYP11B2	-0.311148	-1.13289	-0.438307	0.635987
CYP17A1	-0.479955	1.56462	-0.448115	0.107018
CYP19A1	1.33628	-1.58641	-0.932361	0.0172093
CYP1A1	2.65604	-1.41504	0.200379	0.478195
CYP1A2	1.12763	-0.888969	-0.334607	0.180148
CYP1B1	0.500802	-1.19429	0.0989585	0.46048
CYP20A1	0.927517	-0.347399	-1.6529	-0.027675
CYP21A2	0.77905	-0.147202	0.387363	0.0271541
CYP24A1	-0.56918	-1.73216	0.453122	0.349365
CYP26A1	1.45575	-0.510457	-0.932361	0.15056
CYP26B1	1.63877	-0.518701	0.477159	0.293959
CYP26C1	0.360645	-0.506353	1.12763	0.269033
CYP27A1	0.158337	-0.2567	1.44943	0.117695
CYP27B1	-0.224317	0.932061	-1.03505	0.171207
CYP27C1	0.512985	-0.341903	0.426533	-0.971431
CYP2A13	0.993493	-0.107803	-0.0424568	-0.0558912
CYP2A6	-0.630394	-0.251539	-0.852042	0.49774
CYP2A7	-0.227692	-1.64837	0.818032	-0.125006
CYP2B6	0.632268	-1.00578	0.488515	-0.413115
CYP2C18	0.941858	-1.9885	-1.9885	0.0565835
CYP2C19	-1.03505	-0.751465	0.177599	1.05311
CYP2C8	0.348232	-0.744197	-0.118727	0.266637
CYP2C9	0.678072	-0.560643	-0.28279	0.00432161
CYP2D6	-1.0619	-0.270556	0.39835	-0.212568
CYP2E1	-0.434403	-0.657445	-0.708396	0.0758749
CYP2F1	1.20163	-0.753896	-2.08927	-0.0709665
CYP2J2	0.795767	-1.79586	0.140124	-0.210897
CYP2R1	-0.979942	0.0551957	-0.60165	-0.118727
CYP2S1	0.608809	0.309176	-1.47393	-0.985645
CYP2U1	2.00648	0.0356239	-0.446148	-0.409278
CYP2W1	-1.05889	-1.30045	1.18903	0.467801
CYP39A1	0.871055	-0.9771	0.345964	-0.270556
CYP3A4	0.471968	-1.24811	-0.612637	-0.463947
CYP3A43	-1.38458	-0.657445	-0.307573	1.22342
CYP3A5	-1.1047	-1.0499	0.45628	-0.323733
CYP3A7	0.882056	0.303342	0.640621	1.16736
CYP46A1	-0.575615	0.204141	-1.38458	-0.500218
CYP4A11	-0.424688	-0.488026	-1.08314	-0.612637
CYP4A22	-1.09542	-0.650635	0.719841	0.121679
CYP4B1	0.252173	-1.15521	0.186501	-0.0247367
CYP4F11	0.475085	-1.33279	-0.00868224	0.738119
CYP4F12	-0.573467	0.361768	0.237564	-0.314733
CYP4F2	1.08066	-1.31473	0.748461	0.233888
CYP4F22	0.945608	-2.08314	1.16864	0.410341
CYP4F3	0.833497	-1.28279	0.543991	-0.685014
CYP4F8	1.64754	-1.191	-0.237864	-0.430509
CYP4V2	2.41576	-0.632629	0.409255	-0.224317
CYP4X1	0.0703893	0.16092	0.813114	-0.217591
CYP4Z1	-0.161653	-1.05889	0.27858	0.115033
CYP51A1	-0.610433	-0.577767	1.18967	0.539035
CYP7A1	-0.112475	-1.72738	0.380729	0.22404
CYP7B1	0.666302	-2.32193	-0.608232	-0.0664274
CYP8B1	1.53207	-1.74178	-0.854649	0.375178
D2HGDH	0.154454	0.201634	0.97159	0.168642
DAD1	-0.0649175	0.0129262	0.100305	-0.394032
DAGLA	-0.046921	1.58448	-1.71312	-0.22095
DAGLB	0.331132	0.37629	0.392867	-0.128156
DAK	1.20914	-2.75633	-0.0409718	0.565597
DAO	1.61164	-1.49818	1.35502	-0.0816138
DBH	0.0731347	-1.17137	-0.78339	0.201634
DBI	1.75531	-0.603841	0.493647	-0.140826
DBP	1.44626	-0.778432	-1.02327	-0.0424568
DBT	-1.24811	-0.659723	0.603122	0.206643
DCK	0.231432	-0.603841	-1.81604	-0.139236
DCT	0.288063	-0.675765	-0.155213	-0.426625
DCTD	1.93471	-0.0424568	0.250962	0.0799754
DCXR	0.187768	-1.73216	-0.471929	-0.232769
DDAH1	0.603122	-0.586406	-0.965784	-0.115597
DDAH2	1.84519	1.99277	0.865523	0.480265
DDC	0.855192	-0.873027	1.543	-0.00433459
DDHD1	-1.77103	0.0214797	0.226509	0.643394
DDHD2	3.54312	-2.30757	0.696884	-0.0439433
DDO	0.286881	-0.632629	2.16092	0.265437
DDOST	-0.899695	-1.38458	-0.508403	-0.309359
DDT	-0.158429	-0.467932	-0.0365259	0.260628
DECR1	2.09085	1.58688	0.283329	0.181421
DECR2	1.48852	1.09491	0.0703893	0.0370307
DEGS1	0.261832	-1.58208	-0.577767	-0.77596
DEGS2	0.202888	-2.152	-0.937878	0.191563
DERA	-0.646112	0.309176	0.546956	0.126973
DGAT1	0.508936	-1.52284	0.518031	-0.251539
DGAT2	-0.0247367	-1.19429	-0.192645	-0.394032
DGAT2L6	0.200379	-0.351074	0.121679	0.276199
DGKA	-1.68038	-1.12973	0.427606	0.0328061
DGKB	0.0468403	-0.852042	2.31005	-0.50226
DGKD	0.790772	-0.852042	1.8335	0.173767
DGKE	1.1903	-1.32916	-1.37707	-0.00723157
DGKG	0.890641	-0.625934	0.804054	-0.118727
DGKH	1.2302	-1.0619	0.337996	-0.21927
DGKI	1.7866	-1.45799	-0.951764	-0.291592
DGKK	0.582074	0.669934	-0.0320936	0.168642
DGKQ	0.682573	-1.3474	-0.698998	-0.224317
DGKZ	1.02503	-1.74662	1.0552	0.302173
DGUOK	0.584963	-0.137648	-0.12658	0.397255
DHCR24	2.50995	-0.471929	0.173767	0.275007
DHCR7	0.995665	-1.80088	0.137504	-0.261881
DHDDS	0.843984	0.157044	-0.790859	0.972325
DHDH	-0.140826	-2.02915	-0.392137	-0.403542
DHFR	-0.169745	-1.14242	-0.155213	1.44414
DHFRL1	-0.8863	-0.628162	-1.03801	-0.018878
DHODH	0.52306	-1.2723	0.191563	0.00288251
DHRS1	-0.37707	-1.18771	-0.254978	-0.384584
DHRS11	0.117695	0.051024	-0.320126	-0.816037
DHRS12	0.395063	-0.28279	0.266637	0.145351
DHRS13	-0.744197	-1.30401	-0.826233	-0.395929
DHRS2	-1.53116	-0.24127	0.301002	-0.296899
DHRS3	-0.586406	-1.26534	0.0313952	-0.53952
DHRS4	-0.226004	-1.4344	-0.114035	-0.118727
DHRS4L1	-0.184425	-0.0694519	-0.254978	-0.155213
DHRS4L2	-0.475936	-1.49818	-1.6529	0.442545
DHRS7	0.192825	-1.85204	0.646163	-0.533242
DHRS7B	-0.118727	-1.03801	0.791606	0.329985
DHRS7C	-0.99137	-0.535332	-0.384584	0.9855
DHRS9	-1.55216	0.506907	0.559737	0.0285692
DHRSX	2.11969	-0.467932	-0.628162	0.563646
DHTKD1	-0.158429	-1.20091	-0.195946	0.822934
DIO1	0.331132	1.53107	-0.401635	0.84559
DIO2	-1.18442	-1.16165	-0.101598	0.423309
DIO3	0.275007	-2.1016	-0.680382	-0.242977
DIRC2	-1.09234	-1.50635	-0.710756	0.155749
DLAT	0.27023	-1.0862	0.407081	0.22404
DLD	-0.103147	-1.7084	-2.32916	0.471968
DLST	1.48594	-0.628162	0.418999	0.0482362
DMGDH	0.819668	-0.500218	-2.6529	-0.129734
DOHH	0.452068	-1.44615	-0.739372	-0.793357
DOLK	-0.655172	-1.30401	-0.229382	0.0703893
DOLPP1	-1.32193	0.420078	0.396159	0.171207
DPAGT1	-0.114035	-0.96016	-0.558517	-0.270556
DPEP1	-0.865122	0.0100637	-0.554273	-0.244685
DPEP2	0.913799	-0.85726	-0.0923402	-0.411195
DPEP3	0.892197	-1.32916	0.70044	-0.148801
DPM1	1.68077	-2.02915	0.67717	-0.405451
DPM2	0.396159	0.149259	-0.541618	1.09424
DPM3	-0.948976	-1.57777	0.233888	-0.0892673
DPYD	0.443607	1.53257	-0.027675	0.658097
DPYS	-1.074	-1.46594	1.02574	0.709291
DPYSL2	1.98112	-0.316528	-0.821126	-0.397828
DPYSL3	1.75403	0.00432161	0.109695	0.686164
DPYSL4	-0.107803	0.215368	-0.444184	-0.823677
DPYSL5	-0.325539	-0.680382	1.19787	-0.469929
DSE	0.207893	-1.51457	0.154454	-0.249822
DSEL	0.798258	-1.24469	1.18523	-0.00144342
DTYMK	1.29396	-0.291592	1.23511	0.744161
DUOX1	-0.1976	-1.30757	0.21661	1.03281
DUOX2	-1.26534	-1.08009	0.912267	0.0114956
DUS1L	1.98295	-0.567041	1.01507	-0.210897
DUS3L	4.34738	-1.01159	-0.522841	0
DUS4L	0.0114956	-0.628162	1.91915	0.368489
DUT	0.237564	-0.924125	0.517024	0.515006
EBP	0.686164	-0.139236	-0.027675	-0.224317
EBPL	-0.793357	-2.37333	-0.45799	-0.163268
ECH1	1.0545	-3.01159	1.26604	1.08474
ECHDC1	5.29381	-1.20091	-0.442222	0.0786098
ECHDC2	3.57942	-1.12029	-0.795859	1.18903
ECHDC3	3.52895	-0.483985	-0.296899	1.27441
ECHS1	-0.296899	0.70044	0.306846	0.782409
ECI1	0.23634	-1.2109	0.745022	-0.619271
ECI2	0.489543	0.0621217	0.0299829	0.461529
EDEM1	0.292782	0.73292	-0.401635	-0.41889
EDEM2	0.319618	-0.0174171	0.340277	0.0621217
EDEM3	-0.16004	-0.888969	-0.234465	0.0271541
EDN1	1.81435	-1.94898	-0.444184	0.625738
EDN2	-1.1488	-0.459973	-1.52284	0.339137
EGLN1	-1.28279	-1.27579	0.43189	0.588805
EGLN2	1.32481	-1.11404	0.246104	0.438293
EGLN3	1.53456	-0.710756	0.440421	-0.603841
EHD1	1.59359	-0.926865	-0.878321	-0.298673
EHHADH	-0.117161	-0.862496	-0.384584	-0.115597
ELOVL1	0.328836	0.486457	-0.358454	-1.09851
ELOVL2	-0.117161	1.83956	-0.756331	0.58111
ELOVL3	0.546956	-0.793357	-0.343732	0.145351
ELOVL4	1.21971	-0.788365	0.219091	-0.554273
ELOVL5	1.30042	-0.756331	-0.110916	-0.0649175
ELOVL6	-0.910502	-1.17137	-0.349235	-0.121863
ELOVL7	1.1375	-1.52284	-0.00433459	-0.630394
ENGASE	-0.498179	-1.12343	-0.459973	-0.0785637
ENO1	-0.915936	-0.823677	0.569491	-0.253257
ENO2	1.20914	0.899949	0.441483	-0.128156
ENO3	0.387363	-0.85726	0.0328061	0.0496308
ENOPH1	0.892197	-2.34373	-0.710756	0.232661
ENOSF1	1.0036	-2.41889	-0.687335	-0.803393
ENOX1	-0.258425	-1.72261	-0.924125	0.615416
ENOX2	-1.55639	-0.606035	-0.0484122	-0.270556
ENPP1	0.970117	-1.0145	1.10367	-0.33825
ENPP2	2.40708	-0.444184	-0.668868	-0.506353
ENPP3	0.0551957	-0.575615	-0.471929	0.146655
ENPP4	1.3989	-1.01742	-0.186065	0.0648829
ENPP5	-0.0908029	-1.49818	0.24245	-0.533242
ENPP6	3.54164	-0.852042	0.588805	0.339137
ENPP7	0.340277	-1.35107	-0.54372	-0.12658
ENTPD1	4.52162	-1.65745	0.181421	-0.0679388
ENTPD2	0.219091	-0.833927	-0.831358	-0.202572
ENTPD3	1.18713	-1.01742	0.8024	0.877352
ENTPD4	0.992768	-0.270556	0.240009	0.292782
ENTPD5	0.447844	-0.547932	-0.172994	0.176323
ENTPD6	1.39232	-2.77596	-0.263612	0.10165
ENTPD7	-1.26882	-0.982791	-0.0306192	0.0854247
ENTPD8	0.616358	-0.236164	0.536053	1.36513
EP300	0.9568	-2.16488	0.115033	-0.22095
EPHX1	0.317304	-2.2109	0.605968	0.296311
EPHX2	0.695103	-0.818579	0.255803	-0.545824
EPHX3	0.0799754	-1.04394	0.773996	-0.150401
EPHX4	0.448901	-1.35476	0.909197	-0.332789
EPX	-1.47393	-0.62371	0.327687	0.045443
ESD	-1.46993	-1.22769	1.16221	-0.0291463
ETFA	0.314986	-1.02327	-0.118727	0.292782
ETFB	0.368489	-1.39973	0.306846	0.212881
ETFDH	-0.253257	-0.666576	-0.823677	-0.177882
ETNK1	-1.52699	-0.00578235	-0.33825	0.517024
ETNK2	0.109695	-0.800877	-0.251539	-0.444184
ETNPPL	1.19598	-1.64386	0.125651	-0.463947
EXT1	-0.14401	-0.512514	-1.31473	0
EXT2	-1.7084	-0.72261	-0.277534	1.30393
EXTL1	1.0697	-0.239566	0.555816	-0.298673
EXTL2	0.616358	-1.12658	-0.209228	0.120352
EXTL3	1.26544	-1.30757	0.509949	-0.490051
F7	-0.696658	-0.836501	1.0115	-0.136062
FA2H	1.2916	-1.62593	-0.971431	0.219091
FAAH	0.0894982	-1.06794	0.841571	0.22033
FAAH2	2.37796	-0.659723	1.11103	-0.0923402
FABP1	0.345964	-2.45799	-1.00578	1.09694
FABP12	0.155749	0.192825	1.25096	-0.132894
FABP3	4.30889	-0.172994	1.01221	-0.0159576
FABP4	0.645241	-0.100051	-0.340075	0.0962619
FABP6	-0.477944	0.227741	-1.04692	2.51501
FABP7	-0.710756	0.448901	-0.520769	-0.584241
FABP9	0.62854	-0.671164	-0.112475	-0.416962
FADS1	-0.311148	-0.456009	-0.668868	-0.281036
FADS2	0.487486	-0.131313	-0.467932	0.015783
FADS3	1.38902	-0.446148	0.784923	0.0214797
FADS6	2.83026	-2.00578	0.594549	-0.625934
FAH	-0.597278	-0.795859	-1.35845	-0.104697
FAHD1	1.123	-0.332789	-0.915936	-0.336428
FAHD2A	0.130931	-1.83136	0.731183	0.182692
FAHD2B	1.51803	-1.09542	0.269033	-0.239566
FAM213B	-0.222633	-0.375197	0.731183	-0.392137
FAR1	0.40163	-0.628162	-0.304006	-0.369595
FAR2	-0.469929	-2.4344	0.336855	-0.0394883
FASN	1.28451	-1.79586	-0.199255	0.927517
FBP1	-0.756331	-1.31833	1.08134	-0.356606
FBP2	0.238787	0.955313	-0.75877	0.265437
FBXL3	-0.260152	-0.0232698	-0.586406	-0.373327
FCER1A	-1.16488	-0.270556	1.09559	0.807355
FDFT1	1.09963	-1.28279	1.33056	0.481299
FDPS	1.39232	-2.07704	1.38847	0.49774
FDX1	-0.260152	-0.628162	0.293959	0.226509
FDX1L	-2.35107	-1.35107	0.532068	-0.0664274
FDXR	1.1447	-0.768568	0.832688	-0.104697
FECH	1.21971	-0.696658	0.190299	-0.336428
FH	0.0745054	-0.77596	-1.15843	-0.778432
FHIT	1.70221	0.918386	0.280956	0.00144197
FIG4	2.13159	-0.924125	-0.664288	0.326537
FITM1	2.51828	-1.61706	-0.00288828	0.630405
FITM2	-0.844251	-1.26534	1.72203	0.0854247
FLAD1	-1.77103	-1.49411	0.192825	0.375178
FLVCR1	0.784085	-0.793357	-0.375197	-0.0634092
FLVCR2	0.993493	-1.22769	-0.514573	0.489543
FMO1	-0.341903	0.0717627	-0.0908029	-0.199255
FMO2	-0.0499049	-1.19429	0.989866	0.442545
FMO3	1.4351	-1.03209	-0.434403	0.358396
FMO4	1.96495	-0.685014	0.952334	0.334568
FMO5	-1.04692	-0.805913	0.27023	0.296311
FN3K	1.9749	-0.209228	1.04334	-0.0634092
FN3KRP	0.498761	-0.83908	-0.341903	-0.378944
FOLH1	-0.39973	0.192825	0.297485	-0.382702
FOLR1	0.525067	-1.62149	0.388465	0.871055
FOLR2	0.283329	-1.4112	0.459432	-0.195946
FOLR3	0.647084	-0.492079	-0.483985	0.553852
FOXO1	0.688852	-0.558517	-0.352916	0.515006
FOXRED1	0.800745	-0.612637	-0.384584	-0.325539
FOXRED2	-0.450084	-1.69432	1.461	0.0827026
FPGS	-0.567041	0.773152	0.734655	-0.652901
FPGT	-0.224317	-0.529073	-0.12658	-0.181149
FRRS1	-0.948976	-0.854649	0.015783	0.92524
FTCD	-0.873027	-1.20091	0.857583	-0.200913
FTH1	1.37518	-1.73216	0.201634	0.466758
FTMT	1.12433	-0.177882	0.377401	0.555816
FTO	1.20351	-1.60823	-0.870387	-0.347399
FUCA1	1.93584	-0.785875	-0.614845	0.411426
FUCA2	-0.00868224	-0.621488	-0.305788	-0.358454
FUK	1.49211	-0.161653	0.728574	-0.0831412
FUT1	-0.630394	-0.846843	0.109695	0.551885
FUT10	-0.988504	-1.47794	-0.619271	0.337996
FUT11	-0.07552	-1.26882	-0.174621	0.204141
FUT2	-0.60165	-0.83908	-0.477944	-0.390245
FUT3	-0.818579	-1.45799	0.701327	0.422233
FUT4	-0.96016	-0.902389	0.0114956	-0.790859
FUT5	-1.67577	-0.305788	0.145351	-0.442222
FUT6	-0.00144342	0.943359	-0.356606	0.175045
FUT7	-0.846843	0.442545	0.271426	-0.526992
FUT8	0.111031	-1.69432	0.334568	-0.475936
FUT9	-2.1078	0.16221	0.273814	0.518031
FXN	2.08712	-0.948976	0.696884	-0.516636
G6PC	0.124328	-0.617056	0.119024	0.0114956
G6PC2	1.17951	-0.526992	0.618239	0.551885
G6PC3	1.07929	-1.00578	-0.805913	-0.630394
G6PD	0.524064	0.356144	0.613532	-0.564905
GAA	-0.671164	1.20852	0.0426443	0.643394
GABRA1	2.99422	-1.96016	1.12499	0.0676387
GABRA2	-0.997117	0.703101	0.938098	-0.0724828
GABRA3	-0.0831412	-1.23447	0.41684	-0.161653
GABRA4	0.00288251	-0.696658	0.311503	0.244887
GABRA5	0.284514	0.132248	0.753605	0.760434
GABRA6	0.552869	-0.875672	-0.818579	0.318461
GABRB1	0.765535	-0.524915	0.597412	-0.311148
GABRB2	2.71458	-0.560643	-0.300448	0.0827026
GABRB3	1.47197	-1.13289	1.20351	0.261832
GABRD	0.874207	0.510962	1.39671	0.0565835
GABRE	0.518031	-0.446148	-0.72261	-0.0203404
GABRG1	-1.12973	-1.75147	-0.459973	0.235114
GABRG2	0.297485	-0.365871	0.503858	-0.163268
GABRG3	0.790772	-1.67577	-0.358454	0.62854
GABRP	-1.02327	-1.64837	0.528071	0.286881
GABRQ	1.83633	-1.13924	-0.72738	-0.550043
GABRR1	2.32395	-0.92139	0.935083	-0.488026
GABRR2	0.795767	-0.475936	-0.717857	0.648005
GABRR3	-0.682696	-0.732165	0.134878	1.16027
GAD1	0.929033	-1.0145	-0.242977	0.293959
GAD2	-0.99137	-1.73216	0.325386	0.207893
GADL1	-0.0954196	-1.64837	-0.234465	0.446786
GAL3ST1	0.200379	0.529071	0.52306	0.605968
GAL3ST2	1.18903	-1.20423	-0.394032	0.0229004
GAL3ST3	1.58976	0.0468403	0.662661	-0.72738
GAL3ST4	0.592636	-0.254978	0.314986	-0.0985055
GALC	2.5472	0.80653	-1.37707	0.467801
GALE	0.334568	-2.68038	-0.0218044	-0.272297
GALK1	1.73855	-1.68966	1.38515	0.205393
GALK2	0.847997	-0.077041	0.522056	1.06419
GALM	0.291604	-0.253257	1.15575	-0.272297
GALNS	0.715454	0.314986	0.0482362	-0.334607
GALNT1	1.63366	-0.810966	0.190299	0.624803
GALNT10	1.67897	0.782409	-0.334607	0.206643
GALNT11	1.22466	0.526069	-0.606035	0.551885
GALNT12	1.61542	-0.358454	0.638769	0.71721
GALNT13	0.851199	0.0867838	-0.630394	0.0342157
GALNT14	0.312665	-1.60384	1.03281	0.323082
GALNT15	-0.619271	-0.58208	-0.62371	0.40163
GALNT16	0.282143	-0.488026	0.688852	-0.0846703
GALNT18	0.0758749	0.0538064	0.0313952	-0.0649175
GALNT2	0.243669	-0.295128	1.09694	-0.142417
GALNT3	-0.456009	-0.883635	-0.0558912	-0.12658
GALNT4	-0.373327	-1.29336	0.132248	-0.258425
GALNT5	1.16285	-0.899695	-0.236164	-0.121863
GALNT6	1.854	-0.373327	-0.588574	-0.295128
GALNT7	1.41576	-1.31115	0.854395	-0.181149
GALNT8	1.06764	-2.94342	-0.367732	-0.965784
GALNT9	-0.187707	0.932817	-0.592919	-0.988504
GALNTL5	0.284514	-0.334607	0.0962619	-0.110916
GALNTL6	-0.125006	-1.56064	-0.778432	0.41684
GALT	2.04614	-2.20423	1.9115	-0.207561
GAMT	2.35558	-0.520769	-1.55639	0.248535
GANAB	1.32941	-0.913216	-0.710756	-0.706041
GANC	1.93471	0.0593553	-1.18442	0.836732
GAPDH	1.1447	-0.0380063	-0.345564	-0.232769
GAPDHS	1.66993	-0.300448	0.565597	-0.272297
GART	-1.53533	-0.524915	-1.17788	-0.360305
GATM	0.496718	-1.32916	-1.1078	-0.675765
GBA	-0.332789	-0.826233	0.0229004	-0.0528949
GBA2	-0.571322	0.515006	0.051024	-0.736966
GBA3	1.8492	-0.114035	0.568519	-0.110916
GBE1	1.19598	-1.24127	1.03984	-0.935117
GBGT1	-0.490051	-1.00578	-1.2109	-0.101598
GCAT	0.0731347	-0.0603973	-0.75877	-0.161653
GCDH	0.535058	0.669934	0.311503	0.0621217
GCH1	0.453122	-2.8997	0.301002	-0.828793
GCK	0.935837	-1.15521	-0.222633	0.181421
GCKR	0.69332	-0.550043	0.807355	0.316146
GCLC	0.0186342	-1.32916	1.36008	0.285698
GCLM	0.0799754	-0.741783	0.970854	0.673556
GCNT1	0.0989585	0.465713	-0.780909	0.721591
GCNT2	-1.074	-0.492079	1.15445	-0.194295
GCNT3	0.319618	-0.336428	0.633199	-0.514573
GCNT4	0.618239	-0.894322	0.633199	0.215368
GCNT7	-0.21424	-0.0908029	-0.161653	-0.691989
GCSH	-0.940645	-0.475936	-0.251539	-0.109359
GDA	0.00288251	-0.68966	-0.125006	-0.349235
GDE1	0.475085	-0.567041	1.48027	-0.558517
GDPD1	0.129613	-0.854649	-1.22432	0.601221
GDPD2	0.54893	-0.619271	0.378512	0.288063
GDPD3	-0.305788	-0.610433	-0.416962	0.451013
GDPD4	0.377401	0.846393	0.335712	-0.554273
GDPD5	0.525067	0.302173	0.191563	0.145351
GFER	3.18935	-0.650635	0.0496308	0.574344
GFOD1	0.377401	-3.50635	-0.340075	0.444667
GFOD2	1.1003	-1.11092	-0.169745	0.980391
GFPT1	0.340277	-0.720232	0.97159	-0.473931
GFPT2	-0.192645	-0.0846703	0.526069	0.554834
GGH	0.878137	-2.30757	1.53306	-0.526992
GGPS1	0.252173	-1.38082	0.197865	0.719841
GGT1	0.75446	-1.75633	-0.506353	0.613532
GGT5	0.362891	-0.816037	-0.077041	-0.101598
GGT6	0.426533	-1.18115	0.313826	0.196607
GGT7	-1.05289	-0.345564	1.47716	-0.131313
GGTLC1	-2.34373	-0.268817	0.612588	0.681674
GIP	0.328836	-1.09234	0.292782	-0.101598
GK	-0.0588937	-1.24127	0.00432161	-0.236164
GK2	0.112367	0.119024	0.451013	0.10165
GK5	0.520045	-0.281036	0.407081	-0.0291463
GLA	-1.5951	-0.592919	0.545968	-0.263612
GLB1	0.882056	-1.59074	-0.24127	-0.390245
GLB1L	-0.367732	-1.67116	-0.1976	0.267835
GLB1L2	-0.205896	-0.456009	0.678973	0.0813396
GLB1L3	-0.104697	-0.833927	-0.100051	0.741575
GLCE	0.874207	-1.43051	-0.378944	0.545968
GLDC	-0.790859	-1.68038	0.284514	0.207893
GLO1	-0.365871	-1.4344	0.817214	0.263034
GLOD4	-0.968605	-0.222633	-0.147202	0.0840643
GLOD5	-0.771027	-2.80591	0.27023	0.970854
GLRA1	0.547943	-0.703689	0.651683	0.0257376
GLRA2	2.10434	-1.76611	-0.477944	0.261832
GLRA3	0.196607	-1.02034	0.206643	-0.204233
GLRA4	0.207893	-1.00578	-0.21927	0.463622
GLRB	1.15963	-1.30757	-0.356606	-0.152003
GLRX	-0.778432	-1.152	-0.293359	-0.325539
GLRX2	0.077243	-0.994241	-0.533242	0.0114956
GLRX3	0.543991	-0.828793	0.121679	0.575312
GLRX5	1.11103	0.153157	-1.69432	-0.349235
GLS	0.721591	-0.646112	0.339137	-0.0394883
GLS2	1.33285	-1.49818	-0.0724828	0.691534
GLT1D1	-0.314733	-1.17137	-0.272297	0.00575927
GLT6D1	0.0579701	-0.177882	-0.0709665	-0.405451
GLT8D1	-0.471929	0.187768	0.240009	-0.691989
GLT8D2	0.27858	-0.131313	0.813935	-0.248108
GLTP	2.56023	-0.639355	0.0071955	0.773152
GLUD1	0.40163	-0.224317	0.133564	1.10969
GLUD2	3.00414	-1.1016	-0.118727	0.377401
GLUL	0.553852	-0.531156	-0.145605	0.337996
GLYAT	-0.865122	-2.07704	-0.246395	0.175045
GLYATL1	0.0949116	-0.0603973	-0.0484122	0.0468403
GLYATL2	0.84318	-0.800877	0.768925	-0.268817
GLYCTK	-0.046921	-1.02621	-0.182786	-0.403542
GLYR1	-0.343732	-1.28279	0.16221	1
GM2A	0.352759	-0.766112	-0.810966	-0.442222
GMDS	-1.28279	-0.440263	-0.0380063	0.916094
GMPPA	-3.32193	0.149259	-1.33643	-0.630394
GMPPB	-0.314733	-1.0862	-1.00868	-0.0709665
GMPR	0.513996	-1.52284	0.532068	0.368489
GMPR2	-0.614845	-1.35107	0.0328061	-0.597278
GMPS	-1.60823	-1.41889	0.246104	-0.554273
GNE	0.945608	0.194087	0.185232	-0.648372
GNMT	3.18063	-0.473931	0.42975	0.0172093
GNPAT	2.20006	-1.35845	-0.621488	0.146655
GNPDA1	1.55287	-0.810966	0.175045	0.0881416
GNPDA2	0.123004	-0.60165	-0.56918	0.235114
GNPNAT1	0.38405	2.88108	0.879706	0.695994
GNPTAB	1.15575	-2.14561	0.123004	-0.153607
GNPTG	-0.0877334	-0.671164	-0.148801	1.07108
GNS	-1.191	1.07519	0.669027	-0.24127
GOT1	-0.0846703	-0.592919	0.574344	-0.210897
GOT1L1	0.392867	-1.18771	1.01364	-0.349235
GOT2	0.176323	-0.169745	0.257011	-0.0484122
GPAM	1.78492	-0.50226	-0.341903	0.253384
GPD1	0.554834	-0.498179	0.446786	0.306846
GPD1L	-0.664288	-1.20756	1.11836	1.40381
GPD2	-0.134477	-1.08927	0.439357	0.255803
GPHN	0.87578	-0.50226	-1.37333	0.0328061
GPI	-1.50226	-2.23107	0.80488	0.597412
GPIHBP1	0.825379	-0.844251	0.0894982	0.10165
GPLD1	0.264236	-2.23107	-0.463947	0.0621217
GPT	-2.74662	-0.678072	0.724214	-0.0969617
GPT2	1.21288	-0.205896	-0.558517	0.858379
GPX1	-0.411195	-0.836501	0.21661	-0.0409718
GPX2	0.738119	-0.58208	-1.53533	-0.14401
GPX3	0.283329	-1.1078	0.448901	0.740712
GPX4	0.590722	-1.59946	1.18396	-0.481969
GPX5	-0.013043	-1.38458	0.589763	0.540027
GPX6	0.637842	-0.467932	-0.717857	0.773152
GPX7	-0.948976	-0.753896	0.445727	0.123004
GPX8	0.358396	0.648005	0.362891	-0.182786
GRHPR	0.147958	0.386259	0.121679	-0.734563
GRIA1	2.12598	-1.97143	-0.948976	-0.351074
GRIA2	0.901494	-1.14242	0.155749	-0.21927
GRIA3	-0.865122	-0.76366	-1.37707	-0.237864
GRIA4	-0.469929	-0.685014	0.186501	-0.552156
GRID1	2.52582	-2.68966	0.970854	0.418999
GRID2	0.153157	-1.98279	-0.364013	0.343692
GRIK1	-1.12029	-2.04692	1.05936	0.0524159
GRIK2	-0.384584	-0.929611	0.538041	-0.713119
GRIK3	0.125651	1.28036	0.115033	0.570463
GRIK4	1.82782	0.46048	0.0579701	-0.200913
GRIK5	-1.36216	-2.30045	-0.395929	-0.205896
GRIN1	-0.575615	-0.239566	0.556797	0.591679
GRIN2A	3.18365	-1.40354	-0.164884	0.0496308
GRIN2B	0.134878	-0.552156	-0.75877	0.371838
GRIN2C	1.08066	0.0565835	0.594549	1.03351
GRIN2D	-0.833927	-0.768568	0.38405	0.686164
GRIN3A	-0.41889	-2.18442	0.54201	-0.564905
GRIN3B	2.84137	-0.823677	-0.905088	1.79494
GRXCR1	-0.630394	0.922198	-0.556393	-0.14401
GRXCR2	2.48491	-0.828793	0.675364	-0.00723157
GSR	-0.463947	-1.67116	-0.965784	0.45628
GSS	1.60312	-0.093879	0.614474	-0.300448
GSTA1	-0.821126	-1.77103	0.745883	0.891419
GSTA2	0.434028	-1.5649	-0.490051	-0.00578235
GSTA3	-0.00288828	-0.226004	0.929791	-0.229382
GSTA4	1.26063	0.163499	-0.289827	0.351628
GSTA5	1.98768	-0.588574	0.206643	0.283329
GSTCD	0.21661	-2.51457	1.14078	-0.147202
GSTK1	0.414677	-0.274041	0.671746	0.194087
GSTM1	0.952334	-0.744197	0.303342	0.478195
GSTM2	0.787432	-1.63935	-0.184425	0.041243
GSTM3	-1.77103	-0.766112	1.21164	1.301
GSTM4	-0.56918	0.621056	-0.378944	-0.617056
GSTM5	-0.14401	-1.05589	1.44467	-0.426625
GSTO1	0.546956	0.538041	0.43189	1.06281
GSTO2	0.52707	-1.05589	-0.237864	0.343692
GSTP1	-1.36587	-0.701342	-0.321928	0.849599
GSTT1	-0.771027	-0.715486	0.440421	-0.0528949
GSTT2	-0.766112	-1.25498	0.557778	-0.349235
GSTZ1	0.814755	-1.02034	0.205393	-0.0800879
GTDC1	0.515006	-0.341903	-0.625934	0.309176
GUCY1A2	-1.48197	-0.888969	-0.490051	0.530071
GUCY1A3	0.458382	-1.75147	0.128293	-0.708396
GUCY1B3	2.2857	-1.4112	-0.103147	-0.736966
GUCY2C	-0.0320936	-0.508403	-0.486004	1.48491
GUCY2D	0.244887	-1.5187	-0.0634092	0.0186342
GUCY2F	-0.422752	-0.512514	0.538041	-0.388355
GUK1	0.835924	1.80694	0.129613	-0.21424
GUSB	0.0285692	-0.0816138	-0.518701	0.0538064
GXYLT1	-0.00868224	-1.87303	-0.369595	-0.732165
GXYLT2	0.233888	-1.66658	0.0854247	-0.360305
GYG1	1.66585	-1.26534	0.559737	0.570463
GYG2	-0.520769	-1.16812	0.575312	0.364012
GYLTL1B	1.3835	-2.84684	0.739848	-0.373327
GYS1	0.913799	-1.2109	0.685267	0.237564
GYS2	0.359521	-0.571322	0.0881416	-0.109359
H6PD	-0.673463	1.26303	-0.691989	-0.450084
HAAO	0.663572	-0.0174171	-0.481969	0.0607392
HACL1	4.09026	0.535058	0.87342	0.538041
HADH	1.77779	-1.09851	1.0545	0.92448
HADHA	1.36849	-2.699	0.614474	0.317304
HADHB	4.78471	-0.610433	-1.02621	-0.810966
HAGH	0.00575927	-3.25154	1.73205	0.49057
HAGHL	0.601221	-0.935117	0.534062	0.22404
HAL	1.20226	-0.821126	0.710173	0.372952
HAO1	-0.436354	0.505891	1.1776	0.275007
HAO2	-0.467932	-1.53116	-0.756331	0.252173
HAS1	0.997834	-0.552156	-0.265345	0.608809
HAS2	0.100305	-0.518701	0.244887	-0.788365
HAS3	1.37573	-0.541618	0.314986	-0.929611
HCCS	0.374066	-0.109359	-0.260152	0.0662614
HCN1	-0.246395	-1.01742	-1.08009	-0.181149
HCN2	3.21661	-1.39214	1.26963	-0.148801
HCN3	1.67897	0.509949	-0.00868224	-1.11092
HCN4	-0.207561	-1.76121	0.436162	-0.0291463
HDAC3	-1.23447	-1.24811	0.202888	0.395063
HDC	-0.291592	-2.23107	0.734655	0.158337
HDHD1	0.618239	-0.0262051	-0.701342	-0.632629
HELZ2	0.326537	-0.229382	-0.229382	-0.234465
HEPH	1.23756	-1.85726	1.93885	-0.436354
HEXA	0.360645	0.67717	-0.360305	-0.155213
HEXB	0.511974	-0.957356	-0.836501	-0.401635
HEXDC	0.45628	-1.29336	1.07451	0.289244
HGD	0.116365	0.327687	0.378512	-0.937878
HGSNAT	0.238787	-2.03505	-0.68966	-0.226004
HIBADH	0.701327	-1.7084	-0.0247367	0.368489
HIBCH	1.42008	-1.93788	0.728574	-0.72977
HIF1A	-1.27579	0.366252	-0.194295	0.487486
HIF1AN	0.67717	1.29572	1.97306	-0.524915
HIF3A	0.955313	-0.554273	0.194087	-0.403542
HILPDA	0.801573	0.119024	0.0827026	0.0143553
HK1	0.959028	-0.53952	-0.152003	-0.390245
HK2	0.171207	-0.0892673	0.560715	-0.182786
HK3	-0.362158	1.00288	0.596458	0.741575
HKDC1	0.635058	-1.62593	0.42975	0.830255
HLCS	0.0976108	-1.35476	0.793272	0.194087
HMBS	0.530071	-0.018878	0.197865	0.404903
HMGCL	0.751892	0.653519	-0.463947	0.663572
HMGCLL1	0.638769	-0.323733	0.856787	1.07724
HMGCR	-0.018878	-0.926865	0.500802	1.20727
HMGCS1	-0.648372	-1.12029	0.359521	1.0036
HMGCS2	-0.54372	0.929791	-0.129734	-0.694321
HMOX1	0.517024	-0.459973	0.77484	0.358396
HMOX2	-1.13289	-1.02915	-0.093879	0.434028
HNF4A	-0.0846703	-1.09542	0.149259	0.00432161
HNMT	-0.846843	-1.73216	-1.12973	1.52807
HOGA1	1.05381	-1.55639	-0.531156	0.154454
HPD	-0.390245	-2.5649	0.627607	2.26604
HPDL	0.865523	-1.69432	1.58928	-0.277534
HPGD	2.44679	0.492622	0.168642	0.0114956
HPGDS	0.696884	1.20914	-0.307573	0.252173
HPRT1	-0.336428	0.317304	0.168642	0.686164
HPSE	1.28155	-1.23447	-0.516636	0.102994
HPSE2	2.97067	-0.0232698	0.437228	-0.181149
HS2ST1	0.408168	2.04858	-0.307573	-0.0679388
HS3ST1	0.90381	-1.22432	0.194087	0.679874
HS3ST2	-0.316528	-0.675765	0.487486	1.0545
HS3ST3A1	-0.229382	-1.28983	-0.461959	-0.202572
HS3ST3B1	1.20602	-0.202572	-0.321928	0.809003
HS3ST4	-1.02915	-1.27928	-0.177882	0.115033
HS3ST5	-1.32193	0.402722	1.02006	-0.207561
HS3ST6	-0.749038	-0.367732	-0.496142	-0.880976
HS6ST1	-0.988504	-0.826233	-0.189351	-0.0439433
HS6ST2	-1.13606	-0.698998	0.0607392	0.304511
HS6ST3	2.66084	-0.761213	0.517024	-0.288065
HSD11B1	0.997112	-0.013043	-0.751465	-0.617056
HSD11B1L	-0.456009	-0.746616	0.303342	0.171207
HSD11B2	-0.369595	-1.59946	0.910733	0.325386
HSD17B1	-0.508403	-1.09234	0.323082	0.549916
HSD17B10	0.694212	-1.85726	-0.459973	-0.386468
HSD17B11	0.676267	-0.320126	0.263034	0.23634
HSD17B12	2.33371	-1.24127	-0.687335	-0.1976
HSD17B13	0.759582	-1.22432	-0.529073	0.481299
HSD17B14	0.353888	-0.452057	0.947853	0.22404
HSD17B2	0.773996	-0.494109	0.605968	0.619178
HSD17B3	0.418999	-0.364013	0.824564	-0.680382
HSD17B4	0.0840643	-0.121863	0.770618	0.515006
HSD17B6	0.0827026	0.697774	1.01078	-0.671164
HSD17B7	1.12763	-0.648372	0.176323	0.737254
HSD17B8	1.9486	-0.988504	0.303342	0.663572
HSD3B1	1.38018	-0.997117	0.211635	-0.018878
HSD3B2	-0.309359	-1.54372	0.369606	0.27739
HSD3B7	-1.16812	-1.24127	-1.49411	0.290424
HSDL1	0.932061	-1.31833	0.112367	0.14274
HSDL2	0.80653	-1.7084	1.4547	-0.244685
HTATIP2	0.0607392	-0.0619024	0.0342157	-0.701342
HTR3A	-0.152003	-1.63487	-0.32916	-0.351074
HTR3B	0.464668	-0.715486	-0.685014	0.246104
HTR3C	-0.222633	-0.137648	-0.492079	1.27083
HTR3D	0.171207	-0.444184	-0.33825	-0.356606
HTR3E	1.1375	-1.12658	-0.415037	0.825379
HVCN1	1.1003	-0.452057	0.177599	-0.172994
HYAL1	1.10232	-1.26534	0.0565835	1.1564
HYAL2	-0.662004	-0.514573	-1.22769	-0.456009
HYAL3	-1.9885	-2.74662	-0.450084	1.16672
HYAL4	1.38018	-1.94342	0.154454	0.273814
HYI	-0.795859	-0.312939	0.350497	0.149259
IAH1	-2.18442	-1.21424	0.39835	0.97966
IDH1	-0.373327	-0.109359	-1.00289	-0.00144342
IDH2	0.0621217	0.510962	-0.011588	0.305679
IDH3A	-0.643856	0.0356239	0.465713	-0.100051
IDH3B	-0.0908029	-1.37333	0.850399	0.015783
IDH3G	1.52457	-1.31115	1.21909	0.464668
IDI1	1.21909	-0.567041	0.0854247	0.37629
IDI2	0.0243197	1.15186	0.736388	-0.229382
IDNK	-0.72738	-1.35476	0.991318	0.436162
IDO1	-0.500218	-1.83136	0.402722	-0.332789
IDO2	0.293959	-0.114035	-0.186065	-0.675765
IDS	0.731183	0.405992	0.944858	-0.22095
IDUA	1.47768	-0.395929	1.20602	-0.873027
IL1B	-0.846843	-1.70369	-0.199255	-0.471929
IL4I1	-1.31115	-1.88897	0.0100637	0.0496308
IL6	-0.630394	-0.42082	0.73292	-0.312939
ILVBL	-0.394032	0.597412	0.418999	0.480265
IMPA1	0.283329	0.0648829	0.476122	-0.380822
IMPA2	3.8266	-0.588574	0.603122	0.619178
IMPAD1	0.489543	-0.75877	0.24123	0.323082
IMPDH1	0.896078	-0.564905	-0.99137	-0.392137
IMPDH2	3.04334	-1.46594	-0.244685	-0.132894
INMT	1.86394	0.377401	1.6581	-0.39973
INPP1	0.367371	-0.662004	-0.535332	0.650765
INPP4A	0.367371	-0.584241	0.593593	0.832688
INPP4B	0.872632	-0.0603973	0.918386	-0.265345
INPP5A	0.836732	-0.662004	-1.4112	0.836732
INPP5B	2.33828	-0.62371	0.669934	0.0676387
INPP5D	-0.940645	-1.24127	0.493647	0.22404
INPP5E	0.462576	-0.924125	0.0593553	-0.115597
INPP5F	1.95791	0.257011	-0.734563	-0.231075
INPP5J	-0.422752	-0.905088	0.821302	-0.249822
INPP5K	0.22033	-1.13924	-0.22095	0.412511
INPPL1	0.504875	-0.913216	1.30743	-0.115597
INSIG1	2.51324	-0.682696	-0.756331	0.470927
INSIG2	1.33056	0.222805	-0.37146	0.477159
IP6K1	-0.533242	-2.07097	1.1635	-0.077041
IP6K2	2.10199	-0.92139	0.273814	0.351628
IP6K3	-0.139236	-0.778432	-1.33279	0.454176
IPMK	-0.0306192	-1.33279	-0.107803	-0.200913
IPPK	-0.0543923	-0.946194	0.529071	-0.166503
IRG1	0.71721	-0.54372	0.385155	-0.192645
ISCA1	1.0314	-1.90509	-0.171368	0.436162
ISCA2	1.12102	-1.16488	0.0827026	-0.0409718
ISYNA1	-0.212568	-1.53533	-0.018878	-0.461959
ITGAV	1.19975	-1.33643	0.282143	-0.416962
ITGB3	-0.373327	-0.125006	-0.0320936	0.505891
ITPA	-1.30401	-1.23786	0.0565835	0.0538064
ITPK1	-0.352916	-0.668868	-0.00144342	-0.612637
ITPKA	-0.800877	-1.24469	-0.286304	-0.169745
ITPKB	1.0314	0.464668	0.439357	0.196607
ITPKC	0.286881	0.891419	0.532068	-1.05589
ITPR1	-0.793357	-1.69432	0.380729	-0.0513992
ITPR2	0.862352	-0.148801	0.171207	-0.150401
ITPR3	-0.394032	-1.05589	0.635058	-0.248108
IVD	2.10299	-0.547932	0.556797	0.108357
IYD	0.790772	-1.13606	0.100305	-0.212568
JMJD6	-0.360305	-0.456009	-0.405451	1.47249
KCNA1	1.77905	-1.94342	-0.395929	0.225275
KCNA10	-0.424688	-1.98279	-0.518701	-0.237864
KCNA2	-0.397828	-0.498179	-0.373327	0.851199
KCNA3	1.80116	-1.5187	0.182692	0.954569
KCNA4	0.210389	-0.345564	-1.43831	-1.01742
KCNA5	-1.06794	0.0799754	-0.0203404	0.214125
KCNA6	0.149259	-2.92139	-0.210897	-0.07552
KCNA7	1.91035	0.166073	0.764686	-0.155213
KCNAB1	-0.263612	-0.0985055	-1.6529	1.05936
KCNAB2	-0.475936	-0.77596	0.386259	-0.204233
KCNAB3	0.00288251	-0.891643	-0.07552	0.537048
KCNB1	-0.467932	-1.68038	0.0356239	1.36345
KCNB2	0.920674	-0.467932	-1.39593	1.31499
KCNC1	1.93244	-0.634867	0.560715	0.387363
KCNC2	0.364012	-1.01159	-0.327348	0.385155
KCNC3	1.87617	-1.25154	-0.628162	-0.336428
KCNC4	0.275007	0.249749	-0.390245	3.419
KCND1	-0.0439433	-0.929611	-0.713119	0.128293
KCND2	-0.117161	-1.12343	0.446786	0.0827026
KCND3	1.80447	-0.701342	0.128293	0.015783
KCNE1	0.819668	-0.694321	-0.215915	0.352759
KCNE1L	1.62387	-0.217591	-0.0664274	-0.289827
KCNE2	0.726831	-0.715486	0.483364	0.964953
KCNE3	-0.244685	-1.26188	-0.556393	2.23603
KCNE4	-0.685014	-1.1078	-0.461959	-0.145605
KCNF1	-0.634867	-1.92687	0.889084	-0.28279
KCNG1	0.722466	-0.356606	-0.597278	1.32251
KCNG2	0.154454	-0.186065	0.0551957	0.0538064
KCNG3	1.45891	0.00144197	1.47508	1.80157
KCNG4	-0.277534	-1.57347	-0.0846703	-0.158429
KCNH1	1.3584	-0.592919	0.360645	-0.440263
KCNH2	1.42277	-1.68966	-0.862496	0.145351
KCNH3	-0.41889	0.27858	0.816395	-0.251539
KCNH4	0.395063	-1.20423	0.724214	0.688852
KCNH5	-0.929611	-1.13924	0.984772	0.672652
KCNH6	-1.1047	0.510962	-0.268817	0.584
KCNH7	0.931305	-1.41889	0.410341	0.435095
KCNH8	1.55925	-0.641604	-0.659723	0.121679
KCNJ1	-0.946194	-0.0454314	0.770618	0.077243
KCNJ10	0.60027	-1.20423	1.23879	0.210389
KCNJ11	-0.16004	-0.926865	-0.512514	2.14926
KCNJ12	1.19598	-1.92687	-0.545824	0.630405
KCNJ13	1.15381	-0.713119	0.407081	-0.128156
KCNJ14	3.10283	0.653519	-0.277534	-0.880976
KCNJ15	1.58256	-0.795859	-1.16812	0.382944
KCNJ16	0.181421	-1.1016	0.872632	-0.844251
KCNJ2	-1.486	-0.84944	0.182692	2.13849
KCNJ3	-0.403542	0.0949116	0.664483	0.744161
KCNJ4	-0.673463	-0.537424	0.169925	1.20664
KCNJ5	0.289244	1.03914	1.02928	-0.378944
KCNJ6	0.147958	-1.52284	-0.231075	0.496718
KCNJ8	-0.270556	0.100305	-0.666576	0.237564
KCNJ9	-0.239566	-0.948976	0.171207	-0.251539
KCNK1	2.28185	-0.498179	0.468844	-0.434403
KCNK10	-0.741783	1.06695	0.409255	1.99204
KCNK12	1.19409	-1.46196	-0.588574	0.0854247
KCNK13	0.0635029	-1.8997	-0.0454314	0.288063
KCNK15	0.317304	-1.33279	-0.401635	1.17313
KCNK16	0.906891	0.0071955	-0.537424	0.119024
KCNK17	-0.334607	0.123004	-0.554273	0.658097
KCNK18	1.20977	-0.0908029	-0.409278	0.0538064
KCNK2	2.98532	1.25882	-0.37707	-0.164884
KCNK3	1.98878	0.140124	0.10165	0.437228
KCNK4	-0.422752	-1.05289	0.31034	0.794936
KCNK5	1.76129	0.271426	0.246104	0.768925
KCNK6	-1.63487	-0.715486	0.327687	-0.373327
KCNK7	0.952334	-1.47794	0.866315	0.266637
KCNK9	1.64893	-0.446148	-0.682696	0.67717
KCNMA1	-0.957356	-0.514573	2.45233	-0.579922
KCNMB1	0.23634	-2.81604	0.171207	-0.200913
KCNMB2	0.408168	-2.191	0.812293	1.04614
KCNMB3	-1.42275	-1.82113	0.121679	0.045443
KCNMB4	0.80653	-1.3474	-0.504305	-0.246395
KCNN1	1.08474	-0.56918	-0.227692	0.180148
KCNN2	0.773996	-1.04097	0.722466	0.246104
KCNN3	0.653519	0.232661	0.444667	-0.21424
KCNN4	0.0271541	0.349365	0.22033	-0.42082
KCNQ1	3.45812	-1.35476	0.306846	-0.106249
KCNQ2	-0.110916	-1.03505	-0.321928	0.31034
KCNQ3	-0.334607	-0.852042	0.125651	-0.512514
KCNQ4	1.20101	1.29337	-0.388355	0.798258
KCNQ5	0.823749	-0.870387	0.516015	-0.0923402
KCNS1	-0.556393	2.12234	0.0100637	0.0799754
KCNS2	0.685267	-0.512514	1.19849	-0.311148
KCNS3	0.42975	-1.65745	-0.369595	0.0786098
KCNT1	-0.413115	-0.913216	0.62854	-0.195946
KCNT2	-0.430509	-0.514573	0.0894982	1.35276
KCNU1	0.745022	-0.979942	-1.36587	0.390668
KCNV1	0.181421	0.182692	-0.612637	-0.190997
KCNV2	0.0635029	-0.790859	0.716332	0.388465
KCTD1	-0.514573	-1.21424	-0.0262051	-0.12658
KCTD10	0.877352	-0.275786	0.0976108	-0.347399
KCTD11	2.53903	-1.5187	0.634129	0.52306
KCTD12	-0.72738	-0.8863	0.756169	-0.550043
KCTD13	-0.701342	-1.22432	1.01578	0.326537
KCTD14	2.06488	-0.91866	-0.0513992	0.187768
KCTD15	0.439357	-0.529073	0.375178	0.375178
KCTD16	-0.60165	-1.12343	-1.1016	-0.134477
KCTD17	3.58219	-0.810966	0.773152	-0.184425
KCTD18	0.16092	2.62387	-0.573467	0.121679
KCTD19	1.33056	0.015783	-0.492079	-0.340075
KCTD2	4.82614	-4.79586	1.59168	2.13586
KCTD20	-0.027675	1.58015	0.685267	0.939603
KCTD21	-1.31833	-0.268817	-0.72977	0.432959
KCTD3	0.681674	-0.0101344	-1.41889	-0.753896
KCTD4	0.381837	-1.82623	0.77484	0.14274
KCTD5	0.948601	-1.18115	0.107018	0.699552
KCTD6	0.626673	-0.696658	1.09491	-0.155213
KCTD7	1.3471	-0.810966	0.316146	0.279768
KCTD8	-0.588574	-0.424688	0.708408	-0.00868224
KCTD9	-0.865122	-0.481969	-0.0394883	0.178874
KDM1A	1.54251	-2.1016	-0.152003	0.0524159
KDM1B	0.0662614	-0.673463	0.591679	-0.575615
KDM2A	1.70487	-0.85726	0.588805	1.41088
KDM2B	0.827819	-1.02621	0.789938	0.0114956
KDM3A	0.482332	-1.8997	0.441483	-0.0969617
KDM3B	-0.691989	0.603122	-0.428566	0.0799754
KDM4A	-0.937878	-1.86775	0.702214	0.105678
KDM4B	0.553852	-1.67577	0.482332	1.15704
KDM4C	1.43669	-0.584241	0.0214797	0.511974
KDM4D	-0.166503	-1.31833	-0.33825	-0.161653
KDM4E	1.17887	-1.56918	-1.35107	-0.343732
KDM5A	0.885965	-1.11092	0.949348	-0.744197
KDM5B	1.38294	-0.22095	-0.244685	-0.309359
KDM5C	1.26243	-1.07704	-0.26708	-0.204233
KDM5D	0.375178	-1.42275	0.570463	-0.356606
KDM6A	1.18078	-1.11404	-0.37707	-0.793357
KDM6B	-0.21927	-1.21424	-0.00868224	-0.0588937
KDM8	0.62293	0.10165	-1.53952	0.0648829
KDSR	-1.31115	-0.646112	2.16993	1.16414
KEAP1	-1.48197	0.0867838	0.898402	0.293959
KHK	-0.54372	-0.639355	0.0143553	-0.844251
KL	-0.249822	-2.02327	-0.392137	0.334568
KLB	0.358396	-0.805913	-0.902389	0.477159
KMO	1.64524	-0.790859	0.126973	-0.0499049
KYNU	0.474047	0.141433	-0.394032	-0.405451
L2HGDH	1.51854	-1.38082	0.0384362	-1.29336
LALBA	1.20101	-0.590745	0.553852	0.404903
LARGE	0.512985	-0.518701	1.13225	0.116365
LBR	0.192825	-0.929611	0.105678	0.367371
LCAT	0.664483	0.653519	-0.234465	0.486457
LCLAT1	0.57628	0.662661	-0.199255	1.47405
LCT	-0.91866	-1.05589	0.462576	-0.28279
LCTL	0.407081	-0.883635	0.0635029	-0.537424
LDHA	0.650765	-0.364013	1.05936	-0.011588
LDHAL6A	1.43456	1.64801	-0.798366	0.469886
LDHAL6B	-2.20423	-1.99424	-0.318326	-0.277534
LDHB	-0.407364	-0.562772	0.391768	0.440421
LDHC	1.02574	-1.43051	0.57628	-0.172994
LDHD	0.509949	-1.38458	-0.403542	1.82701
LDLR	0.329985	-0.41889	-0.62371	-0.26708
LEP	1.61259	-0.194295	-1.43051	-0.2567
LEPRE1	0.471968	-1.37707	-0.734563	-0.436354
LEPREL1	-1.00868	-1.2109	0.14274	0.43082
LEPREL2	1.09221	0.698663	1.42761	0.950842
LGSN	0.185232	-1.0862	-0.246395	0.402722
LHPP	2.9279	-1.60384	0.926759	0.508936
LIAS	0.682573	-1.58208	-0.161653	0.0271541
LIPA	4.18507	-0.655172	0.271426	0.696884
LIPC	0.561693	-0.648372	-0.316528	0.293959
LIPE	-0.112475	-0.327348	0.500802	-0.492079
LIPF	0.747602	-0.504305	-0.0365259	0.344828
LIPG	3.13668	0.539035	-0.788365	0.326537
LIPH	1.42653	-1.12973	0.970117	-0.209228
LIPI	1.79784	0.78073	0.0854247	-0.345564
LIPJ	-0.0350469	-0.496142	-0.101598	0.404903
LIPK	1.05936	-1.20091	-0.166503	1.0545
LIPM	-0.771027	-2.38836	-0.985645	-0.300448
LIPN	2.19566	0.192825	1.03773	1.67942
LIPT1	-0.979942	-0.717857	-0.15682	0.136191
LMF1	-0.21424	-1.49818	0.395063	-0.407364
LNPEP	-1.12973	0.154454	0.225275	-0.360305
LOX	0.422233	-0.428566	0.348232	-0.0335695
LOXL1	0.402722	-1.07704	1.69599	-0.24127
LOXL2	1.60075	-1.93236	-0.564905	-0.388355
LOXL3	-0.773491	0.045443	0.0690147	0.249749
LOXL4	-0.852042	0.119024	-0.516636	0.105678
LPCAT1	-0.152003	0.112367	0.0949116	-0.237864
LPCAT2	0.192825	-1.80591	0.233888	0.950095
LPCAT3	1.0861	-0.550043	0.259423	-0.347399
LPCAT4	-0.469929	-0.982791	0.893751	0.532068
LPGAT1	0.248535	-1.68966	-0.85726	0.0976108
LPIN1	0.0129262	0.212881	0.834307	1.1903
LPIN2	-0.488026	-0.76366	0.157044	-0.0694519
LPIN3	-0.808437	-1.2109	0.255803	0.849599
LPL	-0.351074	0.509949	-0.217591	-0.202572
LPO	0.0881416	-0.37707	-0.514573	0.0840643
LPPR2	0.164786	-0.739372	-0.0159576	0.607863
LPPR3	0.439357	-1.82113	0.318461	0.0257376
LPPR4	-0.325539	-1.45403	0.16221	1.20852
LPPR5	0.291604	1.53655	-0.0877334	0.350497
LRAT	0.402722	-0.375197	0.180148	0.529071
LSR	-0.373327	-2.77596	1.59694	-0.590745
LSS	0.249749	-0.288065	0.895303	0.590722
LTA4H	1.19724	-1.06492	-0.318326	-0.275786
LTC4S	-0.42082	0.666302	-1.28983	-0.249822
LYG1	0.195348	-1.52699	-0.562772	-0.0634092
LYPLA1	0.390668	-1.24469	-0.500218	0.159629
LYPLA2	5.59171	-0.296899	-0.997117	-0.448115
LYPLAL1	0.93885	-2.46594	0.415759	0.613532
LYZ	1.02361	-1.15521	-0.479955	0.149259
LYZL1	0.38405	-1.93788	-0.0985055	0.587845
LYZL2	-1.64837	-2.95456	0.130931	0.512985
LYZL4	0.737254	-0.599462	0.22404	0.37629
LYZL6	3.34142	-2.32193	0.0186342	-0.0877334
MAGT1	-0.646112	-0.818579	0.0676387	0.202888
MAN1A1	-0.2567	0.468844	-0.123434	-0.378944
MAN1A2	0.283329	-0.694321	1.61212	-0.222633
MAN1B1	-0.169745	-0.590745	-0.813499	0.722466
MAN1C1	1.36065	-0.599462	1.31092	0.337996
MAN2A1	0.62293	-1.67577	0.0717627	-0.72261
MAN2A2	-0.465938	-0.988504	1.64662	-0.0816138
MAN2B1	-0.325539	0.0949116	-0.103147	0.449957
MAN2B2	0.375178	-0.277534	-0.279284	-0.343732
MAN2C1	1.168	-1.32193	-0.32916	0.128293
MANBA	1.78618	-1.04692	-0.641604	-0.362158
MANBAL	-0.91866	-0.823677	-1.68966	0.362891
MANEA	-0.210897	-1.37707	-0.0409718	0.257011
MANEAL	-1.07704	2.47327	0.564622	0.175045
MAOA	0.646163	-1	0.077243	0.0100637
MAOB	0.309176	-1.41504	0.606916	-0.0664274
MAT1A	0.171207	-0.39973	1.42385	-0.120294
MAT2A	-1.49818	-0.448115	1.26003	0.327687
MAT2B	1.2228	-0.793357	-0.118727	-0.0740006
MBOAT1	0.145351	-0.985645	0.525067	-0.734563
MBOAT2	0.166073	-0.937878	0.656268	0.255803
MBOAT4	-0.114035	-1.14242	-0.810966	2.37546
MBOAT7	-0.8863	-1.46594	-0.698998	0.1137
MCAT	0.00432161	-0.680382	0.00144197	-0.741783
MCCC1	-0.244685	-1.31115	0.0690147	0.119024
MCCC2	-0.62371	-1.41889	0.678072	0.0114956
MCEE	1.07929	-1.51046	0.263034	0.171207
MCOLN1	2.30422	0.560715	0.316146	-0.935117
MCOLN2	-0.0543923	-0.192645	0.285698	0.933573
MCOLN3	-0.643856	-0.1976	0.418999	0.0799754
MDH1	0.252173	-0.678072	0.27858	-0.327348
MDH1B	0.375178	-1.9885	0.250962	-0.2567
MDH2	0.0328061	-1.4344	1.76469	0.0551957
ME1	-0.0985055	0.390668	0.210389	-0.375197
ME2	1.53007	0.246104	-0.771027	-0.473931
ME3	-0.790859	-1.83136	-0.637109	0.051024
MECR	0.0285692	-1.05889	-0.349235	0.226509
MED1	-1.23107	-0.940645	0.222805	0.884403
MEF2C	0.0243197	-0.619271	0.0676387	-0.494109
MEF2D	-1.20756	-0.606035	0.293959	-0.533242
MFNG	-1.23786	-0.682696	0.226509	0.146655
MFSD1	-1.18115	0.415759	-0.72977	0.512985
MFSD10	0.800745	-0.270556	1.43883	-1.15521
MFSD11	1.67762	0.49057	-0.318326	0.00144197
MFSD2A	-0.0144996	-1.43051	-0.0603973	0.0881416
MFSD3	-0.696658	0.619178	0.111031	-0.0969617
MFSD4	-0.943416	-0.249822	0.341417	2.31817
MFSD5	0.741575	-0.859876	0.970854	0.388465
MFSD7	1.34596	-0.943416	0.650765	0.439357
MFSD8	1.98696	-0.12658	-0.390245	-0.463947
MFSD9	-0.698998	1.26063	-0.671164	-0.483985
MGAM	-0.187707	-0.865122	-0.724993	0.0482362
MGAT1	1.0552	-0.92139	-0.444184	-0.444184
MGAT2	0.0398403	-1.01159	-0.018878	0.147958
MGAT3	2.25792	0.0468403	-0.486004	-0.176251
MGAT4A	0.487486	-1.34373	0.230203	0.316146
MGAT4B	0.41792	-0.902389	0.347099	-0.392137
MGAT4C	1.38847	-0.608232	-0.648372	0.349365
MGAT5	1.42223	-1.27579	-0.14401	-0.529073
MGAT5B	-1.81097	-1.52699	-0.736966	0.0356239
MGLL	-0.506353	-1.074	0.279768	0.480265
MGST1	1.42223	-1.23786	-0.148801	0.267835
MGST2	-0.027675	-1.31473	-0.603841	-0.258425
MGST3	-0.109359	1.21226	0.492622	-0.0619024
MICAL1	1.48336	-0.452057	0.128293	-0.0291463
MICAL2	-1.0145	-1.25498	-0.0439433	0.0071955
MICAL3	0.205393	0.209141	0.828632	0.474047
MIF	-0.761213	-0.805913	0.286881	0.109695
MINA	-0.545824	-1.34373	1.17185	0.964953
MINPP1	-0.207561	-1.12029	0.751035	0.293959
MIOX	-0.345564	-1.09542	-0.571322	-0.222633
MIP	-0.347399	-0.33825	-0.215915	0.276199
MLXIP	3.46897	-0.556393	0.468844	0.102994
MLXIPL	2.84338	-0.32916	0.686164	-0.793357
MLYCD	-0.483985	-0.401635	-0.182786	0.703101
MMAA	-0.239566	-0.625934	-0.778432	0.597412
MMAB	-0.533242	-0.514573	-0.0619024	-0.0306192
MMACHC	0.636915	-0.314733	-0.411195	0.27262
MMADHC	0.728574	-1.47393	0.695103	-0.168123
MME	0.669027	-0.657445	0.190299	0.62293
MMEL1	1.64016	-0.526992	-0.471929	0.469886
MOCOS	0.513996	-1.39973	-0.334607	-0.164884
MOCS1	1.9279	-0.0232698	-0.668868	0.248535
MOCS2	0.195348	-2.58208	-0.844251	-0.136062
MOCS3	0.0648829	-1.82623	-0.140826	-0.492079
MOGAT1	0.0840643	-2.58208	0.629473	0.100305
MOGAT2	0.835924	0.608809	0.705757	0.134878
MOGAT3	-0.795859	-1.44222	0.015783	-0.242977
MOGS	0.919149	-1.53116	1.5568	-0.75877
MOXD1	1.23205	0.0398403	-0.184425	0.267835
MPC1	0.400538	-0.826233	-0.409278	0.823749
MPC2	0.639695	-0.0664274	-0.356606	-0.0203404
MPI	0.520045	-1.89432	0.0662614	0.0813396
MPO	0.27023	0.0229004	0.123004	-0.00144342
MPST	0.0328061	-0.867752	0.0384362	-0.717857
MSMO1	2.26754	-1.19429	0.558757	-0.347399
MSR1	-0.139236	-2.37333	-0.242977	-0.142417
MSRA	-0.753896	-1.1488	0.704872	-0.349235
MSRB1	-1.33279	0.411426	0.314986	-0.492079
MSRB2	0.288063	-1.12973	-0.494109	0.167358
MSRB3	-0.0892673	-1.77596	-0.187707	0.206643
MTAP	0.92372	-0.577767	-0.514573	-0.103147
MTF1	1.09288	1.06488	-0.823677	1.21723
MTHFD1	0.482332	-0.181149	1.10903	-0.139236
MTHFD1L	0.1137	-0.336428	0.505891	1.02786
MTHFD2	0.0565835	-1.27579	-0.210897	-0.422752
MTHFD2L	1.83026	-0.403542	0.733788	1.05866
MTHFR	-0.617056	0.389567	0.543991	0.207893
MTHFS	-0.514573	0.252173	-0.244685	-0.0923402
MTHFSD	1.04754	-0.579922	-0.0679388	-0.39973
MTR	1.13225	-1.04394	0.922198	0.835924
MTRR	0.704872	-0.459973	1.12168	-0.152003
MTTP	2.46832	-1.03505	-0.0908029	-0.459973
MUT	1.25822	0.41684	-0.272297	0.933573
MVD	0.202888	-1.46993	0.709291	-0.21424
MVK	-2.25843	-1.77596	-0.093879	2.05485
MYC	-0.177882	-1.0862	-0.428566	-0.465938
NAA20	-0.0350469	0.342555	-0.608232	-0.375197
NAA30	1.57143	0.222805	0.583038	1.0072
NAA35	1.59455	-0.897006	0.862352	-0.336428
NAA40	0.0243197	-1.486	-0.12658	-0.0877334
NAA50	1.38018	-1.23447	-0.222633	-0.488026
NAA60	0.413594	-0.506353	-0.465938	0.46048
NAAA	1.15121	0.697774	0.551885	0.181421
NAALAD2	0.865523	-0.673463	-0.288065	-0.123434
NAALADL1	1.53207	-1.06794	-0.0709665	-0.153607
NAALADL2	0.899176	-0.325539	-0.411195	-0.706041
NADK	0.818032	-1.52699	0.343692	0.195348
NADSYN1	-0.625934	-1.90509	-0.865122	-0.354759
NAGA	0.1137	-0.281036	0.766383	-0.473931
NAGK	-0.345564	-0.891643	-0.349235	-0.356606
NAGLU	1.67897	-0.957356	0.763836	0.708408
NAGPA	0.291604	-0.37707	0.0143553	-0.666576
NAGS	0.172488	-0.516636	0.0524159	0.284514
NALCN	-1.37707	-2.51457	-1.81604	0.691534
NAMPT	-0.846843	-0.603841	-0.204233	-0.117161
NANP	0.481299	-1.1047	0.835924	-0.181149
NANS	0.39835	-0.756331	0.115033	-0.316528
NAPEPLD	2.45286	-0.430509	0.58111	-0.62371
NAPRT1	-0.818579	-0.833927	-1.00289	-0.0306192
NAT1	-0.798366	-1.23447	1.09694	-0.0454314
NAT10	2.43856	-0.680382	1.33514	2.2555
NAT14	-0.610433	-0.691989	0.561693	-0.161653
NAT2	1.39671	-0.940645	-0.291592	1.00144
NAT6	-3.8997	-0.78339	0.635058	0.276199
NAT8	0.872632	-0.405451	0.438293	0.249749
NAT8B	1.12565	0.530071	0.0989585	0.041243
NAT8L	0.146655	-0.682696	-0.109359	-0.619271
NAT9	0.536053	-1.699	0.901494	-0.41889
NCEH1	0.00575927	-0.531156	-0.347399	-0.194295
NCOA1	0.305679	-0.533242	-0.717857	-0.682696
NCOA2	-1.1488	-1.63039	0.0496308	0.304511
NCOA3	-0.236164	-2.40354	0.818032	-0.465938
NCOA6	1.69064	-0.0709665	-1.5951	-1.22095
NCOR1	-0.152003	-0.844251	-0.311148	0.565597
NDOR1	1.41576	-0.139236	0.382944	0.428678
NDST1	0.339137	0.0827026	-0.452057	0.370722
NDST2	0.27023	-1.08009	-0.349235	-0.244685
NDST3	0.864731	-1.15521	-0.0335695	0.232661
NDST4	1.36345	-1.43831	-0.0484122	0.317304
NDUFA1	0.632268	-1.26534	-0.027675	-0.0877334
NDUFA10	-0.753896	-0.171368	0.157044	0.49057
NDUFA12	0.442545	0.305679	0.100305	0.153157
NDUFA13	1.20414	0.276199	1.14535	1.29337
NDUFA2	-0.483985	-1.37333	-1.63487	-0.046921
NDUFA3	0.967169	-1.1047	0.399445	-0.41889
NDUFA4	0.434028	-0.50226	0.0690147	0.662661
NDUFA4L2	0.807355	-0.994241	0.169925	-0.284546
NDUFA5	0.508936	0.109695	-0.0923402	-0.253257
NDUFA6	2.43029	0.393965	0.467801	-0.109359
NDUFA7	-0.0908029	-2.40354	-0.434403	0.380729
NDUFA8	0.647084	-3.14561	0.918386	-0.0679388
NDUFA9	-1.33279	1.25822	1.60928	-0.086201
NDUFAB1	3.0998	-0.00433459	0.100305	-0.0558912
NDUFAF1	0.370722	1.37295	-0.16004	-0.0218044
NDUFAF2	1.65398	0.128293	0.27739	0.626673
NDUFB1	1.0545	0.885184	-0.619271	-0.486004
NDUFB10	1.27202	0.041243	-0.492079	-0.0174171
NDUFB11	0.0786098	-1.49411	-0.979942	-0.0247367
NDUFB2	0.511974	-0.979942	0.194087	-0.145605
NDUFB3	0.740712	-0.413115	0.360645	-0.434403
NDUFB4	-0.606035	-0.798366	0.625738	-0.139236
NDUFB5	0.513996	-0.573467	1.37184	-0.176251
NDUFB6	0.437228	-1.49818	-0.362158	0.583038
NDUFB7	-0.913216	-1.7084	-0.968605	-0.979942
NDUFB8	0.638769	-0.606035	0.620117	-0.114035
NDUFB9	0.437228	-1.81604	-0.380822	0.0867838
NDUFC1	-0.288065	-1.699	0.470927	0.539035
NDUFC2	0.869477	-0.200913	-1.23786	0.351628
NDUFS1	0.60502	0.260628	-1.16812	-0.0528949
NDUFS2	1.47664	-2.08927	-1.5951	0.981853
NDUFS3	-1.85726	-0.0923402	0.0962619	-0.529073
NDUFS4	0.0621217	-1.11092	0.77484	-0.444184
NDUFS5	0.293959	-0.0724828	-0.558517	0.16221
NDUFS6	0.9855	-1.02621	1.37184	0.111031
NDUFS7	-0.800877	-1.88897	-1.01159	-0.0908029
NDUFS8	0.319618	-1.74178	0.27739	-0.836501
NDUFV1	-1	-0.888969	0.593593	0.331132
NDUFV2	1.07313	-0.910502	-1.18442	0.37629
NDUFV3	1.16864	-1.88897	-0.778432	1.76977
NEU1	0.333424	-1.08927	-0.657445	0.851999
NEU2	-0.940645	-1.152	-0.541618	-0.112475
NEU3	3.10165	-1.61264	0.235114	0.163499
NEU4	0.512985	-2.2109	0.399445	0.107018
NFE2L2	-0.498179	-1.2109	-0.277534	-0.011588
NFKB1	0.227741	0.366252	0.041243	0.461529
NFKBIA	1.21661	-2.04097	0.543001	-0.248108
NFS1	1.0635	-0.588574	0.479231	0.0840643
NIPA1	2.04019	-0.0203404	-0.771027	-0.444184
NIT1	-0.205896	-1.21759	-0.452057	-0.53952
NIT2	-0.244685	-1.22095	-0.888969	-0.72261
NKX2-3	0.727703	-0.382702	-0.199255	-0.129734
NME1	0.45628	-0.360305	0.773996	-0.272297
NME2	0.368489	0.437228	-0.132894	0.720716
NME3	0.317304	-0.013043	1.25157	-0.405451
NME4	0.0935602	-0.739372	-0.846843	-1.15521
NME5	0.771463	-0.192645	-0.018878	-0.0174171
NME6	0.16092	-1.86775	-1.04394	0.246104
NME7	1.48027	-1.46594	-0.628162	0.764686
NMNAT1	-0.54372	-1.20423	0.799916	0.701327
NMNAT2	1.51299	0.449957	-0.739372	-0.586406
NMNAT3	0.183963	-0.229382	0.753605	0.0662614
NMRAL1	-3.55639	-3.27928	1.28214	-1.07704
NMRK1	-0.0588937	0.596458	1.10568	0.624803
NNMT	1.35389	-0.296899	0.123004	-0.652901
NNT	-0.384584	-0.254978	0.185232	-0.579922
non-targeting	0	0	0	0
NOS1	1.26364	-0.442222	-0.373327	0.687956
NOS2	0.799087	0.240009	1.02857	-0.810966
NOS3	1.87381	-0.965784	-0.202572	0.212881
NOX1	1.02503	0.325386	1.51248	-0.974262
NOX3	0.872632	-1.51457	-0.78339	-0.15682
NOX4	-0.186065	-0.448115	-0.12658	-0.388355
NOX5	0.240009	-1.20756	-0.641604	0.108357
NPAS2	-0.093879	-1.45403	-0.579922	0.52306
NPC1	0.742437	-0.171368	0.136191	-0.263612
NPC1L1	1.54745	-0.997117	-0.0923402	-0.194295
NPC2	0.77484	-0.940645	-0.0306192	0.273814
NPL	0.205393	-0.131313	1.38239	0.284514
NPR1	0.0676387	-0.514573	0.100305	-0.39973
NPR2	-0.0528949	-0.101598	0.00575927	-0.558517
NPR3	1.1117	0.922198	-0.0291463	0.432959
NQO1	-0.650635	-0.296899	-0.641604	0.0799754
NQO2	2.2461	0.60027	-0.320126	1.41359
NR1D1	-0.60165	-0.612637	0.197865	0.818851
NR1H2	2.09457	-1.1976	0.129613	0.24732
NR1H3	0.0482362	-0.902389	0.465713	0.613532
NR3C1	-0.974262	-1.70369	-0.614845	0.0356239
NRF1	0.444667	-0.375197	0.83754	0.21661
NRIP1	-0.459973	-1.23786	0.621056	-0.152003
NSDHL	-0.948976	-1.93236	-0.628162	-0.205896
NT5C	0.592636	-1.22095	-0.698998	0.43189
NT5C1A	1.54547	-0.685014	-0.336428	0.210389
NT5C1B	-1.16488	-0.650635	1.46258	0.739848
NT5C2	0.0894982	0.378512	-0.0923402	-0.785875
NT5C3A	0.738119	-1.39973	-0.382702	0.347099
NT5C3B	0.291604	0.0935602	-0.724993	0.389567
NT5DC1	1.46205	-0.204233	-0.194295	0.645241
NT5DC2	-0.666576	-0.739372	-0.16004	0.633199
NT5DC3	3.1117	-0.641604	0.916094	-0.21424
NT5E	-1.08314	-1.73697	1.78031	0.16092
NT5M	-0.867752	-0.354759	-0.529073	0.280956
NUDT1	1.12499	-1.12343	2.0314	-0.253257
NUDT10	-1.41504	-0.751465	0.206643	-0.0350469
NUDT11	0.329985	-1.17462	-0.678072	-0.077041
NUDT12	0.181421	-1.29336	-1.71312	0.365133
NUDT13	-0.0954196	-0.703689	-0.254978	0.658097
NUDT14	-0.358454	-0.114035	0.879706	-0.360305
NUDT15	0.102994	-1.5187	-1.5187	0.808179
NUDT16	-0.365871	-0.56918	-0.452057	-0.836501
NUDT16L1	1.63831	-0.0649175	-1.50226	0.659925
NUDT17	1.45681	-0.724993	0.643394	-0.471929
NUDT18	0.766383	-1.63935	-0.169745	0.192825
NUDT19	-0.965784	-1.08314	1.48594	0.697774
NUDT2	0.543991	-1.40354	0.605968	-0.732165
NUDT21	-0.298673	-1.13924	-0.0800879	0.147958
NUDT22	0.326537	0.587845	-2.49818	0.163499
NUDT3	0.961994	-0.351074	-1.17137	0.136191
NUDT4	1.28629	-2.46594	0.226509	-0.360305
NUDT5	-1.08927	-0.586406	-0.946194	-0.401635
NUDT6	-0.739372	-1.58641	1.28036	0.54893
NUDT7	1.2461	-0.957356	1.64339	-1.51046
NUDT8	-0.375197	-2.54793	0.906891	-0.182786
NUDT9	0.531069	-0.854649	-0.148801	-0.336428
NXN	0.0468403	-2.94342	0.22033	0.575312
NXNL2	0.505891	-0.314733	-0.554273	0.375178
OAS1	0.604071	0.635058	0.839153	0.798258
OAS2	-0.289827	0.961994	-0.246395	1.75531
OAS3	0.763836	-0.678072	0.24245	0.698663
OASL	-0.210897	-1.98279	0.437228	-0.129734
OAT	2.23235	-1.45403	-2.27928	-0.204233
OCA2	-0.675765	-1.33643	0.212881	0.27739
ODC1	1.52256	-0.0954196	0.352759	-0.599462
OGDH	0.50284	-0.910502	0.555816	-0.362158
OGDHL	-0.21927	-0.345564	0.158337	0.493647
OGFOD1	0.0621217	1.27202	-0.650635	-0.826233
OGFOD2	2.56316	0.0114956	1.3051	-0.0262051
OLAH	0.0949116	0.722466	0.366252	0.424385
ORAI1	-1.55639	-0.522841	0.539035	0.045443
ORAI2	1.09288	0.351628	-0.268817	-0.454032
ORAI3	-1.20091	-0.954557	-0.422752	0.701327
OSBPL11	-0.42082	-0.994241	-0.603841	0.10165
OSBPL8	-0.234465	-0.588574	0.461529	-0.325539
OTC	2.08168	-1.39973	1.14796	-0.0454314
OXA1L	1.30042	-1.81097	-0.318326	1.34199
OXCT1	0.235114	-0.573467	0.988412	-0.364013
OXCT2	0.851999	-0.773491	0.0398403	0.532068
OXSM	-0.426625	-1.78091	0.78073	0.496718
P2RX1	-0.810966	-0.284546	-0.202572	0.146655
P2RX2	0.696884	-0.795859	0.144046	0.524064
P2RX3	-1.63935	-1.45403	0.947105	-0.816037
P2RX4	-0.550043	-1.13924	-0.332789	0.283329
P2RX5	-0.323733	-1.23786	-0.913216	-0.340075
P2RX6	-0.0603973	-1.64837	-0.687335	0.696884
P2RX7	-1.00578	0.446786	0.284514	-0.0543923
P4HA1	1.91915	0.0908534	-0.514573	0.192825
P4HA2	0.850399	-3.14561	0.186501	1.07039
P4HA3	0.166073	-1.08009	1.07656	0.463622
P4HTM	-0.112475	-1.23786	0.563646	0.474047
PAH	-0.405451	-1.44615	1.60455	-0.407364
PAICS	0.97966	-2.25154	0.599318	-0.76366
PAM	-0.913216	-1.45008	-0.284546	-0.496142
PANK1	0.341417	-0.284546	0.345964	-0.284546
PANK2	0.711935	-0.432455	-1.13606	-0.120294
PANK3	0.820485	-0.875672	-0.101598	-0.469929
PANK4	-0.666576	-0.352916	-0.364013	-0.671164
PAOX	0.454176	-2.42663	-0.816037	0.507921
PAPSS1	0.695994	0.0328061	-0.107803	0.171207
PAPSS2	-0.2567	0.180148	-0.883635	0.809826
PC	2.49365	-0.524915	0.593593	0.0867838
PCBD1	0.316146	-0.650635	0.128293	0.404903
PCBD2	-0.444184	-1.83136	-1.32554	-0.195946
PCCA	-0.217591	-1.5951	0.697774	-0.134477
PCCB	-0.915936	-1.33279	0.0854247	1.33228
[truncated: 989 more rows]
