# Supplementary material for: FATP2-mediated lipid metabolism enhances chimeric antigen receptor T-cell therapy resistance in B-cell acute lymphoblastic leukemia
Source: Leukemia. 2026 Jun 30;40(8):1763–77. doi: 10.1038/s41375-026-03030-0 (PMC13421331; doi:10.1038/s41375-026-03030-0)
Supplement: Supplementary file 11 — Supplementary Table 9 [file 41375_2026_3030_MOESM11_ESM.xlsx]

## Sheet: Sheet1
Supplementary Table 9: Oligo Sequences, protospacer sequences and PCR conditions
Experiment	Target Mutation	Component	Sequence (5'-3')	sgRNA Target Location - hg38
SLC27A2 lentivirus-based knockout (LRG constructs)	SLC27A2 knockout	sgSLC27A2_001 20nt protospacer	GTATTTATGCAACTCACCAC	chr15:50,205,342-50,205,361
		sgSLC27A2_002 20nt protospacer	GAAGTATAAATGTATAAGGC	chr15:50,197,679-50,197,698
CD22 lentivirus-based CRISPRa sgRNA	CD22	sgCD22 20nt protospacer	CCAAGCAGCACCGTGATCTG	chr19:35329075-35329094
TP53 lentivirus-based knockout (LRG constructs)	TP53 knockout	sgTP53_001 20nt protospacer	CCATTGTTCAATATCGTCCG	chr17:7,676,210-7,676,229
		sgTP53_001 20nt protospacer	GAGCGCTGCTCAGATAGCGA	chr17:7,675,055-7,675,074
HDR TP53 G245D mutation knock-in	TP53 G245D	TP53 G245D crRNA 20 nt protospacer	CCTGCATGGGCGGCATGAAC	chr17:7,674,222-7,674,241
		TP53 G245D Donor Oligo Bottom	/AlT-R-HDR1/C*C*AGTGTGATGATGGTGAGGATGGGCCTCCGGTTCATATCTCCCATGCAGGAACTGTTACACATGTAGTTGTAGTGGA*T*G/AlT-R-HDR2/
		TP53 G245D Donor Oligo Top	/AlT-R-HDR1/C*A*TCCACTACAACTACATGTGTAACAGTTCCTGCATGGGAGATATGAACCGGAGGCCCATCCTCACCATCATCACACT*G*G/AlT-R-HDR2/
		TP53 G245D (Amplicon Sequencing Forward Primer)	TCCCTACACGACGCTCTTCCGATCTTGTGATGAGAGGTGGATGGG
		TP53 G245D (Amplicon Sequencing Reverse Primer)	GTTCAGACGTGTGCTCTTCCGATCTTGCTTGCCACAGGTCTCC
Primary B-ALL Editing	SLC27A2 knockout	Hs.Cas9.SLC27A2.1.AA 20 nt protospacer	CGAGACTCTCACCTACGCGC	chr15:50,182,655-50,182,674
		Hs.Cas9.SLC27A2.1.AA (Amplicon Sequencing Forward Primer)	TCCCTACACGACGCTCTTCCGATCTAACCTCTGCTGCCCATACTT
		Hs.Cas9.SLC27A2.1.AA (Amplicon Sequencing Forward Primer)	GTTCAGACGTGTGCTCTTCCGATCTTTCGCGCGGATGTTGTAATT
		Hs.Cas9.SLC27A2.1.AB 20 nt protospacer	GTTGTAATTGAGGCACGCCA	chr15:50,182,819-50,182,838
		Hs.Cas9.SLC27A2.1.AB (Amplicon Sequencing Forward Primer)	TCCCTACACGACGCTCTTCCGATCTCCGATCTGAACCTCCCTCTG
		Hs.Cas9.SLC27A2.1.AB (Amplicon Sequencing Reverse Primer)	GTTCAGACGTGTGCTCTTCCGATCTCGACGAGACTCTCACCTACG
Amplicon Sequencing Note:
Amplicon sequencing primers contain Illumina adapter sequences for QuinataraBio AmpExpress Sequencing
Illumina Adapter Sequences:
R1-25N TCCCTACACGACGCTCTTCCGATCTnnnnnn
R2-25N GTTCAGACGTGTGCTCTTCCGATCTnnnnnn
PCR Conditions for Amplicon Sequencing
Note: All amplicon sequencing primers (TP53, SLC27A2) were designed to allow for amplification under the following PCR conditions
		CCAAGCAGCACCGTGATCTG
