# Supplementary material for: FATP2-mediated lipid metabolism enhances chimeric antigen receptor T-cell therapy resistance in B-cell acute lymphoblastic leukemia
Source: Leukemia. 2026 Jun 30;40(8):1763–77. doi: 10.1038/s41375-026-03030-0 (PMC13421331; doi:10.1038/s41375-026-03030-0)
Supplement: Supplementary file 12 — Supplementary Table 10 [file 41375_2026_3030_MOESM12_ESM.xlsx]

## Sheet: Sheet1
Supplementary Table 10: Flow Cytometry Antibody Panels
	Antigen	Clone	Supplier	Fluorophore	Catalogue#	Lot Number	RRID
Competition Assays, IC50 assays and CRISPR Screen of human B-ALL cell lines	CD19	HIB19	BioLegend	APC	302212	B363120	RRID:AB_314242
	Fixable Viability Dye eFluor™ 780 (Viability Stain)		eBioscience		65-0865-14
T cell characterization	CD19	HIB19	BioLegend	APC	302212	B363120	RRID:AB_314242
	CD69	FN50	BioLegend	AF700	310922	B421579	RRID:AB_493775
	CD3	HIT3a	BioLegend	APC/Cy7	300318	B364230	RRID:AB_314054
	CD3	UCHT1	BioLegend	APC/Cy7	300426	B387215	RRID:AB_830755
	CD4	SK3	BioLegend	APC/Cy7	344616	B403757	RRID:AB_2028483
	CD8a	HIT8a	BioLegend	APC/Cy7	300926	B410184	RRID:AB_10613636
	Fixable Viability Dye eFluor™ 780 (Viability Stain)		eBioscience		65-0865-14		n/a
Human PDX sample panel	CD10	HI10a	BioLegend	APC	312210	B364147	RRID:AB_314921
	CD22	HIB22	BioLegend	APC	302510	B318962	RRID:AB_2074591
	CD19	HIB19	BioLegend	PE	302208	B342131	RRID:AB_314238
	CD3	HIT3a	BioLegend	APC/Cy7	300318	B364230	RRID:AB_314054
	CD3	UCHT1	BioLegend	APC/Cy7	300426	B387215	RRID:AB_830755
	CD4	SK3	BioLegend	APC/Cy7	344616	B403757	RRID:AB_2028483
	CD8a	HIT8a	BioLegend	APC/Cy7	300926	B410184	RRID:AB_10613636
	DAPI (Viability Stain)		Invitrogen
ImageStream	CD3	HIT3a	BioLegend	PE	300308	B337971	RRID:AB_314044
	Whitlow/218 Linker	E3U7Q	Cell Signaling Technologies	PE	62405	8	RRID:AB_3626306
	anti-GFP polyclonal antibody		Invitrogen	Alexa Fluor 488	A21311	2413728	RRID:AB_221477
	Phalloidin Dye		Invitrogen	Alexa Fluor 647	A22287	2836697	n/a
	DAPI (Viability Stain)		Invitrogen				n/a
